# Supplementary material for: Crystallographic home-source X-ray data for the atomic-resolution experimental phasing of the Shank3 SH3 domain structure from pseudomerohedrally twinned crystals
Source: Data Brief. 2018 Sep 18;20:1912–6. doi: 10.1016/j.dib.2018.09.040 (PMC6171078; doi:10.1016/j.dib.2018.09.040)
Supplement: Supplementary file 2 — Supplementary material [file mmc2.zip]

Archive with 5 entries (4 files):
- iodide.sca
- __MACOSX/
- __MACOSX/._iodide.sca
- native.sca
- __MACOSX/._native.sca
