# Supplementary material for: Crystallographic home-source X-ray data for the atomic-resolution experimental phasing of the Shank3 SH3 domain structure from pseudomerohedrally twinned crystals
Source: Data Brief. 2018 Sep 18;20:1912–6. doi: 10.1016/j.dib.2018.09.040 (PMC6171078; doi:10.1016/j.dib.2018.09.040)
Supplement: Supplementary file 2 — Supplementary material [file mmc2.zip › iodide.sca]

    1
 -987
    29.632    52.634    31.593    90.000    90.047    90.000 p21   
   2   0   0  1574.8    89.7
   3   0   0   584.0    46.8
   4   0   0  5953.8   303.6
   5   0   0    34.3    58.1
   6   0   0 16164.0   776.8
   7   0   0    53.2    82.5
   8   0   0 27959.7  1482.7
   9   0   0   307.8   106.3
  10   0   0  2090.7   178.2
  11   0   0   176.1   102.9
  12   0   0  1368.0   148.6
  13   0   0   825.8   153.1
  14   0   0  5623.8   422.5
  15   0   0   372.5   222.7
  16   0   0  2936.6   430.5
  17   0   0   462.5   424.7
   0   1   0     0.8     3.7    -4.4     1.8
   1   1   0   431.4   152.2   703.5   129.8
   2   1   0  2149.8   117.5  2236.1    96.7
   3   1   0  3131.0   147.7  2995.0   139.4
   4   1   0   807.2    56.9   384.1    55.5
   5   1   0  2879.4   159.9  3046.5   147.5
   6   1   0  4258.3   233.0  4804.2   234.7
   7   1   0 26236.4  1291.8 26812.5  1236.4
   8   1   0   134.2    88.5    94.8    93.0
   9   1   0  1915.9   156.7  2024.7   162.6
  10   1   0  6470.0   427.9  6370.1   434.4
  11   1   0  3360.6   256.9  3803.4   259.8
  12   1   0   515.8   130.2   488.5   125.7
  13   1   0  3327.1   280.2  3369.0   249.9
  14   1   0   432.5   160.7   267.0   145.2
  15   1   0   152.1   199.1   262.4   211.8
  16   1   0   542.2   287.5   632.0   339.4
  17   1   0  -404.5   421.3   507.9   415.5
   0   2   0       0      -1   731.1   216.8
   1   2   0  1526.7    84.8  1476.4    93.1
   2   2   0   209.6    30.2    59.7    26.4
   3   2   0  3213.7   174.5  3556.6   146.2
   4   2   0   291.4    52.2   173.1    39.1
   5   2   0   893.6    74.1   702.4    63.4
   6   2   0  3424.1   177.9  3268.2   161.1
   7   2   0  2321.9   145.3  2155.9   141.9
   8   2   0   885.4   109.4   836.4   106.9
   9   2   0  9085.6   513.3  9554.5   546.8
  10   2   0   203.5   109.2   361.2   105.7
  11   2   0 11409.9   721.3 12147.9   734.2
  12   2   0   -66.6   111.5  -102.3   120.9
  13   2   0  1700.7   193.2  2122.0   179.3
  14   2   0   188.8   167.5   205.2   143.5
  15   2   0   218.3   235.2   317.1   235.0
  16   2   0  2880.1   451.9  2741.6   488.4
  17   2   0  1026.7   548.1  1056.1   429.6
   0   3   0     0.0    28.5    17.2    24.1
   1   3   0   996.0    52.3   932.9    48.3
   2   3   0    61.6    38.2   -39.8    34.5
   3   3   0   262.2    46.6   225.5    42.0
   4   3   0 15567.6   687.2 13946.6   621.6
   5   3   0   270.0    70.7   280.4    49.6
   6   3   0  9313.2   418.7  8623.5   372.6
   7   3   0 11082.6   465.2  9419.6   461.2
   8   3   0  8397.5   411.5  7738.0   381.6
   9   3   0   -48.5   103.4   155.5    95.3
  10   3   0  6515.6   387.9  7144.3   463.8
  11   3   0   476.2   123.0   327.8   115.9
  12   3   0   693.2   145.9   675.2   141.5
  13   3   0   364.5   155.8   473.7   145.0
  14   3   0  1515.4   246.6  1421.6   212.2
  15   3   0  4123.8   480.1  4211.9   423.3
  16   3   0  1898.4   428.4  2164.3   418.2
  17   3   0   708.2   531.5   558.1   400.7
   0   4   0 31717.1  1787.2 32682.5  1865.9
   1   4   0  2400.9    99.3  2331.6    97.5
   2   4   0 29416.4  1205.9 29313.7  1161.4
   3   4   0   136.6    58.0   -14.9    49.6
   4   4   0  6313.5   342.0  6725.7   294.0
   5   4   0  2965.5   168.4  2986.9   142.3
   6   4   0  3186.2   177.4  3265.1   143.9
   7   4   0  7222.0   331.3  6422.4   293.6
   8   4   0   741.3   109.1   381.8    97.0
   9   4   0   669.5   122.9   272.7   115.8
  10   4   0  5587.6   346.0  5648.7   364.1
  11   4   0   738.6   143.4   762.9   148.2
  12   4   0   413.9   143.8   558.1   149.5
  13   4   0  1759.7   234.4  2111.8   194.7
  14   4   0  3838.7   475.8  4089.5   356.8
  15   4   0  2861.2   380.7  2808.9   336.7
  16   4   0   485.3   292.1  1264.2   345.4
  17   4   0   410.6   466.0   759.7   397.8
   0   5   0    36.6    50.1    10.1    49.8
   1   5   0   264.2    36.4   237.7    38.1
   2   5   0  8820.4   366.2  8733.3   354.7
   3   5   0  3497.1   179.6  3636.7   161.6
   4   5   0  2721.5   160.7  2837.1   143.2
   5   5   0  5114.1   258.1  4509.1   215.7
   6   5   0  4704.0   251.3  4481.1   210.4
   7   5   0  2298.5   155.0  2247.9   119.3
   8   5   0  3688.7   211.8  2805.8   160.3
   9   5   0    68.6   105.5  -330.6   110.6
  10   5   0  1351.7   139.1   778.8   130.0
  11   5   0  1760.5   198.3  2085.2   187.1
  12   5   0  1259.8   199.1  1191.6   176.8
  13   5   0  1384.3   212.5  1611.1   186.7
  14   5   0   449.9   219.9   686.8   209.1
  15   5   0  1738.1   347.1  1827.8   254.9
  16   5   0  1364.9   380.9  1911.6   349.9
  17   5   0   882.3   540.9  1690.9   440.5
   0   6   0  5774.5   346.8  6587.1   392.6
   1   6   0  9433.0   414.0  9316.0   441.7
   2   6   0  4709.8   203.8  4601.0   199.4
   3   6   0  5124.8   228.4  5198.1   211.9
   4   6   0  1549.1    96.8   732.6    85.8
   5   6   0   679.8    93.3   582.5    79.6
   6   6   0 17654.6   896.2 16472.1   749.9
   7   6   0  1902.8   145.5  1833.6   124.9
   8   6   0  1134.0   136.9   858.3    97.1
   9   6   0    45.4   130.1    47.4   136.5
  10   6   0  3273.1   235.5  2702.7   265.5
  11   6   0   373.8   137.6    52.4   146.1
  12   6   0  2006.6   211.7  1038.3   180.5
  13   6   0   380.3   185.8   117.9   147.5
  14   6   0   391.1   229.5   624.7   198.7
  15   6   0   418.2   240.9   713.1   209.6
  16   6   0   768.3   356.8  1512.2   326.8
  17   6   0   753.2   516.7  1257.0   540.4
   0   7   0    23.7    69.6    93.8    70.4
   1   7   0  1010.1    65.0  1135.2    64.9
   2   7   0 43050.0  1796.5 43591.4  1674.3
   3   7   0    89.5    63.6   141.3    59.3
   4   7   0    79.8    78.1    35.5    66.2
   5   7   0   578.6    98.0   592.4    82.9
   6   7   0   196.9   104.0    76.6    82.7
   7   7   0   402.0   118.9   788.6    95.5
   8   7   0   215.6   129.3   431.0   112.7
   9   7   0   223.7   136.6   -39.9   117.5
  10   7   0  2979.5   286.3  2752.1   241.9
  11   7   0   206.0   181.0   234.3   191.0
  12   7   0   441.8   187.4   291.5   214.2
  13   7   0    67.3   187.0    87.1   219.9
  14   7   0   292.3   190.8   219.4   212.9
  15   7   0   175.9   241.1   489.7   238.8
  16   7   0  -104.4   309.1   372.2   259.1
  17   7   0   337.1   382.9  1316.4   505.6
   0   8   0  1116.1    99.0   725.1    99.3
   1   8   0   419.9    55.4   438.1    58.8
   2   8   0   804.2    69.1   842.5    68.0
   3   8   0   262.9    72.3   144.0    65.5
   4   8   0  1355.8    91.8   922.3    81.9
   5   8   0  5458.6   270.2  5639.9   240.0
   6   8   0  2233.5   155.6  2319.0   132.5
   7   8   0  3675.8   235.2  4157.1   206.0
   8   8   0 11615.1   707.8 11606.0   716.6
   9   8   0  1729.2   180.4  1798.5   170.1
  10   8   0    71.4   143.5    84.7   162.4
  11   8   0   380.3   179.1   228.6   159.0
  12   8   0   130.3   192.8   717.7   232.0
  13   8   0  3723.1   355.2  3024.3   390.2
  14   8   0   851.1   207.7   487.6   244.2
  15   8   0   709.1   248.8   311.9   220.3
  16   8   0   612.0   342.3   863.3   296.4
  17   8   0   -61.4   393.6  1740.6   513.0
   0   9   0    53.0    89.4   127.8    89.8
   1   9   0  1203.5    80.7  1506.1    83.1
   2   9   0  8098.3   316.6  7856.1   322.3
   3   9   0  2215.8   116.5  1681.2   108.7
   4   9   0   769.7    91.0   953.3    82.7
   5   9   0  3773.5   186.8  3441.3   163.7
   6   9   0  1742.8   142.2  1252.9   116.4
   7   9   0  5607.0   325.2  5448.9   303.4
   8   9   0   701.9   149.3   587.2   141.6
   9   9   0  2500.3   196.5  2126.4   193.7
  10   9   0   572.1   143.1  -151.7   127.6
  11   9   0   468.6   176.7  -140.1   168.8
  12   9   0   231.4   189.3   -99.2   182.3
  13   9   0  1636.4   247.4  1309.9   265.4
  14   9   0   882.2   216.6   771.5   248.8
  15   9   0    -8.7   241.5    44.9   253.4
  16   9   0   220.1   365.0   518.1   312.8
  17   9   0  -868.9   573.6
   0  10   0 21770.7  1282.6 21588.2  1217.4
   1  10   0  1988.1   107.9  2157.2   110.8
   2  10   0   573.2    74.9   715.3    75.6
   3  10   0  3839.6   180.7  3644.5   173.5
   4  10   0  9855.1   443.8  9498.7   394.0
   5  10   0  2445.5   142.4  2114.2   123.7
   6  10   0  1107.4   123.0   940.6   110.3
   7  10   0   350.2   128.5   329.4   105.3
   8  10   0 18258.2  1079.5 17667.8  1020.0
   9  10   0    99.9   146.3  -170.1   161.7
  10  10   0   303.8   146.4   -44.8   136.8
  11  10   0  4401.6   394.0  4620.0   332.4
  12  10   0   232.8   191.2   -20.3   202.9
  13  10   0  3160.1   333.6  2650.9   323.7
  14  10   0    82.7   205.6   248.9   234.6
  15  10   0   599.4   280.7  1192.8   314.2
  16  10   0   528.8   380.5   -65.0   719.1
  17  10   0  -996.2   610.4
   0  11   0    90.5   108.6    58.0   110.3
   1  11   0  1396.0    97.1  1633.8   100.5
   2  11   0 25207.6   997.4 27246.0  1086.2
   3  11   0 30762.4  1313.1 32421.4  1253.5
   4  11   0  5610.7   247.3  4917.6   222.5
   5  11   0 14901.5   697.5 13955.1   602.2
   6  11   0  2881.8   202.6  3025.3   188.3
   7  11   0   270.3   129.7   -30.9   114.1
   8  11   0  1954.6   166.9  1541.6   156.6
   9  11   0   510.6   149.6   -81.4   150.2
  10  11   0  1118.0   165.4   899.1   154.6
  11  11   0   100.7   190.4  -158.6   151.3
  12  11   0  1167.6   223.2  1431.0   225.4
  13  11   0  2811.6   309.3  2781.0   324.4
  14  11   0   -15.8   208.4   287.8   226.5
  15  11   0   386.7   272.7   158.9   265.3
  16  11   0  -544.7   547.5   687.6   309.3
   0  12   0  2903.8   214.5  3061.1   222.0
   1  12   0  2713.7   140.6  3084.0   142.6
   2  12   0  9745.3   407.3 10725.5   410.7
   3  12   0  5172.9   257.3  6049.4   243.2
   4  12   0 23076.1  1124.3 24110.0   970.0
   5  12   0  3955.0   215.8  3369.3   201.6
   6  12   0  1296.6   135.7  1335.9   126.0
   7  12   0  5394.7   304.9  5032.1   308.7
   8  12   0  1812.3   170.6  1996.6   151.0
   9  12   0  4210.9   287.8  3896.1   304.7
  10  12   0   806.2   166.5   319.2   153.5
  11  12   0   385.6   197.7  -148.6   158.1
  12  12   0   259.6   199.5   -96.5   217.3
  13  12   0  1089.7   226.7  1440.7   256.9
  14  12   0  1768.5   280.8  2041.1   308.1
  15  12   0  -114.3   235.4   343.1   347.0
  16  12   0  -230.6   570.9   241.3   352.5
   0  13   0   106.2   129.3    45.6   126.7
   1  13   0 12940.7   594.6 13362.1   547.7
   2  13   0  5101.2   220.6  5106.8   215.5
   3  13   0   636.0   110.7   776.5   104.4
   4  13   0    -5.2   117.1   -26.4   108.1
   5  13   0   127.5   125.3  -109.2   111.9
   6  13   0   177.0   125.2    36.3   113.2
   7  13   0  2161.4   183.7  1898.7   167.6
   8  13   0  2594.6   207.9  2966.7   196.9
   9  13   0  1178.5   166.7  1472.5   153.1
  10  13   0  3376.3   272.5  3137.5   289.8
  11  13   0  1391.6   204.8  1288.5   187.6
  12  13   0   313.5   204.6   -79.0   222.1
  13  13   0  3183.6   329.0  2965.6   393.6
  14  13   0   346.9   210.9   268.0   285.3
  15  13   0    97.3   246.6   357.1   361.5
  16  13   0       0      -1   113.6   504.3
   0  14   0  3867.8   258.7  4181.2   255.2
   1  14   0   567.1   105.3   535.2   101.0
   2  14   0  1450.8   120.1  1366.9   112.8
   3  14   0   356.7   116.3   669.6   108.7
   4  14   0  1190.1   135.7  1351.7   132.4
   5  14   0  1766.9   158.9  1741.4   147.2
   6  14   0   225.4   132.4   -11.3   123.2
   7  14   0   398.3   147.8   246.1   124.8
   8  14   0   602.5   151.4   671.7   137.1
   9  14   0  1000.9   161.7   584.3   163.3
  10  14   0   888.8   190.8   832.4   195.8
  11  14   0   592.7   188.3   494.7   232.2
  12  14   0   854.6   223.8   921.2   269.4
  13  14   0  2081.7   276.2  2049.9   349.8
  14  14   0  2517.8   301.0  2521.6   411.5
  15  14   0  -140.6   280.9   450.6   369.2
  16  14   0       0      -1  -254.3   877.3
   0  15   0   -22.7   178.5   270.7   147.5
   1  15   0 17189.7   838.5 18086.1   757.8
   2  15   0   704.5   118.1   414.0   109.8
   3  15   0  2141.5   159.4  2369.5   150.8
   4  15   0   137.4   125.2    56.8   126.0
   5  15   0   299.3   138.2   331.5   130.0
   6  15   0  1242.3   155.4  1330.8   151.5
   7  15   0  3557.0   244.3  3425.7   249.5
   8  15   0   498.3   156.1   315.6   162.7
   9  15   0   208.3   155.2   254.3   170.2
  10  15   0  1625.1   222.1  1736.4   248.7
  11  15   0   578.9   192.5   699.5   263.8
  12  15   0  1291.8   237.8  1131.3   284.7
  13  15   0   844.0   229.1   737.1   310.8
  14  15   0   470.5   244.4   536.1   350.0
  15  15   0   763.8   356.4   531.4   450.3
   0  16   0  5961.4   474.3  5751.9   403.0
   1  16   0  3930.7   228.0  3081.3   203.3
   2  16   0   796.8    99.4  1248.4   127.3
   3  16   0  1354.6   151.9  1518.7   139.0
   4  16   0  1764.7   167.4  1600.2   158.2
   5  16   0  1050.3   156.6   958.8   140.2
   6  16   0  3127.5   245.6  3658.9   236.8
   7  16   0  1162.8   164.1  1147.3   157.5
   8  16   0  2107.5   204.4  1879.3   225.1
   9  16   0   486.0   171.5   137.9   228.0
  10  16   0   589.2   195.9  1016.7   236.0
  11  16   0  -158.3   202.8    -6.2   263.7
  12  16   0   894.9   235.1   964.2   283.4
  13  16   0   329.6   218.7   368.6   339.5
  14  16   0   811.8   289.7   475.9   408.6
  15  16   0    67.4   342.2    52.8   889.9
   0  17   0   -40.7   207.5   303.3   180.2
   1  17   0 19190.6  1027.1 18700.0   891.5
   2  17   0  2154.2   175.0  2633.4   181.9
   3  17   0  1530.7   162.0  1528.3   168.2
   4  17   0  3189.8   228.9  3037.6   231.2
   5  17   0   269.0   160.8   267.3   151.1
   6  17   0  2052.6   201.3  1777.7   194.1
   7  17   0   940.5   168.2   482.2   153.3
   8  17   0  2404.8   240.5  2523.0   236.7
   9  17   0   -28.1   186.1  -133.1   234.8
  10  17   0   476.1   193.7   210.0   239.0
  11  17   0   322.4   206.5   155.8   270.7
  12  17   0   365.4   217.8  -226.8   297.3
  13  17   0   -53.7   230.8  -107.6   343.5
  14  17   0    32.1   339.0    65.0   593.3
   0  18   0  4611.5   393.2  4275.8   380.0
   1  18   0  5078.5   316.3  5439.6   292.3
   2  18   0  1812.2   160.9  1585.5   171.8
   3  18   0   927.4   149.8  1175.7   163.1
   4  18   0  1434.6   169.6  1377.5   181.8
   5  18   0   229.1   165.0   383.5   159.8
   6  18   0   532.9   170.1  1001.8   181.8
   7  18   0  2298.1   232.7  2601.3   225.0
   8  18   0   451.5   191.9    89.5   206.9
   9  18   0  5339.3   403.3  4798.8   451.6
  10  18   0  1213.7   215.1   841.1   293.8
  11  18   0   278.3   206.9  -108.0   275.3
  12  18   0  1810.9   269.8  1706.6   343.3
  13  18   0   647.4   305.4   484.3   387.7
  14  18   0   670.4   568.0
   0  19   0   -66.7   209.3    97.6   228.1
   1  19   0  3209.5   229.2  2933.6   228.0
   2  19   0  1708.9   182.3  1669.1   175.3
   3  19   0  2340.5   203.8  1854.4   200.5
   4  19   0  2007.0   212.4  1900.0   195.9
   5  19   0  3906.4   300.4  4514.5   312.1
   6  19   0  1087.8   190.3   879.6   203.3
   7  19   0  1126.9   215.1  1411.8   231.3
   8  19   0   419.8   199.5   781.1   238.1
   9  19   0   -78.8   191.4   117.1   257.3
  10  19   0  1423.0   224.7  1303.8   301.9
  11  19   0   539.2   214.1   723.4   311.1
  12  19   0    23.2   236.3   368.3   306.5
  13  19   0   -20.5   546.1   319.4   462.8
   0  20   0   814.9   223.9  1018.5   244.0
   1  20   0  1406.5   170.8  1107.9   175.5
   2  20   0  1627.7   181.7  1557.4   179.1
   3  20   0  2487.4   220.1  2725.9   203.1
   4  20   0   662.4   176.7  1152.2   202.7
   5  20   0  1286.9   203.4  1099.3   239.0
   6  20   0   666.1   204.1   270.8   247.9
   7  20   0   470.2   202.2   -30.2   243.1
   8  20   0   357.9   200.2   664.0   259.1
   9  20   0   247.5   197.2   773.5   259.0
  10  20   0   216.1   217.9   560.2   288.5
  11  20   0   -65.4   225.7   328.5   314.1
  12  20   0   558.4   339.4   487.1   376.4
   0  21   0  -188.0   218.6  -258.5   343.2
   1  21   0   465.0   158.6   337.2   201.5
   2  21   0  6505.1   396.1  5958.1   385.7
   3  21   0   277.8   171.7   154.9   201.3
   4  21   0   570.0   176.0   611.8   219.9
   5  21   0    26.0   186.7   140.0   230.2
   6  21   0  1685.9   233.8  1211.2   271.7
   7  21   0   225.2   203.1   230.3   246.0
   8  21   0  1560.1   232.4  1710.2   267.1
   9  21   0   117.8   219.6   561.7   295.3
  10  21   0   301.9   233.6   362.7   291.4
  11  21   0   236.1   248.3  -149.3   362.3
  12  21   0    14.9   756.2  -230.1   421.1
   0  22   0  6568.8   537.7  6335.6   786.4
   1  22   0   865.0   167.5   940.6   214.4
   2  22   0    34.3   181.8   200.7   201.9
   3  22   0   288.3   176.5   404.7   236.3
   4  22   0   227.1   191.0   378.0   242.1
   5  22   0  1036.0   204.4  1042.8   247.6
   6  22   0   170.0   203.6   -34.6   253.9
   7  22   0   895.8   229.0   668.2   260.4
   8  22   0  2767.3   305.7  3075.2   335.6
   9  22   0   607.9   228.6   422.0   316.3
  10  22   0   214.0   252.6   251.7   309.4
  11  22   0    97.5   480.2  -121.4   373.2
  12  22   0  -124.0   790.2  1021.0   518.1
   0  23   0   139.5   250.4  -284.6   359.7
   1  23   0   780.5   169.7   482.6   244.0
   2  23   0   888.7   197.3  1266.6   255.9
   3  23   0   415.8   179.0   420.3   247.4
   4  23   0   -14.1   174.9   168.5   240.3
   5  23   0  2214.3   267.2  2218.6   299.6
   6  23   0  1669.0   259.5  1459.9   283.6
   7  23   0   384.7   229.7   297.4   255.2
   8  23   0   918.7   242.5   993.8   283.9
   9  23   0  -204.9   222.3  -364.1   302.6
  10  23   0  1066.2   513.0   589.3   343.5
  11  23   0  -560.2   744.8   -34.3   486.4
  12  23   0   226.2   873.6  -296.2   693.8
   0  24   0   656.9   260.2   776.8   380.4
   1  24   0   710.4   194.0   565.1   250.4
   2  24   0  -205.9   212.0   294.6   249.9
   3  24   0   162.9   215.3  -123.4   249.5
   4  24   0   877.1   233.9   493.6   251.7
   5  24   0  1033.0   257.3  1022.3   265.2
   6  24   0   218.5   232.0   325.6   262.9
   7  24   0   116.4   230.3  -150.3   273.5
   8  24   0   111.1   230.1   257.5   304.5
   9  24   0    45.6   341.5   345.0   285.2
  10  24   0  -549.4   771.8   394.0   425.3
  11  24   0   207.1   820.5   377.2   506.4
  12  24   0       0      -1   218.4   704.4
   0  25   0   -30.7   255.9  -166.9   383.6
   1  25   0   631.6   205.6   526.7   276.7
   2  25   0    76.2   209.0    75.7   274.2
   3  25   0     2.8   246.9  -188.0   274.4
   4  25   0   140.4   244.1    91.0   266.6
   5  25   0   394.9   275.7   120.4   281.0
   6  25   0   548.5   274.6   603.4   286.1
   7  25   0   221.3   253.4   645.3   297.0
   8  25   0   -82.6   391.2  -130.4   372.3
   9  25   0       0      -1   474.7   411.6
  10  25   0       0      -1   407.6   526.3
   0  26   0  1162.9   411.1   948.9   406.6
   1  26   0   531.4   218.0   847.3   285.4
   2  26   0    57.4   217.6    46.6   278.6
   3  26   0   755.6   261.7   655.4   284.4
   4  26   0   952.4   287.7   739.0   282.0
   5  26   0   767.1   285.0   930.9   295.9
   6  26   0   320.3   277.0   524.5   312.1
   7  26   0   258.8   491.2   630.3   390.3
   8  26   0       0      -1   562.1   453.3
   9  26   0       0      -1   164.5   522.2
  10  26   0       0      -1   455.0   906.9
   0  27   0  -251.5   320.1  -184.2   403.2
   1  27   0  1083.2   232.9  1383.5   302.4
   2  27   0   296.1   244.4   321.9   287.8
   3  27   0   965.0   300.4  1419.7   298.2
   4  27   0    62.0   281.9   187.8   302.2
   5  27   0   -23.5   299.6   214.9   294.2
   6  27   0   564.1   517.9   666.5   376.2
   7  27   0  2018.2   727.9  1074.0   482.1
   8  27   0       0      -1   155.5   473.5
   9  27   0       0      -1    67.0   563.8
   0  28   0    12.6   326.0   387.1   420.9
   1  28   0  1376.1   258.1  1244.5   308.3
   2  28   0   -26.9   254.4   298.9   295.3
   3  28   0    63.3   282.0   121.6   306.4
   4  28   0   591.8   311.8   597.1   342.3
   5  28   0   211.3   506.6   563.5   505.6
   6  28   0  -214.4   642.9   933.2   850.0
   7  28   0       0      -1  1668.0  1058.0
   0  29   0  -444.9   556.8   142.5   483.6
   1  29   0  -375.5   298.6   203.1   344.7
   2  29   0  -270.3   294.7    21.1   337.0
   3  29   0   796.2   360.6  1348.4   489.2
   4  29   0  -292.0   501.8   569.9   458.1
   5  29   0   420.5   657.8   762.9   525.8
   6  29   0       0      -1  2376.2   928.6
   7  29   0       0      -1  1926.6  1087.4
   0  30   0  -170.5   728.7   666.3   618.3
   1  30   0  -451.6   487.2   970.6   456.8
   2  30   0    55.9   474.6   -61.0   494.0
   3  30   0   156.1   491.2   662.0   490.5
   4  30   0  -601.3   654.6   909.8   553.2
   5  30   0  -112.5   684.9   601.0   566.1
   6  30   0       0      -1  1506.0  1069.3
   1  31   0  1215.4   769.2 -1142.3  1060.6
   2  31   0  -261.7   768.7  1073.9  1052.8
   3  31   0   153.4   645.4   212.3   619.9
   4  31   0  -412.2   663.4  -104.6   744.1
   1  32   0   761.6   780.8
 -17   0   1    -3.0   406.3
 -16   0   1   720.0   312.6
 -15   0   1   439.4   228.8
 -13   0   1  4862.8   397.4
 -12   0   1  6131.3   460.2
 -11   0   1   728.4   161.6
  -9   0   1  5838.7   358.3
  -8   0   1   255.4    95.1
  -6   0   1  4343.9   968.7
  -5   0   1   696.7    78.1
  -4   0   1 14612.4   674.7
  -1   0   1   -23.4    17.8
   0   0   1    55.8     8.2
   1   0   1   -16.4     9.5
   3   0   1  5926.3   270.5
   4   0   1 13064.3   610.8
   5   0   1   641.0    69.2
   8   0   1   436.7    87.7
  11   0   1  1585.8   132.1
  12   0   1  5963.3  1501.5
  14   0   1  5392.8   404.7
  15   0   1    81.9   202.9
  16   0   1   703.9   357.7
  17   0   1  1878.2   729.7
 -17   1   1  1536.8   536.8   419.7   413.7
 -16   1   1   360.8   253.4    91.6   296.4
 -15   1   1   213.2   181.7   156.6   224.6
 -14   1   1  1161.0   220.8  1363.0   182.3
 -13   1   1  2257.5   246.7  2002.6   219.6
 -12   1   1  3958.3   276.0  4059.6   280.8
 -11   1   1  6548.3   516.6  4884.5   608.1
  -9   1   1  1108.3   306.9  1324.2   221.8
  -6   1   1  4510.5   419.0  4746.6   729.9
  -5   1   1  5449.6   909.3
  -4   1   1  2544.8   174.1  3170.4   164.0
  -3   1   1  6302.7   391.5  7497.9   383.2
  -1   1   1   119.4   221.7  1139.5   210.2
   0   1   1   663.7   106.5   662.7    76.8
   1   1   1   744.9    53.0  1178.7   100.3
   2   1   1 10946.7   463.4 10240.7   421.6
   4   1   1  4128.1   190.8  4122.4   187.3
   5   1   1  4139.6   189.1  4336.7   212.9
   6   1   1  3010.7   144.0  2734.8   152.8
   8   1   1  1365.1   114.8  1357.5   116.0
   9   1   1  2558.9   165.0  2864.3   160.3
  10   1   1  4375.9   293.4  5626.8   331.2
  11   1   1  3023.2   421.1  2710.4   416.5
  12   1   1  3558.3   273.6  3385.2   305.6
  13   1   1  2677.4   243.3  3353.6   259.3
  14   1   1  1982.5   224.8  1966.7   191.4
  15   1   1   494.5   229.8   544.7   208.8
  16   1   1   556.0   355.4   858.6   348.4
  17   1   1  1096.3   764.8  1470.1   713.1
 -17   2   1   307.8   687.4   123.5   396.3
 -16   2   1   -15.4   256.0  -133.6   293.4
 -15   2   1   872.0   229.1   784.3   222.1
 -14   2   1  1883.6   207.2  1766.3   206.8
 -13   2   1  2687.5   205.0  2487.6   203.7
 -10   2   1  2671.9   362.3  3808.3   297.3
  -9   2   1   953.8   129.3  1446.3   115.4
  -6   2   1   257.3   102.7   213.3    90.1
  -5   2   1  6515.1   302.3  6290.1   289.6
  -4   2   1  2315.1   104.1  2153.0    90.1
  -2   2   1  6163.3   295.2  6397.4   273.6
  -1   2   1  1252.7    84.6   950.0   169.8
   0   2   1   829.8    49.0  1291.5   154.0
   1   2   1  1316.7   296.5  1630.5    75.0
   2   2   1  6186.6   291.0  5809.9   237.9
   3   2   1  3223.0   145.9  2866.4   133.3
   4   2   1   815.6    80.9   818.7    74.3
   5   2   1  6908.7  1329.9
   6   2   1  1939.3    89.7  1070.1    75.8
   8   2   1 11216.3   552.6 10972.6   531.7
   9   2   1   506.7   110.7   512.2   111.7
  10   2   1  1902.6   161.8  2103.3   178.0
  11   2   1  6935.7   403.3  7301.6   456.7
  12   2   1  9059.7   540.8  9185.6   588.7
  13   2   1  1220.6   195.5  2005.2   188.7
  14   2   1   252.5   196.9   449.2   174.8
  15   2   1   234.1   239.8   363.8   240.3
  16   2   1  1120.1   294.3   616.0   342.5
  17   2   1  2350.7   795.7
 -17   3   1  3194.7   677.0  2856.4   488.8
 -16   3   1   506.4   336.4   681.2   292.6
 -15   3   1   409.7   235.0   721.3   231.7
 -14   3   1   416.2   189.1   410.3   174.4
 -13   3   1  2221.6   209.6  1710.5   202.9
 -12   3   1  2851.5   181.6  2587.0   185.8
 -11   3   1  1286.5   153.5  1455.4   141.1
 -10   3   1  4048.6   306.3  4260.3   277.1
  -9   3   1  7661.1   427.5  7912.5   470.3
  -8   3   1  5502.8   320.3  4996.9   276.1
  -5   3   1 11931.7   567.1 11392.8   530.3
  -3   3   1  2640.4   157.3  3326.0   147.8
  -2   3   1  7555.7   485.8  7364.9   516.9
  -1   3   1  3283.7   137.1  4278.0   552.0
   0   3   1  1809.7    76.6  1291.0    60.3
   1   3   1  2294.3   124.6  2764.3   118.4
   2   3   1 10377.7   592.0  9994.9   421.2
   4   3   1  3681.7   209.2  4237.1   183.4
   5   3   1 12352.4   584.0 11041.2   489.4
   6   3   1  5208.3   249.7  4418.3   210.7
   7   3   1  5989.7  1300.1
   8   3   1  6489.2   580.1  7899.6   677.9
   9   3   1  6084.4  1580.6  5325.2  1041.6
  11   3   1  1027.8   126.2   616.5   167.0
  12   3   1   504.9   162.5   876.0   168.4
  13   3   1  1089.9   197.7  1080.3   175.7
  14   3   1   432.5   190.4   532.4   158.3
  15   3   1  1152.2   262.0  1533.6   253.7
  16   3   1  -188.4   267.6   632.8   329.0
  17   3   1   822.5   906.6  -119.3   965.8
 -17   4   1   173.9   510.1   767.0   396.4
 -16   4   1   160.2   383.5   394.5   285.7
 -15   4   1   298.8   280.4   270.9   209.3
 -14   4   1   341.2   195.8   526.5   179.4
 -13   4   1    68.4   172.3   724.4   201.9
 -12   4   1  1667.8   204.9  1910.0   251.0
 -11   4   1  3275.1   227.0  2611.3   263.7
 -10   4   1  7099.3   427.5  7166.7   490.9
  -8   4   1  7949.6   416.6  6717.2   338.0
  -7   4   1  6022.1  1111.2  6581.6   388.4
  -5   4   1  1885.8   124.1  1992.4    99.9
  -4   4   1   913.8    90.3  1047.1    78.6
  -2   4   1  4780.0   300.6  5747.9   258.0
   0   4   1  1591.7    71.8  1644.5    69.4
   2   4   1  6642.5   292.1  5453.2   232.0
   3   4   1  8218.6   373.4  7456.6   337.4
   4   4   1  1490.3    83.1  1300.8    82.2
   5   4   1  1568.1   119.7  1194.3    97.2
   7   4   1  5255.4   272.7  4456.5   227.8
   9   4   1 17386.7  1158.0 17767.0   960.9
  10   4   1  7496.5   481.6  7727.3   517.7
  11   4   1  2725.2   237.3  2881.9   256.4
  12   4   1  2987.0   371.8  3362.9   285.6
  13   4   1  1367.7   187.7  1474.2   168.3
  14   4   1   804.9   215.6   821.2   209.3
  15   4   1  1854.9   329.6  1833.2   272.1
  16   4   1   142.1   272.3   606.3   332.7
  17   4   1  4186.7   850.1
 -17   5   1  3140.5   632.0  2655.6   461.0
 -16   5   1  -319.6   314.2   590.2   292.6
 -15   5   1  1441.8   316.2  1571.6   228.1
 -14   5   1   154.1   233.5   504.0   231.2
 -13   5   1   467.3   162.0   284.4   195.2
 -12   5   1  3165.9   257.8  3048.3   307.1
 -11   5   1  5254.7   333.5  4988.2   347.4
 -10   5   1  2322.5   189.2  2539.6   195.2
  -9   5   1       0      -1 13293.5  2164.9
  -8   5   1  2032.5   147.9  1643.4   118.8
  -7   5   1 13250.3  1159.9 12627.6  1506.4
  -5   5   1  3692.0   199.4  3616.1   172.6
  -4   5   1  5778.9   281.2  5199.1   259.4
  -3   5   1  3208.1   254.0  3951.9   205.0
  -2   5   1  7381.7   324.2  7290.5   283.3
   0   5   1  4130.9   164.5  3926.9   172.0
   1   5   1 18247.5   787.1 17051.4   701.5
   2   5   1  6597.5   277.1  6277.8   286.6
   3   5   1  5117.0   202.9  4587.7   182.9
   4   5   1  5753.8   263.5  5104.5   239.7
   5   5   1  4008.4   193.3  3672.4   177.3
   6   5   1 47102.4  2297.0 45979.6  1868.9
   7   5   1 16130.3   827.2 17406.0   774.4
   8   5   1  1288.6   143.3  1362.8   119.8
   9   5   1       0      -1  8827.4  1327.9
  10   5   1  1407.4   654.4  3238.7   458.7
  11   5   1  2514.2   789.8  3936.1   386.7
  12   5   1  1183.2   411.8  2132.1   368.3
  13   5   1   662.8   166.1   536.1   156.5
  14   5   1  1461.2   228.3  1132.8   217.9
  15   5   1   929.2   246.5  1182.7   288.6
  16   5   1   642.2   316.3  1236.4   297.1
  17   5   1   178.8   566.2   279.8   922.4
 -17   6   1   791.0   525.5   858.9   488.5
 -16   6   1   510.8   324.6   834.5   291.4
 -15   6   1    19.9   279.0    36.5   220.5
 -14   6   1  1217.9   296.9  1043.0   247.8
 -13   6   1   995.1   201.2   934.6   180.3
 -12   6   1  3351.0   468.2  2234.6   306.7
 -10   6   1  2465.1   228.3  2493.3   229.0
  -8   6   1   482.0   136.3   385.7   104.1
  -7   6   1 27965.2  1648.4 28284.7  1084.7
  -5   6   1  5413.4   304.2  5310.2   284.2
  -4   6   1       0      -1  1898.1   532.3
  -2   6   1  2711.3   156.5  3759.6   155.2
  -1   6   1  8785.8   391.1 10175.7   369.8
   0   6   1  2945.2   133.4  3277.1   135.2
   2   6   1  2824.6   139.7  3622.1   136.0
   3   6   1  1758.1    88.1  1133.2    79.8
   4   6   1  1604.6   106.8  1807.8   100.8
   5   6   1  7456.9   427.9  7301.6   360.8
   6   6   1 11333.4  2358.8
   7   6   1 23951.2  1323.5 23363.4  1135.5
   8   6   1  1424.7   160.5  1416.6   138.7
   9   6   1  8200.7   495.3  8556.4   545.0
  10   6   1  2487.4   194.5  2723.9   210.3
  11   6   1  4935.2   342.4  5034.2   302.6
  12   6   1  1173.8   199.7  1618.6   170.0
  13   6   1   571.0   176.6   367.9   159.1
  14   6   1  2719.7   260.1  2601.5   299.7
  15   6   1    21.8   231.9   229.8   255.9
  16   6   1  -119.9   311.4   495.5   329.4
  17   6   1   739.9   385.9
 -17   7   1    97.7   513.0  1135.3   389.6
 -16   7   1   -86.5   323.9   -72.9   283.4
 -15   7   1   601.9   296.7   141.0   209.5
 -14   7   1  2128.4   219.3   864.9   233.6
 -13   7   1   507.8   200.7    84.9   184.4
 -12   7   1  2397.6   266.1  1589.0   312.2
 -11   7   1  2954.8   229.3  2001.7   189.8
 -10   7   1  2595.3   193.4  1960.2   203.7
  -9   7   1  1106.3   162.3   574.1   156.9
  -8   7   1  1699.2   150.9  1059.4   110.6
  -5   7   1  4911.5  1032.8  4525.5   219.3
  -3   7   1  3932.2   199.3  3397.0   184.6
  -2   7   1  2734.6   124.5  2172.6   115.1
  -1   7   1       0      -1  7491.1  1887.3
   0   7   1  2043.7   105.2  2336.0   101.7
   1   7   1  5981.5   309.3  8412.6   311.6
   2   7   1  4394.8   735.2  2707.2   607.7
   3   7   1  5251.6   200.8  5140.7   257.9
   4   7   1  9107.3   424.7  8853.9   366.1
   5   7   1  3538.3   184.5  2849.4   165.4
   6   7   1  9936.6   485.2 10136.3   426.0
   7   7   1 22988.8  1107.8 22152.0   977.0
   8   7   1   257.0   125.1   247.3   102.4
   9   7   1  1562.1   162.7  1898.0   131.4
  10   7   1   179.7   345.9   210.6   317.3
  11   7   1   195.1   164.0   358.8   191.3
  12   7   1  3020.0   270.6  2898.0   279.6
  13   7   1   739.3   183.4  1138.9   212.7
  14   7   1   528.5   205.5   305.1   218.0
  15   7   1   635.6   248.0   903.8   232.6
  16   7   1    98.1   313.6   387.4   323.1
  17   7   1  -120.7   374.3  1291.2   677.3
 -17   8   1  -353.7   591.9   -47.0   394.1
 -16   8   1   595.6   377.0  1024.8   350.0
 -15   8   1   -38.0   289.1  -521.1   224.5
 -14   8   1   199.9   197.7  -283.0   217.3
 -13   8   1  1482.2   211.6   612.9   212.1
 -12   8   1  2102.8   274.7  1973.8   306.5
 -11   8   1  1708.8   205.6  1682.3   200.6
 -10   8   1  4958.5   290.3  4191.6   287.1
  -9   8   1  2776.6   191.9  2345.3   165.5
  -8   8   1  2890.4   193.4  2670.2   159.2
  -7   8   1 12324.3   716.2 13740.4   646.7
  -6   8   1       0      -1  3135.7   641.7
  -5   8   1 10566.8  3213.2 10489.8  1708.7
  -3   8   1   878.6   708.0   635.6   842.3
  -2   8   1  3926.4   308.2  3762.2   224.7
  -1   8   1  9246.0   429.4 11118.1   407.7
   0   8   1   912.1    67.2   291.2    63.5
   2   8   1  2339.7   135.4  2816.2   127.1
   3   8   1  2864.6   151.2  3784.3   146.3
   4   8   1  3748.5   197.0  4659.4   184.2
   5   8   1 15533.9   732.8 15364.4   615.7
   6   8   1  1449.1   143.3  1998.9   127.4
   7   8   1  9991.7  2732.1
   8   8   1  1220.9   225.6   905.9   183.5
   9   8   1  1077.0   222.6   875.4   200.3
  10   8   1  2055.8   334.3  2400.2   333.1
  11   8   1  1962.4   191.3  1791.3   225.9
  12   8   1  4007.3   360.9  3204.4   288.2
  13   8   1   530.8   189.6   352.5   228.6
  14   8   1   887.2   203.2  1008.8   228.0
  15   8   1   241.3   242.6   382.2   210.6
  16   8   1  -173.4   323.3   280.1   320.1
  17   8   1  -211.5   374.2  1973.4   654.2
 -17   9   1   695.3   616.7   589.9   726.5
 -16   9   1   210.6   381.0   -97.2   335.1
 -15   9   1   591.4   304.6    69.6   229.8
 -14   9   1  1029.6   208.5   429.9   250.3
 -13   9   1   450.0   204.7  -122.5   243.6
 -12   9   1  1097.6   196.3  1269.3   215.4
 -11   9   1   107.9   160.3   228.0   136.8
 -10   9   1  2968.7   566.4  1448.9  1082.2
  -9   9   1   952.6   155.7   806.8   143.6
  -8   9   1  2556.2   216.6  2146.5   190.8
  -7   9   1  2321.8   220.2  2707.7   198.7
  -6   9   1  3697.8   248.5  3458.5   226.0
  -5   9   1 14775.9   743.9 14997.2   686.3
  -3   9   1  8040.2   335.8  6779.9   317.0
  -2   9   1  4308.1   179.3  3279.7   164.5
   0   9   1  1628.6    94.9  1775.9    91.8
   1   9   1 21534.6   816.7 18285.6   786.4
   2   9   1       0      -1  1335.0  1135.1
   4   9   1 23038.5  1074.7 25348.8   936.2
   6   9   1  5672.7   248.0  5395.9   232.1
   7   9   1  4597.0   269.8  3809.7   197.5
   8   9   1  2838.4   193.4  2766.2   217.3
   9   9   1   611.2   149.6   600.5   127.4
  10   9   1  5194.9   378.6  5640.8   562.3
  11   9   1   525.3   155.1  -197.1   139.7
  12   9   1   728.7   194.3  1036.6   227.4
  13   9   1   938.9   195.3   506.7   213.4
  14   9   1   149.6   201.8   385.6   244.1
  15   9   1  1405.5   267.7  1152.7   257.3
  16   9   1  1339.7   394.9  1047.9   366.7
  17   9   1  -316.1   586.4
 -17  10   1    56.4   618.6
 -16  10   1   926.4   404.5  1127.5   303.9
 -15  10   1  1425.0   315.1   921.0   323.7
 -14  10   1   559.9   212.0  1128.7   265.4
 -13  10   1   344.2   203.6    22.6   229.5
 -12  10   1   634.9   173.7    97.6   196.1
 -11  10   1  1985.1   225.2  1933.7   195.1
 -10  10   1  3647.7   292.7  3194.4   214.3
  -9  10   1  2778.2   298.2  2626.7   215.1
  -8  10   1   603.9   154.3   580.2   131.2
  -7  10   1  2322.4   179.9  2506.1   168.7
  -5  10   1  9055.0  1630.6
  -4  10   1 25701.4  1137.4 24470.3   988.9
  -3  10   1       0      -1 19444.8  5807.8
  -2  10   1  6614.7   279.0  5797.8   262.4
  -1  10   1  4828.0   217.2  5795.8   224.6
   0  10   1  5054.1   247.2  6277.3   241.1
   1  10   1  4495.6   218.1  5331.2   211.7
   3  10   1 24272.5  1001.7 24177.1   943.2
   5  10   1  6015.9   288.9  6300.3   262.6
   6  10   1  1659.9   132.8  1520.5   131.1
   7  10   1  1627.7   159.6  1718.2   151.5
   8  10   1   511.4   136.0   530.8   140.6
   9  10   1  1601.1   178.1  1296.3   156.3
  10  10   1  2048.8   207.6  1687.9   195.6
  11  10   1  3740.7   343.9  3381.8   271.9
  12  10   1   456.8   183.3   289.4   197.2
  13  10   1  -100.9   187.8   -86.1   208.0
  14  10   1   259.0   209.8   355.9   254.2
  15  10   1  1716.6   320.4  1588.6   328.7
  16  10   1  -266.1   382.3   910.1   441.1
 -17  11   1       0      -1 -1452.3   842.6
 -16  11   1   272.2   609.4   315.9   405.7
 -15  11   1   649.6   295.1   162.4   277.5
 -14  11   1   164.2   210.8   -33.4   232.0
 -13  11   1   213.8   198.7   -97.4   227.1
 -12  11   1  1779.6   209.1  1297.3   214.3
 -11  11   1  1325.7   184.1   971.3   173.8
 -10  11   1   560.1   160.6   470.6   146.3
  -9  11   1  1549.6   184.9  1236.3   185.7
  -8  11   1  3009.2   200.6  2991.5   177.9
  -7  11   1  3240.7   215.8  2999.2   204.3
  -5  11   1  6138.7   302.9  6269.5   262.6
  -3  11   1  9391.8   436.5 10314.4   404.2
  -2  11   1  5471.6   271.6  5868.2   270.7
  -1  11   1       0      -1  5185.5   328.3
   0  11   1  7671.7   317.0  7063.1   303.8
   1  11   1  2966.0   154.0  3423.4   153.4
   2  11   1  7708.9   287.8  8873.0   459.1
   4  11   1  8879.2   382.8  8079.5   359.5
   5  11   1  5676.8   268.9  4666.3   257.1
   6  11   1  9275.9   465.2  8646.4   426.3
   7  11   1  2837.3   206.6  2743.6   191.7
   8  11   1   778.8   295.1   739.0   317.2
   9  11   1  2468.1   211.0  2195.1   194.4
  10  11   1  1179.3   172.8   737.8   125.5
  11  11   1  1409.1   207.2  1469.1   150.4
  12  11   1  1701.4   222.9  1344.5   236.4
  13  11   1   165.8   197.5   -62.0   198.4
  14  11   1   821.2   216.9   368.9   256.3
  15  11   1   173.2   279.5   458.7   298.7
  16  11   1  1011.4   415.9  1745.7   585.3
 -16  12   1   -91.6   589.0   360.3   362.7
 -15  12   1   190.9   242.1    33.2   316.2
 -14  12   1   -25.2   211.6   249.3   260.2
 -13  12   1   170.1   205.4   165.7   239.5
 -12  12   1   518.3   200.7   320.1   213.0
 -11  12   1  2718.0   219.2  2390.8   225.3
 -10  12   1  1072.3   167.8   526.5   150.1
  -9  12   1   827.9   197.9   927.3   186.3
  -8  12   1   658.9   148.7   530.8   126.6
  -7  12   1  5734.2   327.2  5580.5   307.8
  -6  12   1  4952.2   349.2  5735.7   321.7
  -5  12   1   530.1   158.5     3.0   184.7
  -4  12   1 10366.3   543.0 10050.2   469.9
  -3  12   1  3230.8   180.1  2708.7   162.0
  -2  12   1  4695.1   189.4  4132.9   184.4
  -1  12   1   160.2    90.0   425.0    88.8
   0  12   1 10108.0   470.4 12265.4   454.2
   1  12   1   569.0    90.7   599.4    86.4
   2  12   1  3767.1   189.9  3424.5   175.4
   3  12   1  3743.8   168.7  3690.1   160.2
   4  12   1 11463.5   509.7 11146.6   443.8
   5  12   1  2161.6   137.7  2024.9   125.6
   6  12   1  7299.0   351.3  7385.1   315.1
   7  12   1  3614.9   270.1  4159.0   255.1
   8  12   1   744.1   136.4   915.6   125.0
   9  12   1  2329.7   184.2  2741.8   171.4
  10  12   1   663.3   189.6   367.5   127.6
  11  12   1   621.6   290.1   896.2   317.2
  12  12   1  2494.9   222.1  2509.9   241.2
  13  12   1   984.7   214.1   876.1   214.8
  14  12   1   389.4   216.6   682.5   279.8
  15  12   1   381.1   245.3  1050.8   317.0
  16  12   1  -468.5   507.2  -816.4   773.9
 -16  13   1       0      -1   387.1   477.3
 -15  13   1   476.2   282.1   286.9   325.9
 -14  13   1   554.7   211.3    28.7   275.2
 -13  13   1  1161.8   222.5   391.7   279.1
 -12  13   1   370.6   180.5    18.5   216.5
 -11  13   1  1521.8   196.4  1278.3   207.3
 -10  13   1   848.7   303.3   569.2   264.1
  -9  13   1  5515.4   349.0  5457.5   333.0
  -8  13   1   729.7   155.5   751.6   143.3
  -7  13   1  2877.2   217.3  2567.9   226.8
  -6  13   1  3090.9   174.6  2274.6   159.3
  -5  13   1  2993.4   235.8  2760.6   221.4
  -4  13   1       0      -1 16469.3  4233.3
  -3  13   1  2308.8   207.2  2690.2   183.9
  -2  13   1  5609.3   261.8  6434.5   256.8
  -1  13   1   824.4    99.0   664.4    96.8
   0  13   1  9223.1   382.2  9274.1   379.7
   1  13   1   526.9   100.8   706.0    94.2
   2  13   1       0      -1  3147.7   733.5
   3  13   1  5521.6   260.7  4727.9   206.5
   4  13   1 16668.5   781.7 16751.7   736.0
   5  13   1  4265.8   215.1  5134.4   229.7
   6  13   1   330.8   253.9   490.5   258.2
   7  13   1  3453.7   209.0  3039.0   210.2
   8  13   1   848.9   149.9   829.8   137.3
   9  13   1       0      -1  3128.2  1537.3
  10  13   1  2833.5   244.6  2487.2   208.5
  11  13   1   359.5   202.0   166.5   193.2
  12  13   1    80.8   193.3   205.3   214.4
  13  13   1   585.4   216.5   617.5   243.1
  14  13   1   321.7   210.9   521.9   309.5
  15  13   1   -15.2   242.5    -2.4   341.7
  16  13   1   131.5   520.9 -1033.2   822.4
 -15  14   1   179.1   292.9   844.3   384.2
 -14  14   1   500.0   225.0   333.4   295.1
 -13  14   1   616.2   217.6   239.1   285.0
 -12  14   1  3279.1   254.3  3009.1   310.2
 -11  14   1  2104.7   226.3  2320.0   229.6
 -10  14   1  2399.6   260.5  2887.0   293.4
  -9  14   1   875.3   181.7  1135.8   196.2
  -8  14   1   751.8   161.8   574.0   156.7
  -7  14   1   479.9   161.0   627.5   152.4
  -6  14   1       0      -1  3558.3   716.3
  -5  14   1  3926.4   246.3  3616.0   218.1
  -4  14   1 26925.9  1495.5 28967.1  1336.4
  -3  14   1 26133.5  1303.2 27759.9  1133.3
  -2  14   1  2905.3   172.3  2750.1   161.8
  -1  14   1  1863.1   125.8  2056.1   130.0
   0  14   1 19388.2   810.1 21194.0   798.1
   1  14   1  1965.6   137.2  1796.9   121.4
   2  14   1  5185.1   480.2
   5  14   1  3908.0   238.2  3461.5   219.2
   6  14   1  6138.7   353.9  7439.1   355.5
   7  14   1  2148.9   157.0  1403.7   142.5
   8  14   1  1271.8   147.3  1353.9   144.7
   9  14   1  2358.6   176.6  2558.0   202.2
  10  14   1  3886.1   299.1  3537.7   306.0
  11  14   1   396.8   215.4   663.2   183.8
  12  14   1   548.8   418.8   597.2   328.9
  13  14   1   533.4   217.2  1102.2   272.8
  14  14   1   219.7   213.3   164.8   304.1
  15  14   1   491.9   330.1   397.6   415.9
  16  14   1  -134.6   533.5  -207.2   518.0
 -15  15   1  -147.4   336.5   202.8   569.7
 -14  15   1   765.2   246.8   372.5   336.5
 -13  15   1    22.9   214.5   251.2   306.3
 -12  15   1   269.3   191.3   285.4   256.2
 -11  15   1  1011.6   220.4   869.5   257.8
 -10  15   1  3183.5   243.8  2646.9   263.5
  -9  15   1  2609.0   263.7  3012.1   288.2
  -8  15   1  2271.4   195.0  1987.1   178.9
  -7  15   1   979.1   191.4  1358.7   160.1
  -6  15   1  1891.2   209.6  2033.2   188.5
  -5  15   1  1694.5   204.0  2008.1   187.7
  -4  15   1 13437.2  1081.0 12907.0   813.2
  -3  15   1       0      -1  6843.8  3223.4
  -2  15   1  9367.0   490.3  9619.3   403.5
  -1  15   1  4246.5   193.1  3465.1   170.9
   0  15   1 26132.5  1207.6 27081.0  1131.0
   1  15   1  1627.5   247.1  1492.4   241.8
   2  15   1  7194.6   457.3  8202.9   377.1
   3  15   1 11898.5   641.3 12914.8   576.4
   4  15   1 17617.7  1004.4 17687.7   777.8
   5  15   1  3293.5   185.5  2694.2   178.9
   6  15   1  2824.6   178.8  2864.4   190.3
   7  15   1  1276.5   152.1   998.8   144.8
   8  15   1   658.4   153.5   625.6   165.5
   9  15   1  4797.4   425.6  5224.4   400.5
  10  15   1  1237.7   275.1  1379.2   278.5
  11  15   1  2588.4   245.0  2732.0   252.5
  12  15   1  1035.3   210.8  1063.9   267.5
  13  15   1   711.3   220.4   506.4   290.8
  14  15   1   -70.5   235.9    15.2   331.8
  15  15   1    25.6   325.5   323.5   516.6
 -15  16   1   840.1   361.3  -219.5   777.9
 -14  16   1   206.2   292.9   200.0   398.1
 -13  16   1   172.3   219.7   120.9   304.6
 -12  16   1   224.0   189.3   352.9   293.2
 -11  16   1   685.2   196.9   583.5   274.3
 -10  16   1   697.4   228.4   426.5   261.1
  -9  16   1  1333.2   229.7  1650.1   266.1
  -8  16   1  2091.0   222.0  2441.0   200.0
  -7  16   1  1328.1   192.9  1018.9   152.9
  -6  16   1  2107.7   188.6  1913.9   161.4
  -5  16   1   379.6   165.9   787.4   139.8
  -4  16   1       0      -1  2574.3  1930.3
  -3  16   1  1381.8   189.4  1245.3   191.8
  -2  16   1  4463.4   262.1  4608.0   238.4
  -1  16   1  4647.6   300.7  5205.5   287.8
   0  16   1  3618.3   231.9  4050.6   219.9
   1  16   1  7383.0   403.9  6967.2   292.6
   2  16   1       0      -1   364.2   982.2
   3  16   1  2650.5   175.6  3738.1   172.8
   4  16   1  6055.4   330.0  5782.2   311.8
   5  16   1   634.7   134.9   643.7   136.4
   6  16   1   283.2   177.3   603.5   197.0
   7  16   1   447.3   148.5   212.2   151.3
   8  16   1  1060.1   181.7  1642.6   201.9
   9  16   1  2312.5   238.6  3125.0   250.6
  10  16   1  2569.7   237.0  2678.5   319.6
  11  16   1  1061.0   213.9   707.4   246.6
  12  16   1   -41.4   212.1   446.2   260.6
  13  16   1   115.9   213.7   -58.9   330.5
  14  16   1  -136.6   301.2   206.4   434.4
  15  16   1  -162.6   338.3  -216.6   874.2
 -15  17   1  -265.9   533.7
 -14  17   1   595.2   361.4   362.7   588.9
 -13  17   1    18.5   232.5   367.0   315.3
 -12  17   1    91.6   194.0   337.0   299.3
 -11  17   1   878.4   195.7   458.8   270.9
 -10  17   1   947.3   193.7   920.5   233.2
  -9  17   1  1834.4   210.1  2381.8   287.7
  -8  17   1   250.5   198.1    -5.7   217.3
  -7  17   1  1299.6   197.5  1310.8   162.0
  -6  17   1   695.7   187.2   781.9   158.5
  -5  17   1   866.9   175.7  1052.8   142.7
  -4  17   1  6362.8   392.6  5363.5   313.1
  -3  17   1  5072.7   311.7  5223.0   277.4
  -2  17   1  5338.8   435.5  5252.7   354.3
  -1  17   1   621.5   158.6   425.1   151.1
   0  17   1   801.4   145.7   757.0   141.4
   1  17   1  2075.0   160.8  2341.4   150.2
   2  17   1  2325.9   210.8  2870.4   198.7
   3  17   1  3122.5   238.1  2567.5   231.5
   4  17   1  4989.2   334.1  5925.6   317.6
   5  17   1    10.8   137.1   215.8   147.4
   6  17   1  1683.7   159.4  1694.5   176.5
   7  17   1    99.9   157.3   365.0   170.7
   8  17   1  1888.6   183.8  1687.1   190.8
   9  17   1   477.4   209.0   751.8   228.6
  10  17   1    84.8   209.8   766.6   265.2
  11  17   1   -16.3   206.2  -498.8   289.5
  12  17   1   689.0   220.8   463.8   300.9
  13  17   1   142.9   227.4   254.5   342.1
  14  17   1    86.3   338.2   537.3   578.8
 -14  18   1   518.3   539.1   950.9   807.5
 -13  18   1   345.6   321.5   475.0   456.7
 -12  18   1   486.0   200.6   742.0   308.1
 -11  18   1   196.0   193.0    43.8   274.5
 -10  18   1   444.6   190.3   235.5   231.6
  -9  18   1   789.2   209.7  1014.8   307.2
  -8  18   1   282.9   198.9   783.5   219.6
  -7  18   1   309.3   193.2   537.1   222.5
  -6  18   1    -1.2   173.6   263.2   181.2
  -5  18   1   367.5   174.2   710.5   172.8
  -4  18   1   875.8   176.0  1395.0   177.2
  -3  18   1  3403.0   238.9  3494.9   235.5
  -2  18   1  4508.9   280.3  4837.3   265.0
  -1  18   1  1157.3   176.8   763.5   169.3
   0  18   1   326.4   143.8   665.4   145.7
   1  18   1  2934.5   234.6  2954.6   211.9
   2  18   1  3878.0   270.5  4514.3   263.3
   3  18   1  3102.9   228.9  3018.7   223.9
   4  18   1  1821.2   187.8  1936.2   180.6
   5  18   1    69.9   155.4   299.0   159.3
   6  18   1   521.1   154.4   427.8   183.0
   7  18   1   491.0   168.5   700.2   188.5
   8  18   1  1313.5   194.8  1393.1   200.4
   9  18   1  1429.3   218.4  2036.0   249.6
  10  18   1    68.8   207.5   353.6   275.1
  11  18   1   130.7   216.1   555.9   292.1
  12  18   1   157.9   223.9    15.5   303.4
  13  18   1  -105.7   286.4   276.3   375.4
  14  18   1       0      -1 -1116.2   850.5
 -13  19   1  -288.1   545.2   639.3   806.3
 -12  19   1  1066.2   221.8   825.1   319.0
 -11  19   1   297.4   199.2   322.1   283.4
 -10  19   1   -13.7   193.7   250.1   264.9
  -9  19   1  3107.4   264.1  2429.0   367.1
  -8  19   1  1440.9   209.0  1518.0   276.7
  -7  19   1   874.9   205.1  1118.4   270.1
  -6  19   1  1569.7   212.4  1993.8   238.5
  -5  19   1   332.5   192.5   486.0   197.2
  -4  19   1    94.1   160.1    48.1   160.9
  -3  19   1     0.4   169.4  -189.1   157.5
  -2  19   1  1305.4   166.3   960.5   157.1
  -1  19   1    60.3   182.3  -135.5   192.9
   0  19   1   272.2   144.6   258.6   152.5
   1  19   1  1595.5   157.6  1810.9   165.6
   2  19   1   596.8   155.8   874.7   159.8
   3  19   1   694.2   144.3   629.4   157.8
   4  19   1   891.0   173.1  1503.4   175.5
   5  19   1  1856.2   175.2  1563.2   186.6
   6  19   1  1689.2   214.1  1392.7   212.2
   7  19   1   551.8   191.7   537.2   239.8
   8  19   1   221.8   203.7   815.7   224.1
   9  19   1  1699.3   261.1  2951.7   328.9
  10  19   1   690.4   215.6   895.2   275.3
  11  19   1   614.2   226.7   200.9   309.2
  12  19   1   266.8   239.3  -350.0   339.6
  13  19   1   362.3   555.6   515.1   469.8
 -13  20   1   388.6   628.2  1182.8   844.1
 -12  20   1   337.2   299.5   389.1   374.2
 -11  20   1   263.1   201.9   -46.4   287.6
 -10  20   1   797.8   207.3   752.9   296.4
  -9  20   1  1619.5   240.8  1219.5   341.5
  -8  20   1   524.1   203.5   672.1   266.4
  -7  20   1  1245.1   227.5  1472.6   269.3
  -6  20   1  2407.7   243.4  2783.0   263.2
  -5  20   1  1077.3   194.9  1547.5   256.2
  -4  20   1  1947.2   189.6  2050.6   238.9
  -3  20   1  2977.5   224.4  3174.7   220.0
  -2  20   1   -10.7   170.9   258.6   155.0
  -1  20   1    16.3   175.0   226.2   182.9
   0  20   1   345.9   154.8   135.3   159.1
   1  20   1   -40.5   145.2  -132.9   156.7
   2  20   1   603.5   154.6  1202.1   158.2
   3  20   1  1729.0   207.8  1141.9   223.0
   4  20   1   234.7   182.5    45.5   197.2
   5  20   1   562.2   199.4   371.8   226.2
   6  20   1   513.6   207.2   709.2   226.9
   7  20   1  1830.5   213.0   753.7   260.1
   8  20   1   172.7   198.9   407.6   222.5
   9  20   1  2211.9   260.0  2946.9   311.3
  10  20   1  1212.0   241.6   447.7   291.0
  11  20   1  -235.1   220.3  -392.8   334.7
  12  20   1   929.3   320.1   219.8   374.4
 -12  21   1   408.6   471.4   788.0   429.6
 -11  21   1   688.8   253.6   145.1   342.9
 -10  21   1  1373.5   251.3  1798.7   318.3
  -9  21   1   646.3   205.6   620.8   311.3
  -8  21   1  1243.7   212.1   962.9   271.7
  -7  21   1  1806.8   229.2  1569.9   270.2
  -6  21   1  1947.2   284.5  1942.9   306.5
  -5  21   1   176.8   207.8   478.9   250.5
  -4  21   1   176.3   183.8   192.5   236.8
  -3  21   1  1307.0   195.8  1221.5   228.1
  -2  21   1   944.8   189.1   993.5   202.4
  -1  21   1   110.8   179.6   204.7   210.1
   0  21   1  2097.0   190.3  1598.4   259.7
   1  21   1     8.3   159.9   -90.1   179.9
   2  21   1  1303.7   170.8  1433.8   193.1
   3  21   1  1821.3   197.3  1300.8   212.0
   4  21   1  1841.6   206.7  1271.3   218.9
   5  21   1   393.8   197.2   559.9   229.0
   6  21   1  3756.1   289.1  3858.4   317.4
   7  21   1  1062.6   242.8   698.6   259.4
   8  21   1    91.2   221.6   206.5   225.0
   9  21   1   200.5   233.5  1032.5   296.1
  10  21   1  1265.0   266.4  1818.6   327.5
  11  21   1   850.8   255.1   785.8   376.8
  12  21   1   499.8   835.4   587.5   498.7
 -12  22   1   372.5   812.1    -6.1   522.8
 -11  22   1   711.8   384.7   -39.4   425.1
 -10  22   1   689.6   242.0  1012.1   301.3
  -9  22   1    31.9   232.9   363.0   361.8
  -8  22   1   810.7   221.4  1088.2   285.6
  -7  22   1  1506.0   218.9   933.8   264.5
  -6  22   1  1397.2   220.8  1407.8   261.3
  -5  22   1  -159.8   207.4   -19.4   253.7
  -4  22   1   516.7   181.8   776.4   262.2
  -3  22   1   765.2   192.4   443.2   256.3
  -2  22   1   228.5   179.5   657.4   218.3
  -1  22   1  -163.8   184.4   211.5   215.1
   0  22   1  2110.1   227.2  2313.0   274.0
   1  22   1   -17.7   171.9   217.2   201.1
   2  22   1    15.1   176.0   300.9   199.9
   3  22   1  1721.7   194.4  1296.5   246.8
   4  22   1   304.3   198.9    67.2   235.5
   5  22   1    17.4   197.5   190.0   232.5
   6  22   1   222.1   229.8   105.8   237.7
   7  22   1   165.2   232.8   289.6   247.9
   8  22   1  1134.6   255.5  1114.6   264.2
   9  22   1  1639.5   255.4  2229.1   310.9
  10  22   1    91.2   255.7   369.4   321.4
  11  22   1   338.3   812.2   312.5   372.4
  12  22   1   528.0   846.4   911.4   507.8
 -12  23   1       0      -1  1217.8   750.2
 -11  23   1   460.6   501.6   -32.7   426.0
 -10  23   1   458.3   393.6   490.0   387.3
  -9  23   1   466.3   232.2   747.4   315.0
  -8  23   1   679.7   237.0   939.0   279.8
  -7  23   1   200.8   231.8   244.2   287.2
  -6  23   1   770.1   214.2   330.3   256.8
  -5  23   1   421.4   210.6    -1.8   257.4
  -4  23   1   759.0   187.3   364.8   272.3
  -3  23   1  2154.4   208.0  1873.0   272.7
  -2  23   1   252.0   180.3   345.8   249.2
  -1  23   1   469.3   199.3   446.5   243.9
   0  23   1   836.8   205.2   950.5   271.9
   1  23   1   -58.2   182.7    44.2   238.2
   2  23   1   -62.2   172.9   162.4   239.8
   3  23   1   834.9   225.9   675.3   253.9
   4  23   1   972.6   221.7  1514.3   247.1
   5  23   1   541.1   225.5    47.0   238.4
   6  23   1  -379.0   239.7   -56.7   237.7
   7  23   1  1364.0   257.6  1070.5   256.6
   8  23   1   895.5   255.9  1249.9   280.8
   9  23   1   746.1   253.2  1034.7   278.9
  10  23   1   718.4   530.0   335.6   328.7
  11  23   1  -315.3   815.2   586.5   495.4
  12  23   1       0      -1   253.6   526.9
 -11  24   1  -272.2   770.7   114.9   509.5
 -10  24   1   384.4   492.4    71.7   395.8
  -9  24   1   105.6   327.5   328.8   340.7
  -8  24   1   735.2   238.1   527.0   283.8
  -7  24   1  1798.6   249.5  1238.1   295.3
  -6  24   1   355.1   235.1    56.5   264.6
  -5  24   1   780.7   246.8   496.1   266.6
  -4  24   1  1779.7   230.2  1572.5   286.8
  -3  24   1  1181.1   219.2   809.0   259.5
  -2  24   1    56.0   198.7   106.6   252.4
  -1  24   1    45.1   192.4   286.1   250.0
   0  24   1   -61.9   198.3   -17.1   266.2
   1  24   1   -19.3   185.1   425.9   269.5
   2  24   1   568.5   206.4   478.8   269.4
   3  24   1   992.1   229.8   742.7   274.1
   4  24   1   649.4   265.8   697.1   275.1
   5  24   1   371.6   248.8   438.1   262.2
   6  24   1  1433.2   259.2   802.7   263.3
   7  24   1   770.5   265.5   492.5   268.7
   8  24   1   236.9   251.9   303.0   286.0
   9  24   1  -273.2   345.4  -476.1   335.2
  10  24   1 -1178.1   780.4  -204.3   524.9
  11  24   1    35.1   846.5  1248.1   708.9
 -11  25   1       0      -1   -44.4   727.3
 -10  25   1   527.2   668.1   770.3   444.9
  -9  25   1  1279.6   671.6     8.4   392.5
  -8  25   1   -76.0   330.6   141.7   341.4
  -7  25   1   -75.9   251.4  -168.7   282.2
  -6  25   1   374.0   277.3   567.6   288.4
  -5  25   1   466.8   280.1   346.4   272.6
  -4  25   1  1266.1   295.2  1124.1   284.0
  -3  25   1  1417.1   236.9   785.1   262.3
  -2  25   1  1518.5   249.2  1499.2   275.3
  -1  25   1  1765.8   214.4  1532.6   277.5
   0  25   1    -6.4   201.0  -182.4   270.4
   1  25   1   866.2   227.9  1306.3   291.9
   2  25   1  1178.6   228.4  1174.9   290.4
   3  25   1   716.0   259.6   244.6   276.0
   4  25   1  1209.1   271.7  1508.9   287.7
   5  25   1  1754.8   292.3  1135.9   272.1
   6  25   1   630.8   280.0  1181.5   292.0
   7  25   1  1937.1   321.0  1292.6   368.0
   8  25   1    22.0   400.2   532.7   324.0
   9  25   1       0      -1   334.0   408.4
  10  25   1       0      -1  -976.2   534.2
 -10  26   1       0      -1  -131.9   927.1
  -9  26   1       0      -1   482.6   472.6
  -8  26   1    86.2   649.2   463.2   467.4
  -7  26   1   929.7   504.3   680.2   337.6
  -6  26   1  1149.0   286.8  1355.8   319.0
  -5  26   1   418.3   276.2   584.8   287.2
  -4  26   1   641.8   278.8   842.2   299.9
  -3  26   1   257.6   253.1   106.0   302.0
  -2  26   1  2468.5   274.2  2017.4   312.1
  -1  26   1  2675.2   251.5  2283.7   316.1
   0  26   1  -338.5   210.2   203.6   278.0
   1  26   1  1640.6   267.3  1494.0   314.3
   2  26   1  1503.9   273.4  2206.6   312.5
   3  26   1   625.4   245.7  1185.7   285.3
   4  26   1   115.4   277.1    48.7   275.8
   5  26   1    46.6   279.4   338.2   276.1
   6  26   1   120.4   284.6   972.6   296.5
   7  26   1   637.8   500.5   145.6   392.7
   8  26   1       0      -1   -12.7   409.3
   9  26   1       0      -1     4.3   494.7
  10  26   1       0      -1  -102.1   873.6
  -9  27   1       0      -1    79.6   593.2
  -8  27   1       0      -1   102.4   483.5
  -7  27   1  -126.7   650.1   545.4   493.0
  -6  27   1   331.7   522.7  1270.7   383.8
  -5  27   1   692.2   305.8   597.0   320.1
  -4  27   1   205.7   286.4   229.1   301.5
  -3  27   1   744.9   284.4   615.3   310.2
  -2  27   1   833.0   251.1   150.6   286.4
  -1  27   1  -163.1   206.5   107.2   286.9
   0  27   1   397.4   217.0   618.2   288.3
   1  27   1   238.2   269.7   591.3   288.4
   2  27   1   714.8   289.4   870.6   290.9
   3  27   1   558.9   251.1   957.7   292.8
   4  27   1   896.3   288.6  1074.2   289.1
   5  27   1   167.1   298.6   -34.0   278.6
   6  27   1  1301.3   534.2  1349.7   495.3
   7  27   1   568.6   635.7   784.3   495.3
   8  27   1       0      -1    60.6   523.0
   9  27   1       0      -1   366.2   564.0
  -8  28   1       0      -1   891.9   982.6
  -7  28   1       0      -1  1165.8  1015.6
  -6  28   1  1305.0   691.0  1303.5   547.4
  -5  28   1   -47.4   508.0   876.4   506.9
  -4  28   1   986.2   322.8  1214.3   369.4
  -3  28   1   395.2   301.1   225.4   334.6
  -2  28   1   234.4   274.2   317.1   319.8
  -1  28   1   252.5   224.7    81.2   293.5
   0  28   1    67.8   217.1   363.0   294.8
   1  28   1  -228.3   270.1   256.9   294.2
   2  28   1  1054.9   308.0   894.8   297.4
   3  28   1     6.1   279.7   134.5   312.2
   4  28   1   393.4   291.5   375.5   314.6
   5  28   1    32.8   511.0   471.5   450.1
   6  28   1   335.4   668.1   289.8   858.4
   7  28   1       0      -1  1103.6   895.0
   8  28   1       0      -1  1721.4  1794.7
  -7  29   1       0      -1  1122.6  1015.0
  -6  29   1       0      -1   447.0   568.6
  -5  29   1   294.2   655.4   902.3   530.4
  -4  29   1   215.5   492.4   420.3   513.2
  -3  29   1   507.8   425.2   290.4   460.7
  -2  29   1   134.4   299.8   126.3   381.7
  -1  29   1   769.6   286.7  1720.0   349.8
   0  29   1   -80.0   300.3   275.9   343.0
   1  29   1  -425.8   300.3  -107.9   345.9
   2  29   1    67.3   366.9   136.8   371.1
   3  29   1    51.2   490.2   162.5   470.8
   4  29   1   194.1   508.1   744.9   480.6
   5  29   1   -37.3   670.3  1162.0   878.1
   6  29   1       0      -1  1056.6  1018.6
  -5  30   1    50.1   676.9   584.7   579.0
  -4  30   1   311.8   648.0   689.3   527.5
  -3  30   1  -366.2   486.6  -104.6   470.3
  -2  30   1   444.5   490.7   361.7   536.3
  -1  30   1  -308.8   379.2   276.2   466.3
   0  30   1   -91.3   382.7  -364.2   449.6
   1  30   1    86.5   364.6  1457.2   461.9
   2  30   1  -179.1   484.0   461.8   535.6
   3  30   1  -164.9   488.9   917.0   527.2
   4  30   1    34.2   661.2   217.6   504.2
   5  30   1       0      -1  2701.0  1061.0
   6  30   1       0      -1   366.7  1024.6
  -5  31   1       0      -1   507.1   720.6
  -4  31   1  -815.3   649.0
  -3  31   1  -266.1   652.4
  -2  31   1   586.8   788.3  1489.4  1035.4
  -1  31   1   785.4   771.2 -1399.2  1051.7
   0  31   1   542.8   781.9
   1  31   1  -505.7   571.4
   2  31   1   126.4   497.8    33.6   626.5
   3  31   1  -518.0   515.6   381.0   625.4
   4  31   1   367.5   725.5
   5  31   1       0      -1  2425.7  1135.2
  -1  32   1   399.3   804.9
   2  32   1  -332.2   838.9
   3  32   1   371.3   685.5
 -17   0   2   707.1   503.3
 -16   0   2   231.5   234.0
 -15   0   2  -121.7   210.4
 -14   0   2  1202.6   215.6
 -13   0   2  2055.7   199.4
 -12   0   2    83.4   146.9
 -11   0   2 12199.3  1011.4
  -7   0   2  1553.1   114.3
  -4   0   2  3565.1   205.8
  -2   0   2 23206.6  1573.9
  -1   0   2   206.9    30.1
   0   0   2    37.5    22.5
   1   0   2   164.3    25.3
   2   0   2 26473.7  1276.1
   3   0   2  2171.4    97.6
   4   0   2  3941.6   172.4
   5   0   2  6955.6   287.4
   6   0   2   196.1    62.3
   7   0   2   416.2    75.6
   8   0   2 17908.8   745.1
   9   0   2 14656.5   652.1
  10   0   2  5680.6   282.0
  11   0   2 14014.0  1021.8
  12   0   2   260.5   115.9
  13   0   2   965.9   341.1
  14   0   2  2197.2   386.8
  15   0   2  1032.4   225.7
  16   0   2   184.9   345.0
  17   0   2  1759.3   769.4
 -18   1   2       0      -1   -60.8   678.9
 -17   1   2  -504.2   481.8   479.0   467.2
 -16   1   2    69.7   236.8   427.0   332.0
 -15   1   2   535.9   224.2   602.9   200.5
 -14   1   2   293.7   221.3   295.3   216.6
 -13   1   2  1698.3   282.6  1244.0   253.9
 -12   1   2  1627.9   223.8  1336.4   198.2
 -11   1   2  4998.4   370.9  5065.1   357.0
 -10   1   2  5806.4   329.9  5835.3   397.0
  -9   1   2  6391.1   385.5  6796.6   377.5
  -7   1   2  8071.4   418.8  9226.6   423.1
  -6   1   2       0      -1  5294.7  1583.0
  -4   1   2   898.9    65.0  1451.2   101.0
  -3   1   2       0      -1  2560.7   407.6
  -2   1   2 13520.9   654.0 13427.0   588.8
  -1   1   2   211.0    37.1   428.7    39.6
   0   1   2   354.8    29.0   226.0    28.1
   1   1   2   718.7    36.1
   3   1   2  1621.9    77.4  1485.1    76.2
   4   1   2   349.7    51.3    89.7    53.5
   5   1   2  2822.2   137.4  2619.2   123.6
   6   1   2  7685.5   324.0  7033.4   303.8
   7   1   2  7543.2   346.6  7727.1   355.5
   8   1   2 12109.3   550.8 12882.6   536.4
   9   1   2  5514.3   303.6  5577.0   278.4
  10   1   2  4815.2   265.7  4456.6   235.7
  12   1   2  2176.4   184.1  2109.5   165.2
  13   1   2  2594.1   208.7  2218.2   186.3
  14   1   2  1339.0   191.2  1137.2   187.7
  15   1   2   885.8   236.8   982.0   254.2
  16   1   2   128.9   351.0   469.5   344.3
  17   1   2  1472.2   712.0
 -18   2   2       0      -1   562.2   659.2
 -17   2   2       0      -1  1407.2   545.3
 -16   2   2   336.6   267.7  1161.2   354.8
 -15   2   2   528.3   232.7   919.0   200.5
 -14   2   2  6472.7   552.5  6845.6   466.3
 -13   2   2   177.8   154.3  -115.0   152.0
 -12   2   2  1943.6   163.4  2179.5   167.7
 -11   2   2  3034.1   542.4  2568.6   471.1
 -10   2   2  3792.4   281.3  2928.6   269.0
  -8   2   2  2888.6   182.1  2486.4   186.9
  -7   2   2  1673.8   140.2  2012.8   142.8
  -6   2   2 22799.1  1117.3 22086.1   957.5
  -5   2   2  1296.9    96.3  1238.4    94.4
  -4   2   2  7852.6   616.9  8003.6   777.4
  -3   2   2  6925.7   339.7  5345.4   402.5
  -2   2   2       0      -1  9630.0  2445.6
   0   2   2   640.0    44.7   579.7    39.6
   1   2   2  5941.2   302.6  7254.1   304.0
   2   2   2 12515.2   665.4 12054.0   509.7
   3   2   2  7248.8   311.6
   4   2   2  6610.5   291.3  5999.5   288.6
   5   2   2   262.3    71.3   443.5    66.9
   6   2   2 21351.0   978.9 21057.4   938.0
   7   2   2  2445.6   134.4  2625.3   129.0
   8   2   2  3407.1   178.0  3354.0   162.2
   9   2   2 15137.0   811.8 14579.3   761.7
  10   2   2  1074.6   145.1  1069.8   146.8
  11   2   2  5236.8   307.9  4963.4   267.7
  12   2   2  1190.9   169.0   827.5   149.3
  13   2   2   689.4   141.2   286.1   135.5
  15   2   2   271.6   213.1   998.7   299.2
  16   2   2   172.4   321.0   637.9   346.5
  17   2   2  2435.0   827.8
 -17   3   2  1878.5   627.0  1575.3   555.2
 -16   3   2   480.1   325.9  1044.8   357.0
 -15   3   2   692.7   270.9  1015.0   220.8
 -14   3   2  1739.2   273.3  1992.8   231.1
 -13   3   2   450.0   147.1   299.5   146.1
 -12   3   2    43.5   160.4   112.0   177.1
 -11   3   2  3592.3   282.3  3927.1   293.1
 -10   3   2   583.6   119.2   395.0   121.8
  -9   3   2  1526.6   184.1  2158.7   163.1
  -8   3   2  4992.9   297.0  5090.2   281.0
  -7   3   2  4227.5   210.2  4476.7   185.7
  -5   3   2  6151.4   359.0  6500.0   301.8
  -4   3   2  4162.9   202.3  3155.6   156.0
  -3   3   2  3708.6   281.2  3740.9   208.0
  -2   3   2  2005.6    98.0  1909.0    88.4
  -1   3   2  2531.1   137.5  2823.5   142.2
   0   3   2   177.1    39.5   334.1    40.7
   1   3   2  4164.4   577.3  2628.8   126.5
   2   3   2  1758.3    93.8  1306.3    99.2
   3   3   2  2099.3   128.5  2576.6   123.7
   4   3   2  3483.1   165.9  2033.8   171.3
   6   3   2  2653.6   151.3  2663.6   135.9
   7   3   2  3058.1   186.2  2234.5   211.6
   8   3   2  5626.5   271.4  5291.2   265.9
   9   3   2   822.2   115.7   757.2   109.8
  10   3   2   746.9   109.1   666.8   105.1
  11   3   2  3322.3   228.4  2791.8   273.8
  12   3   2  2130.9   158.6  2253.1   160.2
  13   3   2   516.6   145.9   322.9   145.9
  14   3   2  3063.7   271.6  3123.2   265.8
  15   3   2  2027.8   245.6  1918.8   317.5
  16   3   2   400.1   264.3   541.2   300.4
  17   3   2  2436.8   841.1
 -17   4   2   316.7   501.8   619.4   415.9
 -16   4   2   846.6   338.4  1059.7   303.2
 -15   4   2  2524.0   326.2  3126.5   293.3
 -14   4   2  2366.1   373.3  2265.2   201.7
 -13   4   2   169.1   154.2    -3.4   162.9
 -12   4   2  4998.0   383.1  5225.9   346.9
 -11   4   2       0      -1  3868.8   430.5
 -10   4   2  2798.8   365.4  2021.4   405.3
  -9   4   2   258.2   119.9   311.8   114.9
  -8   4   2 10441.8   733.2 11080.9   608.8
  -4   4   2  7111.2   397.8  6810.7   374.5
  -2   4   2  3495.4   181.8  4068.6   178.4
  -1   4   2  2385.9   124.6  2041.1   115.0
   0   4   2  3129.3   148.0  3065.3   147.8
   1   4   2  2910.8   147.4  3736.8   274.8
   2   4   2  3422.1   168.7  3179.6   161.2
   3   4   2  1876.3    95.1  1503.5    85.0
   4   4   2  7897.6   373.3  9159.3   385.6
   5   4   2  7467.7   380.8  7755.3   326.3
   6   4   2 24961.6  1162.9 23060.3   972.9
   7   4   2 17747.9   947.8 19528.5   770.7
   8   4   2 12467.8   633.9 11452.4   564.3
   9   4   2    45.5    98.9   394.6   106.3
  10   4   2  3870.4   212.1  4323.8   246.5
  11   4   2  2191.3   191.7  2884.5   198.5
  12   4   2       0      -1  3003.6   669.7
  13   4   2   385.9   148.0   285.2   134.1
  14   4   2   914.4   225.8  1142.4   224.5
  15   4   2  1288.0   284.3  1260.0   348.9
  16   4   2   303.6   269.6   742.9   351.3
  17   4   2  2174.8   763.1
 -17   5   2   926.4   516.4  1177.7   405.4
 -16   5   2   823.1   459.7  1030.5   328.4
 -15   5   2   103.3   256.3    11.5   223.9
 -14   5   2  2146.8   336.4  2129.2   234.7
 -13   5   2  2084.6   236.9  2704.6   249.2
 -12   5   2   -31.2   149.3   255.3   153.5
 -11   5   2  1138.5   169.1   942.9   160.6
 -10   5   2  4058.5   305.3  3875.2   217.2
  -9   5   2   523.6   131.5   228.3   122.2
  -8   5   2  2473.5   374.5  2050.9   451.0
  -7   5   2 44506.5  2213.6 40461.8  1956.0
  -3   5   2  3145.5   146.9  2280.7   126.8
  -2   5   2       0      -1  3249.6   389.6
  -1   5   2       0      -1  1156.2    65.4
   0   5   2    -4.7    48.4   264.5    52.8
   1   5   2   621.1    55.7   424.4    56.3
   2   5   2  4717.0   209.4  4905.2   195.7
   3   5   2   839.5   528.0   860.7   541.2
   4   5   2 22859.7  1058.9 22683.9   885.0
   5   5   2  3791.9   194.6  3617.8   165.0
   6   5   2  9101.8   471.1  9488.1   427.3
   8   5   2  4088.4   241.9  4556.7   218.9
   9   5   2  1145.8   121.8   866.2   112.7
  10   5   2   865.4   156.4  1238.6   152.7
  11   5   2  2311.8   219.2  2821.9   198.8
  12   5   2  1168.5   165.5  1011.2   149.9
  13   5   2  2804.9   244.9  1915.3   224.3
  14   5   2  2547.2   274.3  2368.3   299.5
  15   5   2  1184.9   230.9  1359.5   294.9
  16   5   2  1279.7   314.2  2017.8   392.5
  17   5   2    -4.0   455.4
 -17   6   2   384.6   505.4   316.6   394.1
 -16   6   2   988.2   392.8   858.5   284.8
 -15   6   2   212.0   314.5   605.1   258.7
 -14   6   2   282.0   227.6   385.4   193.3
 -13   6   2  3383.1   272.5  2772.6   305.1
 -12   6   2  4035.1   261.4  2420.3   257.0
 -11   6   2   411.0   988.6  1195.4   581.0
 -10   6   2  1844.4   191.7  1793.6   174.0
  -9   6   2  3184.0   190.0  3212.3   187.6
  -8   6   2  5709.5   368.2  5472.4   321.3
  -6   6   2  5804.2   339.3  6204.0   282.0
  -5   6   2   972.1   109.0   594.7    93.0
  -4   6   2 15768.5   729.4 15895.4   710.4
  -3   6   2       0      -1 20528.1  5623.0
  -2   6   2  3605.0   208.2  3589.1   260.4
  -1   6   2  2023.4   106.2  1485.8   111.3
   0   6   2   962.7    64.5   510.3    61.1
   1   6   2  2900.1   126.9  3523.4   231.3
   2   6   2  2590.1   129.6  2376.3   122.9
   3   6   2 20235.2   969.0 20775.1   987.8
   5   6   2  1274.8   105.2  1147.7    86.5
   7   6   2 30485.4  1569.6 30338.9  1296.3
   9   6   2  1717.6   170.7  1559.0   165.1
  10   6   2  2729.8   177.6  1914.7   164.6
  11   6   2  3267.3   266.7  3628.5   216.2
  12   6   2   921.3   364.9  1681.0   252.6
  13   6   2  2718.5   273.7  2469.0   270.1
  14   6   2   561.7   171.4   271.8   223.7
  15   6   2  2181.8   254.8  1246.5   265.3
  16   6   2   641.8   321.2   627.0   357.7
  17   6   2   217.0   350.6
 -17   7   2   744.0   545.1   268.2   344.9
 -16   7   2   -76.1   380.0   700.8   288.7
 -15   7   2  -106.1   292.1   323.8   222.6
 -14   7   2    37.3   190.4   226.9   224.2
 -13   7   2  2149.1   267.5  1922.1   245.3
 -12   7   2  2988.0   252.3  2471.5   234.6
 -11   7   2  2955.5   250.0  3276.8   220.9
 -10   7   2   695.5   169.9   879.7   157.5
  -9   7   2  5118.9   362.8  4626.8   308.6
  -7   7   2  7664.3   423.8  6954.7   348.6
  -6   7   2  6275.8  1519.7
  -5   7   2  1328.1   111.4  1041.7    98.0
  -4   7   2  4183.9   204.1  3872.8   181.4
  -3   7   2       0      -1 11030.5  3338.1
  -2   7   2  5385.7   235.7  5107.1   244.7
  -1   7   2   803.4    66.0   596.9    64.8
   0   7   2  5010.3   233.6  5434.1   217.9
   1   7   2   499.3    64.9   501.7    62.1
   2   7   2       0      -1  4339.5  1457.3
   3   7   2 14392.1   607.1 13571.4   554.0
   5   7   2   682.8   105.0   813.4    85.6
   6   7   2  7262.9   354.3  6255.9   280.2
   8   7   2  4200.9   276.2  4683.9   270.4
   9   7   2  4701.6   292.9  4717.4   296.8
  10   7   2  1827.7   172.9  1674.6   168.7
  11   7   2   653.8   477.1   889.7   412.3
  12   7   2  2783.4   279.9  2472.9   259.4
  13   7   2  3352.6   275.0  3126.8   257.3
  14   7   2   124.3   175.0   298.2   231.0
  15   7   2   384.5   241.3   539.0   265.9
  16   7   2   490.5   324.3   854.3   354.3
  17   7   2  -250.2   349.1
 -17   8   2       0      -1  1302.3   422.8
 -16   8   2  -426.8   382.0    54.7   274.6
 -15   8   2  -136.0   297.9   142.0   231.0
 -14   8   2   469.0   201.8   -99.3   234.0
 -13   8   2  3348.8   279.6  2949.0   275.2
 -12   8   2  1186.6   186.6  1216.1   182.7
 -11   8   2  4548.5   334.2  3607.4   282.7
 -10   8   2  2366.3   197.4  2170.8   167.7
  -9   8   2       0      -1  2353.4   988.2
  -8   8   2  6988.7  1597.9
  -6   8   2  2972.2   165.7  2878.6   138.1
  -5   8   2  2770.2   244.2  1418.6   341.4
  -4   8   2  5450.5   306.4  6519.8   292.4
  -2   8   2  8820.6   330.8  8313.2   346.4
  -1   8   2   536.0    73.4   744.0    71.7
   0   8   2   399.6    70.2   533.3    63.6
   1   8   2   552.8    72.1   768.8    67.4
   2   8   2  6816.4   373.5  7523.9   329.1
   3   8   2 16316.3   686.5 15004.0   642.1
   4   8   2  6985.5   301.7  6012.6   260.4
   5   8   2  1193.4   110.7   658.9    91.1
   6   8   2  1617.2   154.2  1539.0   132.1
   7   8   2  5013.7   300.1  5637.5   271.7
   8   8   2  7076.8   407.1  6465.9   365.1
   9   8   2  4483.4   376.3  4384.6   309.7
  10   8   2  1206.6   165.3  1017.8   145.1
  11   8   2  3975.8   286.2  3221.6   292.5
  12   8   2  1350.4   201.5  1031.4   162.0
  13   8   2   598.2   553.7   750.4   424.5
  14   8   2   150.1   182.1   297.8   216.0
  15   8   2   625.7   246.8   927.1   311.7
  16   8   2   632.4   277.8  1482.5   363.4
  17   8   2   605.8   410.1  2394.1   842.5
 -17   9   2       0      -1    29.5   547.1
 -16   9   2   781.3   402.9   854.1   339.8
 -15   9   2   379.0   343.9   592.5   255.8
 -14   9   2   300.2   208.7   331.4   222.2
 -13   9   2   166.4   172.6  -105.4   202.5
 -12   9   2  3584.8   309.0  2595.4   318.3
 -11   9   2  2395.6   244.4  1705.0   246.7
 -10   9   2  2611.0   236.8  1815.6   199.1
  -9   9   2   261.3   159.3    56.8   128.5
  -8   9   2 10963.0   710.6 10859.7   684.1
  -7   9   2       0      -1  6234.4  1581.9
  -6   9   2  1253.3   528.9  1083.7   633.4
  -5   9   2  2061.2   157.3  1757.2   146.7
  -4   9   2  5152.6   302.1  5191.2   277.7
  -3   9   2       0      -1 30856.6  6667.6
  -2   9   2  7432.2   283.9  8776.2   939.4
  -1   9   2  3950.2   172.6  3789.9   171.0
   0   9   2  1895.3   113.1  1849.6   100.8
   1   9   2  4142.7   184.1  3556.4   164.1
   2   9   2  6182.2   277.6  5304.6   261.1
   3   9   2 27835.5  1209.0 28314.2  1101.7
   4   9   2  6281.2   279.7  7041.0   253.9
   5   9   2  3461.0   176.7  2581.2   124.8
   6   9   2  3799.8   216.9  3788.3   188.2
   7   9   2  6108.1   324.9  6129.3   307.7
   9   9   2   903.1   151.3   389.0   119.7
  10   9   2  2662.0   219.4  2753.0   182.1
  11   9   2  4235.6   372.5  4133.0   272.1
  12   9   2  4683.4   379.8  4793.6   381.0
  13   9   2   829.1   189.0   481.4   197.5
  14   9   2   871.5   193.3   496.8   232.6
  15   9   2   197.4   264.0   621.4   301.8
  16   9   2  -206.9   266.9   841.1   406.9
 -17  10   2   335.6   610.8 -1056.7   940.1
 -16  10   2  -190.8   601.8   334.6   413.2
 -15  10   2   119.0   340.7    51.7   282.7
 -14  10   2   -30.0   209.1   -63.0   236.2
 -13  10   2   288.6   181.6    98.3   202.2
 -12  10   2  4175.3   303.9  4144.7   326.7
 -11  10   2  2700.6   211.7  2814.7   190.9
 -10  10   2   824.6   179.3   438.9   159.5
  -9  10   2   461.8   239.3   243.5   224.0
  -8  10   2  7501.7   459.7  6504.9   461.2
  -7  10   2  2239.0   193.6  1880.3   165.2
  -6  10   2       0      -1  2187.4   520.5
  -5  10   2   134.1   114.0   128.6    96.4
  -4  10   2  2685.3   131.8  2134.7   106.6
  -3  10   2 21615.9   943.7 22617.5   919.4
  -2  10   2  2347.5   176.2  3217.1   172.4
  -1  10   2  2250.2   115.2  2611.8   112.1
   0  10   2  9458.6   428.4  9313.1   381.0
   1  10   2  1620.8   119.0  1653.8   106.2
   2  10   2  4960.9   202.8  5205.5   210.2
   4  10   2   386.0   127.5   316.2   106.0
   5  10   2    33.3    96.0   207.8    88.9
   6  10   2  2321.2   167.5  2579.2   161.5
   7  10   2  2287.1   188.3  2323.4   157.3
   8  10   2 11168.2  1057.1  9776.4  1134.8
   9  10   2  2234.3   177.9  2124.7   145.8
  10  10   2  1829.0   175.0  1648.0   133.3
  11  10   2  1028.9   209.9   809.2   234.9
  12  10   2  2885.3   315.1  3113.1   325.9
  13  10   2  1035.7   190.7   845.2   207.6
  14  10   2   705.2   193.7   648.4   259.1
  15  10   2   221.9   269.1   413.1   284.4
  16  10   2   507.3   302.4  1392.5   565.3
 -16  11   2   -14.4   607.1   302.6   342.7
 -15  11   2  -347.3   376.5   -73.2   328.4
 -14  11   2  2037.9   228.5  1850.6   260.7
 -13  11   2  2447.3   302.5  1911.8   256.9
 -12  11   2  7918.1   658.8  6992.3   460.3
 -11  11   2  1841.4   195.0  1553.5   171.4
 -10  11   2   883.9   167.4   769.9   137.8
  -9  11   2  1415.0   300.5  1400.6   225.8
  -8  11   2  3578.1   257.2  3735.1   242.2
  -7  11   2   380.6   153.5   232.2   129.6
  -6  11   2  2448.2   203.2  1917.5   193.0
  -5  11   2  9405.5  1851.3 10898.8  2029.7
  -4  11   2  3202.9   226.1  3777.3   198.4
  -3  11   2       0      -1 32212.6  7521.3
  -2  11   2  5584.8   226.5  4315.0   222.1
  -1  11   2  6375.0   308.9  6649.7   514.6
   0  11   2  3264.0   168.7  3853.6   157.9
   1  11   2  4047.8   212.9  4084.1   188.7
   2  11   2  4178.6   229.4  5096.9   203.0
   3  11   2 32034.6  1360.7 31047.1  1310.6
   4  11   2  5742.3   292.4  5176.1   212.3
   5  11   2  6560.7   348.4  7650.1   337.0
   6  11   2  3739.4   227.7  3889.6   207.2
   7  11   2  1568.9   155.3   950.7   121.6
   8  11   2  1470.4   913.5  1101.5  1089.1
   9  11   2  1265.3   169.0  1165.8   144.4
  10  11   2   398.5   164.4    23.9   132.9
  11  11   2  1752.9   217.2   949.2   169.4
  12  11   2  5819.3   486.9  5841.1   460.2
  13  11   2  1004.1   211.5   605.1   237.9
  14  11   2   850.1   227.7   543.0   296.2
  15  11   2   180.7   226.3   349.4   338.6
  16  11   2   663.8   394.1   849.4   588.9
 -16  12   2   231.9   615.2    48.7   357.9
 -15  12   2   -40.9   293.9   490.8   309.1
 -14  12   2    95.7   200.2   365.0   278.6
 -13  12   2   149.6   184.6   172.0   251.5
 -12  12   2  1247.7   205.5  1077.5   225.2
 -11  12   2  2654.3   217.2  2067.5   234.2
 -10  12   2  3217.4   254.0  3306.2   230.8
  -9  12   2   784.4   165.1   272.5   173.8
  -8  12   2  2478.7   194.0  2205.5   180.2
  -7  12   2  4284.0   275.2  3891.4   247.0
  -6  12   2  7539.0   470.8  8945.6   431.1
  -4  12   2  2536.8   204.6  2892.9   180.2
  -3  12   2 18264.8   763.9 15828.1   707.3
  -2  12   2  3661.9   168.3  3333.0   168.4
  -1  12   2  1073.1   124.0  1203.9   119.2
   0  12   2  1564.1   112.8  1118.9   101.4
   1  12   2  2639.5   128.9  2750.6   117.0
   2  12   2   881.7   437.2   742.4   402.4
   3  12   2       0      -1 12039.6  4112.7
   4  12   2  3833.1   213.5  3641.0   179.7
   5  12   2 11201.7   569.0 11178.0   509.9
   7  12   2  3862.9   265.6  4484.3   236.9
   8  12   2  1491.2   189.8  1581.0   156.9
   9  12   2   631.6   158.7   756.5   141.6
  10  12   2  2094.4   247.3  1974.0   218.4
  11  12   2   976.1   222.3  1129.8   191.7
  12  12   2  1655.5   220.1  1858.3   210.1
  13  12   2  1387.8   200.6   850.3   226.1
  14  12   2  1572.4   205.9  1247.5   275.2
  15  12   2   711.5   231.6   376.3   321.7
  16  12   2   174.5   524.8
 -16  13   2       0      -1  2051.4   618.4
 -15  13   2   628.2   365.6   862.6   327.3
 -14  13   2  2405.2   271.8  2536.2   323.5
 -13  13   2  1709.8   208.1  1590.6   304.3
 -12  13   2   728.2   187.8   770.4   214.4
 -11  13   2   962.2   183.2   844.9   214.8
 -10  13   2   382.1   176.6    51.2   182.9
  -9  13   2  3480.3   232.4  3393.7   218.3
  -8  13   2  3485.8   236.8  3624.7   214.5
  -7  13   2   -65.2   152.6    30.5   141.3
  -6  13   2  2248.3   224.0  2713.3   211.8
  -5  13   2  1682.5   151.8  1494.1   133.0
  -4  13   2  3140.7   210.5  4845.0   490.3
  -3  13   2  3852.8   195.7  3189.0   185.5
  -2  13   2  4341.1   222.6  4502.6   224.8
  -1  13   2   680.3   109.0   491.4   103.8
   0  13   2  6365.1   300.8  6906.2   277.5
   1  13   2   950.0   110.3  1560.3   101.8
   2  13   2  5635.4   281.7  4841.5   208.7
   3  13   2  3052.9   184.7  2451.3   157.3
   4  13   2  1604.8   149.6  1540.6   149.8
   5  13   2   988.5   143.1   867.0   132.8
   6  13   2  4368.5   236.1  4124.6   200.9
   7  13   2   125.9   139.7   137.6   131.3
   8  13   2  2036.7   213.3  1820.4   224.4
   9  13   2  1650.2   222.7  1716.2   238.0
  10  13   2  1550.7   219.3  1458.1   196.6
  11  13   2   798.0   204.3   818.0   175.2
  12  13   2   759.7   199.1   550.1   237.2
  13  13   2   546.8   209.7   474.3   264.4
  14  13   2   714.4   226.9   678.3   311.9
  15  13   2   502.6   251.7   355.0   363.2
  16  13   2   541.5   590.9
 -16  14   2       0      -1   888.8   706.9
 -15  14   2    67.8   288.3  -288.2   333.6
 -14  14   2   831.6   286.7   567.2   418.8
 -13  14   2   426.6   200.5   401.1   301.0
 -12  14   2    84.4   184.7   349.2   230.2
 -11  14   2   442.7   183.0   440.8   208.3
 -10  14   2   238.5   174.4   212.5   179.9
  -9  14   2  1151.2   186.4  1045.7   186.5
  -8  14   2   325.0   169.5    64.8   142.7
  -7  14   2  3465.5   237.9  3385.1   221.7
  -6  14   2  5320.7   369.8  5450.1   324.2
  -5  14   2  1833.5   175.9  2026.2   143.2
  -4  14   2   829.8   153.4  1229.5   140.5
  -3  14   2 17863.0   956.0 19310.0   850.7
  -2  14   2  1300.5   141.3  1245.0   125.8
  -1  14   2  4956.7   236.9  5285.6   222.8
   0  14   2 23972.7  1040.5 23491.1   957.1
   1  14   2  4263.7   245.1  4559.4   215.9
   2  14   2   859.9   130.7  1110.7   117.6
   3  14   2 18440.6   960.9 19179.9   848.6
   4  14   2  1831.4   140.0  1517.5   140.0
   5  14   2   495.8   146.0   739.3   146.9
   6  14   2  6431.9   377.5  6446.5   315.2
   7  14   2  2117.5   210.2  2083.6   195.6
   8  14   2   480.3   146.3  1102.9   150.6
   9  14   2  1685.9   189.2  1426.2   212.4
  10  14   2   254.1   190.6    57.9   200.6
  11  14   2   150.2   191.2    36.5   167.7
  12  14   2   -90.6   192.3   517.5   291.5
  13  14   2  1588.5   215.5  1428.2   286.0
  14  14   2  2577.5   273.1  2217.1   353.7
  15  14   2    38.1   325.1 -1172.6   432.7
  16  14   2  -134.6   585.8
 -15  15   2   -35.2   337.8   431.2   462.0
 -14  15   2  1120.2   312.7  1331.4   354.1
 -13  15   2   383.6   191.2   611.8   306.6
 -12  15   2    41.8   185.5   339.6   286.6
 -11  15   2  2231.9   274.6  1971.9   295.2
 -10  15   2  -251.7   174.7   123.4   220.1
  -9  15   2   187.4   170.6   552.1   176.8
  -8  15   2  1356.7   183.0  1101.3   166.4
  -7  15   2   910.4   206.8   230.7   290.8
  -6  15   2   578.2   274.5   280.3   273.8
  -5  15   2       0      -1 14491.6  3360.8
  -4  15   2  4693.4   306.1  4642.3   261.1
  -3  15   2 15250.1   867.1 15917.6   762.8
  -2  15   2   434.1   390.6   816.9   345.7
  -1  15   2  5856.3   323.1  5785.2   227.3
   0  15   2  1122.6   133.6   701.0   123.2
   1  15   2  2827.2   263.1  3426.3   225.2
   2  15   2  2850.3   187.1  3086.3   169.6
   4  15   2  3756.8   260.7  4664.3   252.6
   5  15   2 13210.9   753.1 12266.1   718.1
   6  15   2  2721.4   178.8  2661.9   170.2
   7  15   2  2835.9   190.1  3172.6   183.2
   8  15   2   507.7   156.3   702.5   153.1
   9  15   2   772.2   169.3   662.9   173.4
  10  15   2   503.0   205.9   580.8   255.7
  11  15   2  3754.6   315.5  3752.1   297.1
  12  15   2   516.1   200.1   123.5   310.7
  13  15   2   351.1   202.4    91.5   280.0
  14  15   2   643.6   249.4   594.3   338.1
  15  15   2    30.4   306.7  -579.0   469.1
  16  15   2       0      -1  -517.4   864.4
 -15  16   2   -98.3   365.2    88.1   758.1
 -14  16   2   525.8   278.5   641.8   411.3
 -13  16   2   148.2   201.2   106.2   310.9
 -12  16   2  1073.5   205.6  1075.5   307.5
 -11  16   2  1994.4   213.1  1713.5   256.3
 -10  16   2   705.2   188.7   933.3   262.3
  -9  16   2   418.8   179.4   380.3   248.2
  -8  16   2  1415.5   190.2  1145.3   174.8
  -7  16   2   546.7   184.4   362.2   158.8
  -6  16   2  5800.1   420.9  7072.9   378.5
  -5  16   2  4997.5   346.7  6032.7   308.1
  -4  16   2  4843.0   326.6  4825.9   275.6
  -3  16   2  2528.7   196.4  3443.5   221.0
  -2  16   2  3005.7   248.9  3469.6   233.9
  -1  16   2  1117.2   150.7   695.6   142.5
   0  16   2   203.5   144.4   609.6   129.1
   1  16   2  1626.2   160.3  1520.1   145.3
   2  16   2  4380.3   240.5  4848.9   221.9
   3  16   2   982.2   159.8   743.0   166.8
   4  16   2       0      -1   808.8   703.3
   5  16   2  1804.8   773.7  2231.6  1040.6
   6  16   2  3110.9  1248.5  3045.7  1962.7
   7  16   2   691.8   146.2   687.7   150.2
   8  16   2   412.2   170.5   372.1   177.0
   9  16   2   162.4   197.9   403.2   187.8
  10  16   2   795.6   210.9  1417.7   243.3
  11  16   2   455.4   218.5   335.1   231.7
  12  16   2   468.6   212.8   507.6   325.2
  13  16   2   308.6   205.5   -80.3   279.9
  14  16   2  -100.2   306.6  -302.9   503.7
  15  16   2       0      -1  -369.9   825.5
 -15  17   2  -258.3   555.0   413.2   757.6
 -14  17   2   316.2   324.4  1087.0   543.3
 -13  17   2   722.2   221.2   612.5   320.7
 -12  17   2   189.5   195.2   427.0   298.9
 -11  17   2  -124.1   191.2   136.1   242.8
 -10  17   2   254.0   194.4  -205.8   256.4
  -9  17   2   942.7   194.5   905.4   284.7
  -8  17   2  1291.7   210.6  1273.8   269.1
  -7  17   2  1406.9   210.3  2153.6   185.5
  -6  17   2   110.6   195.7    98.0   159.9
  -5  17   2   263.1   159.2   557.3   151.8
  -4  17   2  2809.7   218.9  2410.1   207.5
  -3  17   2       0      -1  2248.6   510.9
  -2  17   2  2572.4   168.9  3594.1   185.3
  -1  17   2  3983.1   296.8  3523.0   192.8
   0  17   2  1176.8   167.1   545.4   139.1
   1  17   2  1799.3   204.9  1499.5   191.3
   2  17   2   862.3   181.6  1092.4   159.6
   3  17   2  4940.9   306.6  5276.8   271.0
   4  17   2  2050.9   197.0  1905.6   189.7
   5  17   2   431.4   154.9   686.7   148.6
   6  17   2  1118.2   163.1  1220.0   152.0
   7  17   2   490.0   158.7   386.3   162.3
   8  17   2  2053.4   236.4  1588.7   205.4
   9  17   2   888.1   218.7  1281.5   255.5
  10  17   2   354.0   205.3   705.0   245.2
  11  17   2   491.5   203.2   477.8   242.8
  12  17   2   631.0   211.1   690.6   328.4
  13  17   2   281.1   234.2   184.1   296.6
  14  17   2   575.6   321.2   162.6   527.2
 -14  18   2   137.8   428.9   742.0   794.2
 -13  18   2    26.1   285.1  -376.3   494.6
 -12  18   2   330.5   196.4   316.4   352.0
 -11  18   2    44.9   196.8   255.7   278.0
 -10  18   2   389.1   199.6   -22.0   262.8
  -9  18   2   342.1   195.5   358.7   277.9
  -8  18   2  1521.6   231.2  1315.9   284.1
  -7  18   2   181.1   214.4   786.6   265.9
  -6  18   2  1510.5   209.0  1731.1   207.9
  -5  18   2   554.3   171.1  1101.4   170.3
  -4  18   2  1611.9   186.6  1978.0   189.8
  -3  18   2  3672.4   234.1  4002.9   241.3
  -2  18   2  4977.0   272.7  5978.6   289.6
  -1  18   2  1063.8   168.2  1095.0   154.9
   0  18   2  1050.9   169.7   880.1   162.8
   1  18   2   849.8   158.9   831.2   161.1
   2  18   2  3753.0   289.9  3816.6   270.5
   3  18   2  2715.6   247.8  2182.8   209.1
   4  18   2  1013.5   175.5   681.0   165.5
   5  18   2   397.0   169.4   659.5   153.2
   6  18   2   535.4   176.9   490.3   165.7
   7  18   2  2057.3   192.3  1970.4   202.8
   8  18   2  1930.3   249.3  2051.7   222.5
   9  18   2   179.6   208.8   338.5   248.6
  10  18   2   967.4   228.0  1392.0   279.7
  11  18   2   190.4   208.8   196.2   247.6
  12  18   2    39.5   207.1   238.9   326.1
  13  18   2   326.3   298.2   132.8   318.1
  14  18   2       0      -1  -775.2   833.7
 -14  19   2       0      -1  -592.1   770.7
 -13  19   2   335.1   434.0   738.5   774.4
 -12  19   2   877.1   230.4   687.6   368.1
 -11  19   2   898.4   207.8  1456.9   296.8
 -10  19   2  1386.7   211.3  1588.5   276.7
  -9  19   2  1203.7   206.0  1495.8   293.4
  -8  19   2  1852.0   291.9  2254.7   291.3
  -7  19   2   282.1   201.6   318.6   259.6
  -6  19   2    37.4   208.4   452.1   243.1
  -5  19   2  1585.6   202.1  1224.7   217.9
  -4  19   2  1757.6  1023.8  1554.3   566.6
  -3  19   2   516.2   159.5   405.3   168.0
  -2  19   2  1594.6   191.6  1657.2   209.1
  -1  19   2   579.0   167.0   355.3   175.0
   0  19   2   -29.9   160.6   213.2   155.5
   1  19   2   592.7   155.7   509.7   168.7
   2  19   2  2819.0   202.1  2504.9   194.8
   3  19   2   779.7   167.0   729.8   161.1
   4  19   2  4802.8   330.9  4350.0   279.3
   5  19   2  1878.2   214.3  1823.0   203.0
   6  19   2  1229.8   221.9  1582.7   208.4
   7  19   2   177.5   212.6   147.8   202.8
   8  19   2   735.1   231.7   903.3   226.9
   9  19   2   352.5   221.8   839.6   274.2
  10  19   2   337.0   223.3   174.9   284.1
  11  19   2   657.1   223.0    75.5   261.2
  12  19   2   576.2   249.8   486.8   365.3
  13  19   2       0      -1  -171.5   402.4
 -13  20   2    23.7   577.8  1089.9   800.5
 -12  20   2   881.3   316.5   995.0   549.8
 -11  20   2    54.1   201.5   108.3   296.4
 -10  20   2   243.4   202.4  -124.0   268.3
  -9  20   2  1076.9   235.9  1129.8   321.4
  -8  20   2   546.2   202.8  1264.8   278.8
  -7  20   2   819.1   218.2  1088.9   275.7
  -6  20   2  2331.4   264.5  1807.2   262.4
  -5  20   2   995.6   200.3   797.5   259.8
  -4  20   2    75.2   173.8   175.5   196.3
  -3  20   2   304.5   172.5     6.1   185.4
  -2  20   2  2252.5   196.3  1441.5   244.5
  -1  20   2   176.0   165.5   273.7   188.8
   0  20   2   955.8   174.0   702.0   179.3
   1  20   2   243.5   166.7    19.2   166.9
   2  20   2  2096.0   206.1  2371.6   208.8
   3  20   2   776.5   169.2  1463.3   177.7
   4  20   2   260.5   183.5   205.5   198.5
   5  20   2  1233.1   217.5   955.8   219.1
   6  20   2   539.8   237.1   984.6   226.4
   7  20   2  1234.9   235.0   901.3   220.5
   8  20   2    50.4   218.5   426.9   245.4
   9  20   2  2585.0   265.4  3468.3   312.2
  10  20   2    -9.8   218.4   242.7   299.2
  11  20   2   331.2   219.2   497.7   274.1
  12  20   2  -359.6   413.8  -118.1   404.8
  13  20   2       0      -1   316.0   482.4
 -13  21   2       0      -1   714.6   810.8
 -12  21   2   104.3   368.4  -303.5   788.4
 -11  21   2  -150.7   270.6  -125.8   336.0
 -10  21   2   353.4   206.3   338.3   310.0
  -9  21   2   791.2   207.7   722.2   294.7
  -8  21   2   120.5   212.5   238.4   283.9
  -7  21   2  1824.7   269.7  1915.9   317.8
  -6  21   2  3501.2   301.9  3472.8   323.6
  -5  21   2  3686.0   300.3  4164.0   316.3
  -4  21   2   220.7   184.1   314.4   260.8
  -3  21   2  1405.5   173.1  1445.5   233.0
  -2  21   2   302.7   197.2   324.7   267.1
  -1  21   2  1312.3   175.6  1242.9   234.1
   0  21   2  1616.5   204.2  1732.2   283.0
   1  21   2  -128.4   174.7   142.5   197.8
   2  21   2  2105.0   178.5  2082.6   228.4
   3  21   2   402.3   169.8   304.9   193.0
   4  21   2   799.3   210.5   768.1   226.8
   5  21   2  1881.6   278.9  1562.2   288.0
   6  21   2  2833.5   318.8  2176.6   304.5
   7  21   2  3082.4   290.9  3043.8   268.0
   8  21   2  2199.5   271.1  2125.6   264.3
   9  21   2   362.7   225.4   374.1   282.7
  10  21   2   314.9   225.6   649.9   307.0
  11  21   2   543.4   325.0   999.4   368.2
  12  21   2   275.0   842.0   129.1   408.4
  13  21   2       0      -1    49.5   720.4
 -12  22   2   415.5   781.3    89.6   801.4
 -11  22   2   741.1   391.8  1133.5   402.9
 -10  22   2    63.5   248.1  -231.2   358.7
  -9  22   2   510.7   208.9   388.0   296.9
  -8  22   2   334.8   205.7   734.0   279.8
  -7  22   2  1922.5   229.9  1738.8   285.2
  -6  22   2   987.5   230.0  1029.2   268.2
  -5  22   2  1331.6   252.9  1381.3   290.7
  -4  22   2   942.7   190.4   971.6   270.3
  -3  22   2  1033.8   181.4  1008.1   271.2
  -2  22   2  2828.9   213.0  2631.2   289.3
  -1  22   2   110.5   173.8   -97.5   233.1
   0  22   2   485.4   183.3   415.5   259.7
   1  22   2  -215.6   187.2   299.5   217.0
   2  22   2   519.6   195.3   898.3   219.8
   3  22   2   512.0   172.3   298.6   232.4
   4  22   2   401.9   212.1  -196.8   230.7
   5  22   2  2423.1   253.6  2528.1   269.5
   6  22   2  1600.8   244.8  1037.0   248.1
   7  22   2   137.5   235.7    82.6   225.7
   8  22   2   152.0   225.3   246.1   252.9
   9  22   2    37.5   226.5    53.8   289.1
  10  22   2   500.1   256.7   750.8   329.7
  11  22   2   235.3   837.3   444.0   418.4
  12  22   2   706.5   862.0   212.2   491.2
 -11  23   2   382.2   495.9   404.9   429.6
 -10  23   2  1824.9   428.1  1407.2   540.4
  -9  23   2   -48.5   225.4   229.4   286.4
  -8  23   2   476.6   231.2   477.8   287.1
  -7  23   2  1700.6   248.0  1465.9   300.5
  -6  23   2  2435.8   265.4  2276.2   297.4
  -5  23   2   169.5   219.0   351.7   267.1
  -4  23   2  1075.7   214.0  1581.9   290.1
  -3  23   2   637.7   178.2   632.0   274.8
  -2  23   2  1347.9   195.9  1552.5   281.1
  -1  23   2   535.8   203.1   311.6   276.4
   0  23   2  1277.1   205.7   981.5   278.5
   1  23   2   156.2   214.6   844.4   265.2
   2  23   2  -279.6   190.6   142.4   264.9
   3  23   2   184.3   198.7   131.2   263.3
   4  23   2  2112.0   245.4  2111.9   286.6
   5  23   2   856.5   217.0   551.5   239.3
   6  23   2  1798.0   279.3  1832.1   277.1
   7  23   2  1470.3   261.1  1654.1   270.3
   8  23   2   504.1   234.2   454.6   259.2
   9  23   2  -154.1   231.5   206.7   303.2
  10  23   2   990.0   885.6  1065.9   461.0
  11  23   2   156.6   832.0    28.7   701.9
  12  23   2       0      -1   629.5   744.8
 -11  24   2   211.0   489.8   271.9   522.8
 -10  24   2   765.0   489.2   169.5   513.0
  -9  24   2   137.8   316.3   110.5   390.7
  -8  24   2   291.5   233.4   495.9   294.7
  -7  24   2  2292.3   259.6  1928.8   305.7
  -6  24   2   755.6   238.3   651.0   285.1
  -5  24   2    86.8   233.2   145.2   269.2
  -4  24   2   407.9   214.1   766.1   275.9
  -3  24   2  2490.6   251.2  1993.6   307.9
  -2  24   2   846.4   211.9   377.3   283.8
  -1  24   2   199.5   203.5   271.8   268.2
   0  24   2   114.8   207.0    -2.0   272.1
   1  24   2   497.6   196.9   321.5   272.2
   2  24   2  1089.8   201.3  1170.4   276.9
   3  24   2  1365.9   259.6  1793.8   302.5
   4  24   2   133.8   231.3   170.2   268.0
   5  24   2   501.8   231.4    93.1   270.4
   6  24   2   181.1   236.2   237.3   249.4
   7  24   2   633.6   253.7   531.0   311.0
   8  24   2   611.5   238.9   399.4   335.2
   9  24   2   477.6   463.9   224.9   349.9
  10  24   2    33.3   767.2  -570.8   535.5
  11  24   2   296.3   839.0   200.7   735.3
 -11  25   2       0      -1   936.0   712.1
 -10  25   2   594.6   680.0   -46.0   529.0
  -9  25   2  -277.4   622.0   495.5   402.3
  -8  25   2   883.4   381.8   442.0   351.6
  -7  25   2  -122.6   249.3     6.6   292.7
  -6  25   2  -148.6   270.4   135.7   286.0
  -5  25   2   360.5   272.5   140.4   272.0
  -4  25   2   461.0   273.4   540.9   280.6
  -3  25   2   508.9   212.2   335.2   284.5
  -2  25   2   588.7   209.0    67.0   277.4
  -1  25   2   960.3   217.7   812.4   281.4
   0  25   2   169.6   211.7   475.0   279.1
   1  25   2   849.0   219.8   835.1   284.6
   2  25   2   832.8   213.4   705.1   277.9
   3  25   2   354.2   256.9   490.5   276.2
   4  25   2   110.0   235.2   182.4   274.5
   5  25   2   391.7   255.9   469.2   279.7
   6  25   2   -99.0   253.3    44.3   258.9
   7  25   2   897.0   257.9   786.7   301.9
   8  25   2   -99.4   480.7  -230.2   360.5
   9  25   2       0      -1   363.4   406.5
  10  25   2       0      -1   631.8   852.7
 -10  26   2       0      -1   610.8   675.4
  -9  26   2       0      -1    65.3   409.6
  -8  26   2       0      -1   246.4   415.3
  -7  26   2   613.3   509.1   257.5   361.3
  -6  26   2  1092.3   326.4   863.7   333.1
  -5  26   2   703.3   283.8   620.3   303.2
  -4  26   2   660.6   276.9    97.6   284.1
  -3  26   2   236.6   273.2   198.9   288.0
  -2  26   2   359.6   214.2   -25.5   283.1
  -1  26   2   340.7   213.7   163.8   301.2
   0  26   2   441.9   227.5   405.2   286.3
   1  26   2   247.7   219.2    88.7   280.1
   2  26   2  -278.7   236.0  -194.5   278.7
   3  26   2   417.0   280.7   388.3   280.4
   4  26   2   -62.0   242.3   235.4   277.9
   5  26   2  1059.0   290.0   607.6   288.1
   6  26   2  1448.2   306.7  1955.9   306.1
   7  26   2   434.3   505.4   524.5   391.4
   8  26   2       0      -1  -347.2   510.3
   9  26   2       0      -1   270.3   522.9
  10  26   2       0      -1   526.7   886.1
  -9  27   2       0      -1  1200.4   710.8
  -8  27   2       0      -1   873.7   495.7
  -7  27   2   162.6   639.2  -258.9   400.3
  -6  27   2   804.7   422.4    19.4   410.0
  -5  27   2   610.3   362.0   408.3   355.6
  -4  27   2   810.0   285.3   627.3   315.0
  -3  27   2   543.5   293.5   580.0   314.8
  -2  27   2   219.6   231.4   -28.1   306.9
  -1  27   2   957.0   221.9   889.8   318.2
   0  27   2  -516.9   215.9  -251.4   285.3
   1  27   2   191.8   237.0   604.8   288.9
   2  27   2   106.8   271.4   262.9   290.1
   3  27   2  1780.3   302.0  1599.8   298.9
   4  27   2   258.3   319.8   365.9   291.3
   5  27   2  -240.9   337.6   110.7   287.1
   6  27   2  -359.8   514.2   603.0   428.0
   7  27   2       0      -1    94.6   530.2
   8  27   2       0      -1  -591.9   538.6
   9  27   2       0      -1  1011.5   756.4
  -9  28   2       0      -1  1090.7  1075.6
  -8  28   2       0      -1  2020.4  1070.5
  -7  28   2       0      -1   341.5   602.8
  -6  28   2   -69.6   656.0   859.0   597.5
  -5  28   2   369.0   437.7   602.6   593.7
  -4  28   2   539.4   426.3   -18.3   425.9
  -3  28   2   547.9   301.9   369.0   348.2
  -2  28   2   663.2   308.3   623.6   342.7
  -1  28   2   136.5   233.8  -183.6   341.2
   0  28   2  -210.4   243.5   259.3   345.0
   1  28   2  -297.9   240.6   295.4   310.7
   2  28   2  -242.3   302.1  -400.1   313.3
   3  28   2   -60.1   336.3   384.3   330.8
   4  28   2   252.7   373.3   706.2   422.7
   5  28   2   377.0   446.1   212.0   629.0
   6  28   2   873.1   682.3   775.4   862.0
  -7  29   2       0      -1   213.7   993.0
  -6  29   2       0      -1   466.1   542.2
  -5  29   2  -123.1   665.4   698.7   542.1
  -4  29   2  -349.6   498.1   771.9   554.0
  -3  29   2   506.8   427.5   777.6   462.4
  -2  29   2   697.0   341.3   250.8   418.3
  -1  29   2   436.5   374.4   -64.2   385.2
   0  29   2  -245.8   267.0   283.4   387.9
   1  29   2  -233.0   256.0   -79.3   339.3
   2  29   2   474.8   441.1   617.0   441.1
   3  29   2  -344.8   492.7   254.6   474.5
   4  29   2   207.6   502.3   647.5   500.3
   5  29   2   186.9   661.3   854.6   704.1
  -6  30   2       0      -1   304.5   676.0
  -5  30   2   566.0   684.1   417.4   712.8
  -4  30   2  -217.5   643.2  -753.9   673.0
  -3  30   2   623.4   496.8  -382.5   691.9
  -2  30   2  -140.6   592.3    13.9   536.0
  -1  30   2   192.6   348.1  -258.0   837.4
   0  30   2  -185.5   336.5   130.5   644.1
   1  30   2     0.7   365.8  -537.5   555.5
   2  30   2  -171.4   493.8   465.2   534.2
   3  30   2   376.8   511.2  -395.4   515.3
   4  30   2     9.2   522.5   738.8   707.5
   5  30   2       0      -1  1636.8  1043.1
  -4  31   2   149.7   665.9
  -1  31   2   579.0   792.0   725.8   898.3
   0  31   2  -855.7   377.0  -322.2  1000.3
   1  31   2  -429.6   572.5
   2  31   2  -699.8   494.9
   3  31   2  -158.9   517.5   788.5   641.9
   4  31   2       0      -1  1181.9   730.7
   0  32   2  -122.4   816.0
   2  32   2   188.2   782.9
 -17   0   3   245.6   645.0
 -16   0   3   752.5   318.0
 -15   0   3   814.7   218.3
 -14   0   3  1940.9   241.8
 -13   0   3   298.4   193.8
 -12   0   3    40.6   139.3
 -11   0   3  4678.7   503.1
 -10   0   3   272.9   121.7
  -8   0   3 22714.7  1215.0
  -4   0   3  6067.4   296.1
  -2   0   3   270.0    50.2
  -1   0   3   381.8    45.0
   0   0   3  4477.8   194.5
   1   0   3   271.4    38.2
   2   0   3    16.3    40.9
   3   0   3 11012.5   459.7
   5   0   3  6844.2   317.4
   6   0   3 21711.8   960.9
   7   0   3  5018.7   979.9
   8   0   3 21314.7  1075.3
   9   0   3 16191.1   782.1
  10   0   3   464.5    96.3
  11   0   3  5523.0   319.9
  12   0   3   202.0   121.4
  13   0   3   484.3   144.5
  14   0   3   170.5   177.8
  15   0   3  1296.3   216.6
  16   0   3  1302.0   380.8
 -17   1   3       0      -1   286.2   476.6
 -16   1   3   479.2   231.6   708.5   248.3
 -15   1   3   494.6   227.8   742.9   205.3
 -14   1   3   887.2   190.8  1199.2   210.2
 -13   1   3   188.4   219.8    32.9   170.5
 -12   1   3  1336.1   194.9  1358.9   159.8
 -11   1   3  3948.9   263.8  3357.9   314.4
 -10   1   3  1875.7   159.8  1856.2   145.8
  -9   1   3  3542.9   247.7  4019.4   272.9
  -8   1   3  3643.9   245.4  2753.3   216.2
  -7   1   3 14731.9   711.2 13907.7   665.6
  -5   1   3  1174.4    87.5  1466.4    86.7
  -2   1   3  1744.0   108.4  1817.9   106.5
  -1   1   3 10151.1   530.3 12047.0   650.5
   0   1   3 12363.5   547.9 13190.7   543.1
   1   1   3 11863.0   621.9  9873.0   547.8
   2   1   3  1930.0    99.4  2422.4    95.9
   3   1   3  9229.3   405.6  8184.9   370.4
   4   1   3  5327.9   223.9  5402.0   227.1
   5   1   3   579.2    77.3   796.6    72.9
   6   1   3  9986.5   425.7  8954.9   432.0
   7   1   3 14171.2   624.8 13991.0   609.7
   8   1   3  4066.7   197.7  4181.5   202.6
   9   1   3  2410.7   160.2  2182.6   162.5
  10   1   3  1136.1   119.1  1096.8   123.1
  11   1   3  3064.0   197.2  2357.7   201.7
  12   1   3   968.4   134.4   822.7   137.3
  13   1   3   590.5   165.5   235.7   141.1
  14   1   3   727.5   183.2   387.0   177.5
  15   1   3   725.9   180.7   428.1   200.8
  16   1   3   109.3   311.9   230.0   426.7
 -17   2   3   -21.3   457.6   995.8   482.6
 -16   2   3  -281.4   255.9   412.3   297.3
 -15   2   3   986.7   277.8  1393.7   211.0
 -14   2   3  1198.6   261.9  1838.7   250.7
 -13   2   3  1695.9   218.3  1649.0   199.2
 -12   2   3  1172.7   181.0   834.9   180.2
 -11   2   3  5023.6   364.1  4853.3   377.3
 -10   2   3   724.8   135.8   698.1   136.8
  -9   2   3  2654.0   169.4  3002.1   160.9
  -8   2   3  5128.1   272.4  4759.2   250.8
  -7   2   3 12317.9   975.0 11315.5  1139.1
  -6   2   3 15674.5  2202.9
  -5   2   3       0      -1  6525.4  1319.3
  -3   2   3  2862.4   162.0  2442.2   147.3
  -2   2   3  5757.4   286.8  5922.5   290.5
  -1   2   3       0      -1  2192.1   326.0
   0   2   3  1717.8    95.4  2252.8    96.7
   1   2   3  1157.1    58.3   422.9    59.1
   2   2   3  7543.3   361.8  6363.0   276.3
   3   2   3  3876.0   162.9  3742.1   163.0
   4   2   3  2851.6   158.8  4441.1   159.2
   5   2   3  6401.7   274.0  6250.8   257.3
   6   2   3 19993.5   850.2 19634.1   801.5
   7   2   3 16017.4   777.3 15761.2   811.2
   8   2   3  4566.6   270.5  4688.2   248.4
   9   2   3  1811.3   152.1  1727.1   132.2
  10   2   3   705.5   111.9   948.9   109.2
  11   2   3  3157.2   211.7  3453.4   234.9
  12   2   3   824.8   148.0   822.5   139.0
  13   2   3  1144.4   163.4   991.3   162.8
  14   2   3  2985.9   306.0  2638.5   264.5
  15   2   3  1532.5   218.5  1578.7   310.9
  16   2   3   512.8   347.9  1032.2   355.1
 -17   3   3   448.6   482.8   175.1   765.1
 -16   3   3   914.4   280.2   859.8   344.9
 -15   3   3  1213.5   308.1   915.2   196.7
 -14   3   3  2450.2   286.6  2249.7   231.5
 -13   3   3  1203.5   229.7  1341.5   213.2
 -12   3   3  1331.7   194.5  1898.7   190.3
 -11   3   3  6416.2  1023.8  6232.9  1265.8
 -10   3   3   147.1   128.7   511.5   126.1
  -9   3   3  1147.9   141.4  1078.3   121.8
  -8   3   3  1838.6   215.4  1306.7   121.3
  -7   3   3 17533.1  2981.0 17635.0  2944.1
  -6   3   3  2557.5   202.7  3299.4   168.4
  -5   3   3  8529.4   972.0  8675.6   541.1
  -3   3   3       0      -1  8521.2  1947.1
  -2   3   3  3099.5   148.1  2887.1   147.8
  -1   3   3 10304.2   508.1  9940.0   548.2
   0   3   3 21572.9  1058.4 21826.7   898.3
   1   3   3  9911.9   472.9 11108.5   459.6
   2   3   3  2855.2   144.5  2996.5   144.9
   3   3   3  9009.6   422.6  9945.8   398.7
   4   3   3  2660.4   150.7  3316.9   140.0
   5   3   3 12939.9   562.9 11109.0   425.7
   6   3   3  3366.4   178.6  3373.5   150.2
   7   3   3 14034.6   776.9 14592.6   573.0
   8   3   3   803.1   110.0   580.7   103.5
   9   3   3   389.3   104.3   391.9   101.6
  10   3   3  1217.1   109.7   639.7    99.5
  11   3   3  7732.6   489.0  8430.4   441.8
  12   3   3  2427.5   189.8  1786.9   175.8
  13   3   3  1247.1   181.1  1185.0   161.2
  14   3   3   440.2   210.4   756.2   228.5
  15   3   3   446.7   196.3   580.1   351.1
  16   3   3   722.9   369.5  1209.6   365.7
 -17   4   3  -293.3   477.7  -437.2   719.0
 -16   4   3   239.3   364.6   307.6   328.5
 -15   4   3   733.1   267.0   753.5   218.6
 -14   4   3  3123.8   370.0  2605.4   269.4
 -13   4   3   175.2   173.2   -51.7   188.8
 -12   4   3  1058.4   154.0   957.5   166.7
 -10   4   3   448.8   129.4   247.0   133.0
  -9   4   3  1241.8   148.2   987.2   129.1
  -8   4   3  3218.4   418.2  2893.2   234.4
  -6   4   3   816.9   314.8  1114.9   297.1
  -4   4   3   969.3   473.9   900.1   455.2
  -3   4   3 13918.1   616.8 11934.1  1913.9
  -2   4   3  2284.4   608.7  3242.6   187.3
  -1   4   3  1423.7    93.5  1193.7    91.4
   0   4   3  5793.2   262.9  5075.4   253.5
   1   4   3  1921.3    89.8
   2   4   3  4555.0   198.2  3901.0   189.2
   3   4   3 11701.1   551.1 10082.6   656.8
   4   4   3  3241.6   150.7  2363.2   132.0
   5   4   3 14673.4   732.2 16495.9   653.1
   6   4   3  2982.7   157.2  2593.5   125.5
   7   4   3 24918.8  1139.7 23205.9   955.0
   8   4   3  1181.8   128.9  1355.4   129.3
   9   4   3  1061.9   114.4   863.3   109.9
  10   4   3   477.2   110.5   236.2   104.1
  11   4   3  3282.2   226.6  3101.5   204.2
  12   4   3   287.3   146.7   482.1   122.5
  13   4   3   195.2   154.7   497.1   129.2
  14   4   3  2676.0   290.4  2330.7   288.8
  15   4   3  1177.9   210.4   463.9   357.9
  16   4   3   491.5   257.3   870.9   349.4
  17   4   3   149.2   447.7
 -17   5   3   585.1   509.8 -1638.8   714.5
 -16   5   3   458.6   389.5   715.8   290.3
 -15   5   3  1164.4   267.6  1113.7   292.8
 -14   5   3  1454.7   222.8  1187.5   203.8
 -13   5   3  1328.3   190.7  1419.5   204.9
 -12   5   3  1380.2   179.4   786.8   176.2
 -11   5   3  1572.6   198.5  1216.7   196.4
 -10   5   3   718.4   137.4   706.1   142.8
  -9   5   3   320.2   147.1   294.5   152.7
  -8   5   3 12667.5   953.3 10306.6  1025.0
  -6   5   3       0      -1 20893.3  3339.3
  -5   5   3  5626.3   315.2  6006.1   270.2
  -4   5   3  2003.7   201.7  2508.0   162.0
  -3   5   3   360.4   382.1   744.8   289.9
  -2   5   3   336.2    81.5   331.1    69.1
  -1   5   3  5685.5   272.9  5503.4   250.5
   0   5   3  2461.5   134.7  2615.0   133.2
   1   5   3  4648.3   241.4  5244.7   266.5
   2   5   3   511.6    63.3   377.9    66.1
   3   5   3  2287.6   120.3  2133.7   111.3
   4   5   3  3926.5   164.2  4159.1   152.6
   5   5   3  5428.2   278.8  5672.7   246.5
   6   5   3 16670.7   791.7 16009.8   674.2
   7   5   3 23522.1  1076.1 20873.7   894.0
   8   5   3 13090.0   706.8 14157.1   683.1
   9   5   3  1188.9   129.7  1537.4   138.9
  10   5   3   432.7   117.5   624.9   112.4
  11   5   3  3138.9   195.9  2216.5   170.6
  12   5   3  1184.8   171.2  1385.9   137.3
  13   5   3  1574.1   199.7  1618.9   169.9
  14   5   3   721.3   214.1   703.1   202.9
  15   5   3   268.7   204.0   211.5   416.3
  16   5   3  1318.4   246.9   890.8   428.1
  17   5   3    98.3   442.8
 -17   6   3   287.4   522.6
 -16   6   3  1319.4   541.0  1554.4   310.6
 -15   6   3  1155.4   291.8  1384.5   284.3
 -14   6   3  1392.4   218.5  1176.6   200.2
 -13   6   3   750.8   154.4   105.5   183.5
 -12   6   3  4213.9   335.0  3868.5   330.8
 -11   6   3   199.7   145.4    -3.0   167.9
 -10   6   3  3315.1   385.9  3545.1   292.5
  -9   6   3  4752.7   515.3  4436.2   507.3
  -8   6   3   724.3   218.3   756.5   223.6
  -7   6   3       0      -1 17051.1  3736.3
  -4   6   3   112.3    97.7   148.2    85.6
  -3   6   3  1131.4    98.5  1116.7    88.2
  -2   6   3 11608.4   566.8 13740.2   613.3
  -1   6   3 12210.9   895.5 12525.9   770.1
   0   6   3   802.2    78.1  1033.4    80.1
   1   6   3 16787.3   858.5 15877.8   713.6
   2   6   3 12047.0   545.8 10068.7   501.6
   3   6   3   501.9    90.3  1140.1    84.2
   4   6   3   950.2    84.1  1170.0    73.8
   5   6   3 14254.3   667.9 14261.3   550.6
   6   6   3 15227.5   785.0 16114.6   635.3
   7   6   3 18186.7   908.0 18376.2   781.8
   8   6   3  2534.6   162.5  2427.1   143.4
   9   6   3  7492.8   383.5  7740.9   360.0
  10   6   3  1617.6   161.6  1519.6   165.9
  11   6   3  1424.2   157.4  1201.9   118.6
  12   6   3  3958.3   325.7  4986.6   306.2
  13   6   3   586.7   172.4   481.3   136.2
  14   6   3   362.6   180.7   515.5   221.9
  15   6   3  1211.8   233.1  1275.7   332.8
  16   6   3   152.3   234.4   504.5   540.1
  17   6   3   782.8   465.0
 -16   7   3  1369.1   446.3  1852.2   335.1
 -15   7   3  -137.7   296.9   359.8   255.8
 -14   7   3   254.4   180.0   -82.7   209.2
 -13   7   3  1498.2   184.2  1470.8   214.3
 -12   7   3   828.6   162.2   351.5   170.4
 -11   7   3   746.6   167.4   651.3   159.0
 -10   7   3     8.1   140.5   -21.6   143.7
  -8   7   3   -80.6   153.5   126.8   124.0
  -7   7   3 13376.6   737.9 11423.5   674.1
  -4   7   3       0      -1  8288.3  1917.4
  -3   7   3  3866.6   241.4  3635.2   224.7
  -2   7   3  8101.3   466.9  7691.2   484.8
  -1   7   3  4598.7   226.2  3961.1   202.8
   0   7   3 10246.5   455.1 10858.8   471.4
   1   7   3  2655.4   152.3  3084.1   158.9
   2   7   3 10533.9   452.8 11237.0   433.8
   3   7   3  4953.5   213.8  5942.9   290.3
   4   7   3  6692.5   329.7  6630.4   289.0
   5   7   3  8910.0   440.8  8508.6   347.6
   6   7   3  6844.4   376.0  7071.0   314.6
   7   7   3 11818.1   626.5 12915.4   616.2
   8   7   3   601.3   120.3   502.3   109.6
   9   7   3  3601.2   228.7  3530.6   226.5
  10   7   3   922.4   134.6   807.8   143.5
  11   7   3   460.5   151.3   523.0   127.1
  12   7   3   210.0   155.7   345.7   132.9
  13   7   3  1012.5   195.7   910.7   170.0
  14   7   3   690.9   181.8   943.1   237.4
  15   7   3   751.1   222.4   874.3   311.9
  16   7   3  1247.2   279.9  1596.8   493.6
  17   7   3    94.9   357.3 -1215.8   711.6
 -17   8   3       0      -1  -293.5   855.0
 -16   8   3   294.4   391.6   626.1   286.7
 -15   8   3   451.7   338.1   888.1   291.6
 -14   8   3   362.4   189.8    47.1   201.1
 -13   8   3  1114.7   182.9   718.6   186.7
 -12   8   3  4294.4   317.8  4491.4   314.5
 -11   8   3   711.7   169.7   474.3   178.4
 -10   8   3  2652.9   213.6  2149.7   186.8
  -9   8   3  7507.3  1869.1  8560.3  1806.0
  -8   8   3  2760.7   207.6  2283.5   176.3
  -7   8   3 12149.6   944.4 10167.1  1198.0
  -6   8   3  3530.6   182.6  2856.8   144.9
  -5   8   3       0      -1 11351.5  3113.5
  -4   8   3  5820.3   348.3  5455.2   231.4
  -3   8   3  1191.5   123.0  1410.6   113.0
  -2   8   3  6528.3   320.8  7584.1   335.4
  -1   8   3  5536.0   977.1
   0   8   3   959.1    82.4   357.4    80.4
   1   8   3  3398.9   142.7  2123.8   160.8
   2   8   3       0      -1  6413.2  1959.1
   3   8   3  1560.5    97.6  1231.8    94.4
   4   8   3  3360.6   207.8  3801.4   183.8
   5   8   3 11167.3   541.1 10937.5   458.7
   6   8   3  1865.6   161.7  1225.8   150.1
   7   8   3  9781.5   525.5  9149.4   479.0
   8   8   3  1207.8   162.8  1116.2   155.6
   9   8   3  8533.8   512.5  7795.0   461.0
  10   8   3  1814.0   185.4  1721.8   160.6
  11   8   3  1354.9   170.1  1054.7   153.3
  12   8   3  3127.6   322.3  3400.5   331.0
  13   8   3  1037.7   201.4  1027.2   193.6
  14   8   3    31.3   181.6   294.5   235.2
  15   8   3   412.8   236.1   766.9   307.4
  16   8   3    32.5   237.0  1228.2   515.4
  17   8   3  -140.0   371.6
 -16   9   3    21.6   391.6    69.5   294.1
 -15   9   3   524.1   364.8   361.6   288.1
 -14   9   3   -84.2   175.1   154.6   239.9
 -13   9   3  1542.3   201.5   922.8   232.0
 -12   9   3   820.8   378.9   435.8   349.2
 -11   9   3  2131.7   232.1  1846.0   234.6
 -10   9   3   924.3   228.5   891.4   211.1
  -9   9   3  1807.8   184.4  2226.5   173.5
  -8   9   3  6094.2   453.9  6125.3   438.2
  -7   9   3 10036.4   757.3  9215.5   480.6
  -6   9   3  7185.0   531.5  7166.5   582.5
  -5   9   3  4466.6   256.8  4746.5   229.3
  -3   9   3 13411.5   565.4 13375.2   539.5
  -2   9   3  7849.4   427.6  8144.2   515.8
  -1   9   3  7020.6   294.2  6117.1   283.2
   0   9   3  2205.4   126.0  1973.8   122.6
   1   9   3  6066.6   289.1  5769.5   258.3
   2   9   3 10693.1   471.7 11019.1   428.7
   3   9   3 11098.4   518.2 11113.0   473.3
   4   9   3  8239.6   391.0  7521.3   325.6
   5   9   3  5407.5   257.8  4839.8   223.3
   6   9   3 10655.1   471.6 10749.4   431.6
   7   9   3  6992.9   420.0  7188.9   406.6
   8   9   3  8065.5   680.6  7586.3   383.4
   9   9   3  1113.6   160.4   804.6   133.9
  10   9   3  2622.2   189.1  2603.3   164.8
  11   9   3  2884.0   228.8  2160.5   191.5
  12   9   3  3126.8   233.6  2698.3   248.8
  13   9   3   888.6   207.9   892.4   198.9
  14   9   3   201.2   185.7   157.5   286.0
  15   9   3  1623.2   265.8  1598.5   340.5
  16   9   3   307.0   248.5  1536.6   504.4
 -16  10   3    43.4   585.0   926.9   434.7
 -15  10   3   571.9   406.9   891.1   310.5
 -14  10   3   -42.8   178.9    -3.7   261.6
 -13  10   3  1916.2   253.7  1625.7   295.3
 -12  10   3  2994.1   264.6  2897.4   265.7
 -11  10   3  1493.9   200.3  1651.5   188.7
 -10  10   3  3635.0   274.2  4042.2   238.8
  -9  10   3  1683.6   213.9  1366.5   198.8
  -8  10   3   381.8   193.5   253.6   236.8
  -7  10   3  4935.6   712.9  3763.7   479.8
  -6  10   3 10403.9   818.2 10643.9   846.5
  -5  10   3  4546.4   221.1  4274.0   183.9
  -3  10   3  3781.9   188.2  3704.5   188.5
  -2  10   3  6467.0   288.8  4893.9   291.1
  -1  10   3 11121.3   536.5 11836.1   575.3
   0  10   3  5296.5   260.9  5804.1   248.0
   1  10   3 14611.8   675.6 13918.2   629.3
   2  10   3  6208.5   315.5  7962.7   295.2
   3  10   3  1889.0   951.7  1450.4   740.8
   4  10   3  8573.6   435.7 10332.7   389.6
   5  10   3  2766.3   192.4  1857.8   175.7
   6  10   3  7300.5   390.5  6522.9   364.4
   7  10   3  2048.7   184.0  2201.0   159.8
   8  10   3  2101.6   169.7  1865.2   147.6
   9  10   3  2188.1   187.0  1908.9   163.8
  10  10   3  2368.2   238.2  1855.6   214.7
  11  10   3  2072.2   219.8  1753.9   176.5
  12  10   3  2018.5   258.4  1764.5   289.4
  13  10   3  2543.0   252.3  2843.1   301.0
  14  10   3    77.2   190.5   135.5   255.4
  15  10   3   656.8   254.5  1095.8   385.7
  16  10   3   277.6   300.4  1164.2   841.2
 -16  11   3   698.4   632.3   996.2   456.0
 -15  11   3   414.0   394.8    55.7   342.9
 -14  11   3  -168.4   182.4   143.7   263.8
 -13  11   3   704.5   196.4   815.1   222.3
 -12  11   3   675.1   185.6   735.4   225.0
 -11  11   3  3152.7   287.8  3128.6   286.5
 -10  11   3   306.9   172.9   -30.1   154.0
  -9  11   3  2347.4   207.6  2393.3   172.6
  -8  11   3  3194.8   397.4  3231.3   308.8
  -7  11   3       0      -1 10901.5  2531.4
  -6  11   3   663.1   596.0   378.1   445.1
  -5  11   3  4467.0   290.5  4885.0   276.3
  -3  11   3  4685.4   198.4  4454.3   191.0
  -2  11   3 17030.7   671.3 16772.5   616.4
  -1  11   3  1268.8   118.9  1790.3   113.7
   0  11   3  8086.3   365.9  7631.9   344.5
   1  11   3  1345.1   121.6  1694.4   114.9
   2  11   3 11608.1   792.7 12585.5   592.1
   3  11   3  3144.5   193.1  3758.6   178.4
   4  11   3 30612.9  1420.7 30997.8  1239.6
   5  11   3  5607.3   283.7  6137.6   258.6
   6  11   3  3026.4   208.6  3605.9   195.2
   7  11   3  8966.5   564.2  8588.8   452.5
   8  11   3  1400.5   188.7  1381.8   167.2
   9  11   3  1029.6   186.0   878.8   162.1
  10  11   3   513.1   180.5    57.1   149.2
  11  11   3  4072.3   318.6  3503.3   282.2
  12  11   3  1698.3   207.2  1166.9   223.1
  13  11   3  1289.6   200.9   873.5   225.3
  14  11   3    84.4   195.9  -137.0   255.8
  15  11   3   101.9   207.0   387.2   488.6
  16  11   3  1159.5   590.2
 -16  12   3   486.5   611.4  1989.8   771.8
 -15  12   3   646.0   588.5   996.9   322.6
 -14  12   3   336.1   189.8   391.5   281.1
 -13  12   3   388.2   190.8   355.6   236.5
 -12  12   3   666.5   182.3   312.8   218.6
 -11  12   3  3577.8   298.7  2988.2   322.7
 -10  12   3  1818.4   201.4  1103.4   190.6
  -9  12   3   180.0   180.1   117.9   149.1
  -8  12   3  3684.5   297.1  3360.2   273.0
  -7  12   3  7032.9   426.7  7072.1   413.7
  -6  12   3   333.5   145.6   309.1   132.3
  -5  12   3   829.9   259.0  1055.4   251.5
  -4  12   3  8434.2   425.0  8975.7   402.7
  -3  12   3  1907.3   179.8  2263.8   178.1
  -2  12   3  8717.2   368.6  9953.0   401.9
  -1  12   3 15408.0   634.3 15948.5   626.4
   0  12   3  1300.8   120.0  1435.4   110.9
   1  12   3 14915.3   677.7 14844.7   633.3
   2  12   3  7189.0   424.7  6238.2   332.0
   3  12   3  3762.8   192.4  3572.5   156.5
   4  12   3  7368.4   449.4  7802.8   377.9
   5  12   3  3279.0   170.3  2884.2   177.1
   6  12   3   508.1   120.5   397.9   136.2
   7  12   3  4841.5   390.9  5115.0   365.2
   8  12   3  3832.3   278.5  3102.8   246.2
   9  12   3  1496.4   171.7  1296.7   160.9
  10  12   3   419.4   193.1   387.7   166.8
  11  12   3  4177.3   331.2  3748.1   295.3
  12  12   3   270.2   189.8   109.5   217.7
  13  12   3   648.0   195.9   385.2   217.5
  14  12   3   134.2   190.2  -146.5   243.2
  15  12   3    89.9   225.3    40.0   367.6
  16  12   3  -346.1   539.0
 -15  13   3  1885.4   417.5  2609.1   363.9
 -14  13   3    94.8   228.3   263.3   312.1
 -13  13   3    85.5   186.3   245.5   290.4
 -12  13   3  2106.5   238.8  2474.7   277.6
 -11  13   3   349.1   177.8   373.5   201.1
 -10  13   3  1861.9   216.9  2204.2   273.3
  -9  13   3  2849.0   230.4  2563.7   218.4
  -8  13   3  1204.0   204.8   998.8   174.2
  -7  13   3  1397.9   180.2  1703.0   158.7
  -6  13   3  1656.5   336.6  1173.3   457.2
  -5  13   3  2195.9   201.3  2597.8   188.9
  -4  13   3  2029.8   187.4  1797.0   140.7
  -3  13   3  4430.9   268.7  4486.6   266.1
  -2  13   3  5641.8   274.2  6486.5   291.3
  -1  13   3 10150.3   449.7  9061.2   378.7
   0  13   3  1264.1   125.0  1247.8   115.9
   1  13   3  7162.2   427.5  7869.1   359.3
   3  13   3  6940.0   462.6  7017.3   410.8
   4  13   3   378.9   125.0   127.7   128.6
   5  13   3  1933.2   160.4  1744.7   176.6
   6  13   3  3697.8   226.6  5080.0   232.9
   7  13   3   474.5   167.6   725.8   159.7
   8  13   3  2370.3   200.8  1855.5   176.7
   9  13   3  1229.2   221.5  1524.4   188.7
  10  13   3  1589.0   234.1  1866.7   238.8
  11  13   3   719.3   196.2   527.4   177.5
  12  13   3  2143.3   252.5  1762.3   293.5
  13  13   3   744.1   197.0   713.3   249.6
  14  13   3   228.8   195.0    36.4   278.8
  15  13   3   714.5   316.7   311.1   493.7
  16  13   3   267.5   590.7
 -15  14   3  -348.6   358.6   383.5   417.3
 -14  14   3  -134.1   240.2  -220.0   319.3
 -13  14   3  2169.6   225.3  2389.8   331.2
 -12  14   3  1584.2   212.1  1524.8   305.3
 -11  14   3  1060.6   189.3  1051.6   224.5
 -10  14   3  1161.0   190.3   510.5   244.2
  -9  14   3   386.4   183.7   233.6   175.7
  -8  14   3   188.4   177.9    84.2   140.6
  -7  14   3  1256.9   192.5  1002.8   146.4
  -6  14   3  4484.7   233.7  3744.3   208.9
  -5  14   3  2219.8   201.4  2441.5   180.0
  -4  14   3  3445.2   207.5  2887.1   196.8
  -3  14   3  9899.7   478.3  8568.6   478.2
  -2  14   3  3844.7   245.7  4202.9   266.2
  -1  14   3  3959.9   227.0  3351.5   209.2
   0  14   3 21653.9  1078.3 21255.1   904.2
   1  14   3  3573.6   225.7  3765.6   201.0
   2  14   3  2394.6   195.5  2317.4   185.0
   3  14   3  7905.8   455.7  9296.9   441.2
   4  14   3   575.8   281.4   406.8   313.3
   5  14   3  1700.6   160.9  2492.1   166.5
   6  14   3  1691.7   196.9  2155.8   209.1
   7  14   3  1947.9   159.5  1762.0   160.1
   8  14   3  1009.7   187.5   903.5   156.0
   9  14   3     1.0   182.3   202.0   200.1
  10  14   3   744.5   207.1  1021.0   216.8
  11  14   3   733.1   208.1   783.2   204.9
  12  14   3   964.8   218.0  1066.0   311.1
  13  14   3   689.9   226.1   641.7   331.3
  14  14   3    13.5   215.1   182.9   293.9
  15  14   3   863.5   336.6   202.8   441.2
 -15  15   3   126.3   417.7   861.6   551.3
 -14  15   3  -215.2   269.6   109.0   335.9
 -13  15   3   524.6   192.2   570.7   300.3
 -12  15   3    38.6   190.0   207.6   285.1
 -11  15   3  -123.3   189.0    22.0   232.4
 -10  15   3   560.9   185.6   878.1   246.6
  -9  15   3   821.6   187.1   651.6   208.0
  -8  15   3  1548.0   213.9  1687.1   182.1
  -7  15   3   173.4   179.0     3.4   130.9
  -6  15   3  1310.6   186.2  1619.2   172.8
  -5  15   3   505.2   167.3   471.0   141.6
  -4  15   3  4777.3   332.2  4672.5   262.8
  -3  15   3  8423.2   408.0  6173.8   407.0
  -2  15   3   613.3   145.4   717.4   132.0
  -1  15   3  3859.8   245.6  4249.2   227.4
   0  15   3  1226.2   157.0  1394.8   143.5
   1  15   3  1246.2   555.5  1289.2   447.4
   2  15   3  1572.9   144.3  1554.9   154.3
   3  15   3       0      -1  3432.2  1618.1
   4  15   3  2892.4   241.9  3078.3   221.8
   5  15   3   669.1   136.0   472.3   131.0
   6  15   3  1408.9   161.7  1258.4   154.8
   7  15   3   402.7   145.7   363.9   142.0
   8  15   3  1636.6   235.1  1693.8   191.6
   9  15   3  1737.5   220.2  1295.5   215.8
  10  15   3   703.1   206.0   643.5   216.7
  11  15   3   321.2   198.4   304.3   222.8
  12  15   3   446.8   201.0    65.2   303.4
  13  15   3   288.9   201.9   385.4   306.9
  14  15   3    29.5   241.1  -473.9   366.5
  15  15   3   234.9   369.4  -478.6   442.2
 -15  16   3       0      -1   149.7   690.5
 -14  16   3   -30.4   278.6   388.7   436.6
 -13  16   3   267.6   200.0   509.8   306.4
 -12  16   3    31.5   192.5   236.0   341.3
 -11  16   3   744.3   199.7   934.6   245.8
 -10  16   3   -70.7   184.1   501.5   249.0
  -9  16   3  3006.0   242.6  2895.4   293.8
  -8  16   3   825.3   189.4   418.8   192.6
  -7  16   3  1354.8   194.3  1426.5   158.1
  -6  16   3    58.3   179.8   300.2   160.5
  -5  16   3  2261.4   223.9  1918.4   200.3
  -4  16   3  1695.7   179.7  1384.4   183.0
  -3  16   3  2001.7   208.2  2783.4   222.3
  -2  16   3  2014.7   192.4  1463.6   195.1
  -1  16   3  6155.8   361.6  5590.2   334.9
   0  16   3  3465.4   272.9  4427.1   237.2
   1  16   3  6133.1   376.8  6293.1   324.3
   2  16   3  2202.1   183.4  3008.8   195.5
   3  16   3  3394.7   209.7  3818.3   204.2
   4  16   3  1999.4   168.2  1438.5   167.2
   5  16   3  2654.8   197.6  2984.2   189.1
   6  16   3   312.5   154.2   400.1   140.6
   7  16   3   480.0   162.7   622.9   162.0
   8  16   3   398.0   202.9   185.5   160.3
   9  16   3  1181.0   246.5   952.5   219.5
  10  16   3   154.9   201.8   575.9   221.5
  11  16   3   333.4   205.6   150.8   233.2
  12  16   3    66.0   204.6   130.7   310.8
  13  16   3   142.8   216.3   322.7   312.0
  14  16   3   234.3   307.4  -768.7   476.9
  15  16   3       0      -1 -1343.3   816.8
 -14  17   3   345.2   326.1   422.6   496.8
 -13  17   3    78.9   231.1   171.7   481.7
 -12  17   3    24.0   195.8   359.3   348.8
 -11  17   3   675.3   207.8   499.8   283.6
 -10  17   3   256.5   189.5   140.4   261.8
  -9  17   3  2275.7   231.0  2323.6   322.9
  -8  17   3  1580.9   199.9   990.6   239.0
  -7  17   3   168.7   187.7   -99.9   182.3
  -6  17   3   133.6   185.4   163.6   161.7
  -5  17   3  1682.8   208.2  1738.7   197.1
  -4  17   3   389.2   164.7   633.7   160.4
  -3  17   3  2366.8   167.8  2338.0   186.9
  -2  17   3  3872.1   299.8  3472.5   229.8
  -1  17   3  2484.8   220.0  2642.4   230.1
   0  17   3  1326.0   177.4  1504.0   158.1
   1  17   3  3270.7   243.3  4072.6   219.3
   2  17   3  1984.6   214.9  1826.5   219.1
   3  17   3  1105.9   169.7  1341.2   163.6
   4  17   3  1160.4   148.6   832.0   156.0
   5  17   3  2249.4   199.3  2122.0   177.2
   6  17   3  -242.2   155.9    25.6   146.9
   7  17   3   784.3   168.6   690.7   164.5
   8  17   3  -163.4   212.4   198.1   181.3
   9  17   3  1519.5   254.8  1768.8   251.7
  10  17   3   305.8   207.5   702.2   225.7
  11  17   3  1086.9   223.4  1101.8   248.4
  12  17   3    75.4   208.8   211.9   316.9
  13  17   3   712.1   300.2   424.5   353.2
  14  17   3  2527.9   805.6   176.5   509.8
  15  17   3       0      -1 -1086.2   815.8
 -14  18   3    78.6   431.7   355.1   517.0
 -13  18   3   115.9   313.1   720.3   601.1
 -12  18   3   147.7   208.1   837.8   358.9
 -11  18   3  1761.4   240.3  1483.5   320.6
 -10  18   3  1110.2   227.1  1073.1   290.6
  -9  18   3  2308.1   261.2  2648.0   356.9
  -8  18   3   471.6   197.9   975.1   215.8
  -7  18   3   811.2   202.2  1473.7   221.3
  -6  18   3  1422.2   216.5   758.0   225.8
  -5  18   3  6193.0   630.6  6952.1   542.5
  -4  18   3  1271.5   168.9  1473.5   168.6
  -3  18   3  -106.9   136.0    99.2   162.2
  -2  18   3  3165.1   257.2  2669.6   227.6
  -1  18   3  2275.2   185.5  3018.7   215.6
   0  18   3  1067.0   180.5  1046.0   171.2
   1  18   3   873.9   191.1   772.2   178.8
   2  18   3  2251.7   213.6  1633.9   218.6
   3  18   3    11.1   153.8   163.7   139.1
   4  18   3   277.3   156.4   159.1   162.8
   5  18   3  3836.5   321.8  3971.7   275.8
   6  18   3   233.8   166.6   431.2   158.1
   7  18   3   751.7   221.8   977.0   211.4
   8  18   3   685.4   218.1   226.7   228.3
   9  18   3  2877.9   291.2  2987.6   308.4
  10  18   3  1741.6   242.7  2010.6   258.1
  11  18   3  1894.0   255.2  2142.8   281.6
  12  18   3   364.6   226.0   365.5   323.2
  13  18   3   339.7   323.8   540.9   388.5
  14  18   3       0      -1  -603.5   793.4
 -14  19   3   -13.6   459.1  1347.2   809.6
 -13  19   3   537.9   428.6  1599.3   784.2
 -12  19   3   602.3   242.1  1079.3   419.7
 -11  19   3  1784.7   218.9  1977.4   374.1
 -10  19   3   802.6   207.4   615.0   274.8
  -9  19   3  1195.1   208.9  1646.7   306.9
  -8  19   3   331.2   212.1   887.6   255.2
  -7  19   3   369.2   216.1   664.5   254.2
  -6  19   3  1214.8   237.1  1263.6   287.9
  -5  19   3   216.7   200.2   594.7   217.8
  -4  19   3  2697.0   222.8  2274.5   219.1
  -3  19   3   256.6   142.3   112.3   168.7
  -2  19   3  1907.1   208.0  1570.0   238.8
  -1  19   3  2487.5   264.4  2521.2   280.1
   0  19   3  2337.4   227.0  2300.5   218.2
   1  19   3  5273.6   383.8  4771.1   302.7
   2  19   3  3342.1   229.3  2631.5   218.6
   3  19   3   586.1   158.9   592.0   146.3
   4  19   3  1527.7   205.6  1636.9   201.1
   5  19   3  1453.0   195.2  1529.8   188.9
   6  19   3  2370.8   229.4  1757.3   220.9
   7  19   3  1390.8   231.2  1257.0   216.6
   8  19   3  1272.0   227.6   871.5   237.8
   9  19   3   558.2   228.7   748.1   283.7
  10  19   3     1.7   216.6   315.4   242.2
  11  19   3   156.7   224.3   570.8   256.2
  12  19   3   319.5   305.6    -2.3   350.9
  13  19   3   723.8   801.7   702.9   403.6
 -13  20   3   395.4   431.2   531.9   776.8
 -12  20   3  -337.7   307.1   457.9   731.2
 -11  20   3   473.0   238.9   432.5   357.5
 -10  20   3   309.1   206.2   591.3   277.3
  -9  20   3   707.8   209.3   239.3   295.1
  -8  20   3   635.2   214.2  1247.9   260.8
  -7  20   3  3295.6   290.9  3109.2   316.2
  -6  20   3   -55.5   208.5   389.0   273.1
  -5  20   3  1535.4   238.8  2131.9   292.8
  -4  20   3    82.2   167.8   233.1   202.8
  -3  20   3    89.6   143.6   206.9   225.1
  -2  20   3   677.1   162.3  1088.5   215.8
  -1  20   3    91.2   180.6   308.1   243.8
   0  20   3    67.2   174.9   -62.3   243.5
   1  20   3  1142.2   182.7  1693.8   193.7
   2  20   3   226.0   159.7    68.6   190.7
   3  20   3   437.5   179.7   117.4   183.5
   4  20   3  1352.1   188.1  1055.6   209.9
   5  20   3  2768.5   261.5  2456.6   241.4
   6  20   3   296.7   216.2   518.6   215.2
   7  20   3  2661.3   304.1  2097.6   275.9
   8  20   3   426.6   223.2   650.7   236.8
   9  20   3   101.6   219.0   493.5   256.7
  10  20   3   599.0   224.7   392.1   244.9
  11  20   3  1766.7   257.7  1939.4   311.1
  12  20   3   670.2   566.4   400.8   393.1
  13  20   3       0      -1   190.0   460.0
 -13  21   3       0      -1  -261.6   771.6
 -12  21   3   641.9   478.1   139.9   774.5
 -11  21   3  1211.3   329.6   558.4   493.5
 -10  21   3  1104.9   219.3   793.1   286.3
  -9  21   3   365.3   207.3   291.1   299.1
  -8  21   3  1126.0   236.1  1306.6   283.8
  -7  21   3   486.5   213.0   774.8   276.6
  -6  21   3   475.5   215.2   481.4   280.2
  -5  21   3   631.4   217.7   870.6   262.2
  -4  21   3  1652.2   211.4  2280.7   289.9
  -3  21   3  1858.1   186.4  1622.0   296.3
  -2  21   3  1088.6   161.7  1178.4   252.1
  -1  21   3  1512.2   188.5  1376.4   289.4
   0  21   3  1304.7   198.4  1350.7   299.2
   1  21   3   256.0   180.1   287.8   208.6
   2  21   3   178.6   187.6   626.4   213.6
   3  21   3  2691.3   246.8  2139.5   235.5
   4  21   3  1847.9   220.3  1634.9   258.3
   5  21   3   552.8   213.9   711.3   221.5
   6  21   3   513.5   222.6   305.4   218.9
   7  21   3   523.8   224.1   374.3   241.2
   8  21   3  1670.7   250.1  1929.6   258.9
   9  21   3   306.6   222.1   517.4   274.2
  10  21   3   608.0   231.4   786.1   315.9
  11  21   3   368.9   438.7   316.3   318.6
  12  21   3   723.6   828.5   279.9   404.3
  13  21   3       0      -1  1091.5   698.6
 -12  22   3       0      -1  -350.2   775.0
 -11  22   3   418.4   376.9  -368.9   503.4
 -10  22   3   269.2   255.4    76.0   363.3
  -9  22   3   -96.7   210.9    53.4   306.2
  -8  22   3  1748.4   226.7  1477.4   282.7
  -7  22   3   267.3   213.5   406.9   277.8
  -6  22   3  2157.8   238.9  2289.1   303.3
  -5  22   3  3146.3   316.9  3321.2   341.1
  -4  22   3  1102.8   204.8   644.0   271.1
  -3  22   3  1565.2   190.1  1397.6   286.1
  -2  22   3   248.0   173.6   232.3   284.5
  -1  22   3   730.5   183.6   523.6   293.1
   0  22   3  2271.6   231.5  1774.1   332.5
   1  22   3   -88.8   189.6   245.1   266.9
   2  22   3   188.2   185.8   422.3   218.8
   3  22   3  1497.0   227.1  1629.8   280.7
   4  22   3   104.3   203.6   191.2   237.0
   5  22   3  3475.2   315.8  3025.0   302.5
   6  22   3   734.6   245.5   621.3   236.7
   7  22   3   -10.8   221.2    27.1   241.2
   8  22   3  -179.4   229.9   168.7   262.3
   9  22   3    37.6   226.6  1271.7   274.1
  10  22   3   151.3   330.6   563.9   331.7
  11  22   3   293.4   604.6   411.6   371.8
  12  22   3   450.8   873.4    71.3   672.6
 -12  23   3       0      -1  -187.1   788.4
 -11  23   3   340.8   485.5  -632.8   634.4
 -10  23   3  -342.1   367.6   -40.4   520.9
  -9  23   3   459.7   273.0   264.5   307.9
  -8  23   3   572.3   221.4   488.9   309.6
  -7  23   3   140.0   218.5  -227.3   287.2
  -6  23   3   179.6   223.9   123.3   287.8
  -5  23   3  1231.5   250.2  1550.9   290.0
  -4  23   3   533.3   205.6   402.4   272.7
  -3  23   3  2351.9   213.5  2093.3   297.7
  -2  23   3  2235.9   229.3  2426.1   338.3
  -1  23   3  1945.9   233.6  1922.3   333.2
   0  23   3  -164.5   196.0  -207.7   301.6
   1  23   3  2141.3   232.2  1645.8   294.2
   2  23   3  2660.1   248.9  2705.3   313.8
   3  23   3  1275.9   249.8   689.9   289.2
   4  23   3   701.1   207.1   820.2   274.5
   5  23   3  1930.1   246.6  2338.0   276.3
   6  23   3  1308.4   238.0  1597.2   259.1
   7  23   3   312.9   227.2    83.2   274.5
   8  23   3   793.9   234.0   712.4   323.8
   9  23   3   359.0   284.6   472.0   366.7
  10  23   3  -114.7   557.6   528.0   448.9
  11  23   3   595.3   804.7   270.7   425.7
 -11  24   3   591.6   496.0  -373.4   647.9
 -10  24   3  1271.1   489.5   490.3   547.6
  -9  24   3   474.1   329.4   535.3   352.7
  -8  24   3   173.4   273.1   143.4   315.3
  -7  24   3   -42.5   223.3    29.0   291.0
  -6  24   3  1356.1   236.9  1846.8   304.9
  -5  24   3  1673.2   247.8  1071.4   279.5
  -4  24   3  2335.0   279.3  2418.8   311.3
  -3  24   3   629.4   203.8   598.8   277.3
  -2  24   3  1543.1   228.6  1217.4   309.0
  -1  24   3  1254.0   212.4  1062.8   319.9
   0  24   3   827.8   202.3   866.2   313.5
   1  24   3  1166.1   211.9  1187.4   303.5
   2  24   3   780.4   206.1  1057.6   280.2
   3  24   3   404.2   219.4   -33.2   268.4
   4  24   3  1751.7   319.6  1534.3   341.2
   5  24   3   112.8   270.0   241.6   258.6
   6  24   3   466.8   259.1   620.2   286.1
   7  24   3   -12.3   230.0  -160.5   274.3
   8  24   3  -199.5   281.6  -182.9   331.7
   9  24   3   567.9   574.7   414.1   368.9
  10  24   3   516.1   812.5   397.2   564.3
  11  24   3   108.8   811.4   681.0   542.3
 -10  25   3   618.9   644.0   377.6   702.1
  -9  25   3   603.9   635.9   662.6   422.3
  -8  25   3   728.1   458.0   345.4   359.7
  -7  25   3   852.6   354.2   640.1   325.3
  -6  25   3    46.7   278.8   148.7   303.4
  -5  25   3   251.8   257.3    -3.0   293.4
  -4  25   3   311.5   238.3   682.7   280.8
  -3  25   3   549.9   225.3   792.6   286.7
  -2  25   3    10.9   213.6   186.2   284.2
  -1  25   3   248.7   222.2   668.9   316.5
   0  25   3   444.9   199.6   725.6   300.6
   1  25   3  1034.2   206.8  1100.2   305.4
   2  25   3   601.0   219.0   910.9   275.7
   3  25   3   917.4   227.5   903.2   278.6
   4  25   3   368.4   254.0   293.4   283.0
   5  25   3    36.6   267.8    98.5   259.1
   6  25   3  1304.3   303.6   723.5   285.7
   7  25   3   438.5   325.6   651.0   298.4
   8  25   3   249.7   489.8    -1.1   373.5
   9  25   3       0      -1  1190.0   526.1
  10  25   3       0      -1 -1182.4   835.4
 -10  26   3       0      -1   103.4  1015.7
  -9  26   3       0      -1   314.6   430.2
  -8  26   3       0      -1   619.1   366.9
  -7  26   3   209.8   672.8   -93.3   365.9
  -6  26   3  1024.6   359.7   604.1   330.4
  -5  26   3   434.6   279.1   213.7   302.6
  -4  26   3   855.8   279.1   670.7   286.3
  -3  26   3   342.5   244.3   158.8   288.1
  -2  26   3   323.5   217.1   599.5   291.6
  -1  26   3    60.9   220.0    65.2   301.2
   0  26   3  -366.1   209.9   176.7   302.6
   1  26   3  -344.4   216.6   139.7   304.1
   2  26   3  -115.0   216.9   494.1   303.0
   3  26   3    99.6   221.1   486.7   281.6
   4  26   3   356.3   262.4   410.6   288.9
   5  26   3  -174.7   281.1  -220.1   284.2
   6  26   3   -11.9   325.2   -27.4   286.4
   7  26   3  -340.5   406.3  -283.4   383.0
   8  26   3       0      -1   396.8   562.1
   9  26   3       0      -1   301.3   539.7
  10  26   3       0      -1  1197.2   884.0
  -9  27   3       0      -1  1530.1  1072.0
  -8  27   3       0      -1  -134.9   454.6
  -7  27   3   126.3   665.4   275.0   386.2
  -6  27   3  2064.6   563.5  1597.5   408.3
  -5  27   3   462.4   409.3    70.0   338.2
  -4  27   3   256.7   281.1   259.3   348.9
  -3  27   3   420.6   304.7   480.9   315.5
  -2  27   3   156.6   248.8   201.6   316.2
  -1  27   3   316.4   223.6   231.6   306.3
   0  27   3   414.0   238.1   720.2   313.0
   1  27   3  -143.9   237.5  -294.5   309.3
   2  27   3   483.6   222.0   562.9   311.2
   3  27   3   546.4   268.5   485.2   319.2
   4  27   3   388.7   294.0   726.0   267.5
   5  27   3   -18.3   329.1  -185.2   338.4
   6  27   3  1166.8   451.6  1226.7   546.0
   7  27   3       0      -1   854.0   874.4
  -7  28   3       0      -1   821.0   610.4
  -6  28   3   164.7   661.1  1192.1   608.0
  -5  28   3   584.1   499.3   871.1   603.6
  -4  28   3   438.7   417.9   481.2   487.3
  -3  28   3   259.0   334.7   162.7   418.8
  -2  28   3   523.3   299.8   466.9   371.6
  -1  28   3    94.2   248.5   121.2   360.5
   0  28   3  -101.3   245.0  -109.6   363.8
   1  28   3  -346.5   245.0  -197.4   367.1
   2  28   3  -154.2   241.1   524.3   373.2
   3  28   3    10.0   327.4   222.3   543.3
   4  28   3   194.5   439.9   514.2   538.6
   5  28   3   707.3   449.3   559.1   699.8
   6  28   3       0      -1  1358.7   992.5
  -7  29   3       0      -1   318.8   785.9
  -6  29   3       0      -1  -619.0   766.1
  -5  29   3  -859.6   639.1  -915.1   751.4
  -4  29   3   361.4   515.1  -729.6   756.2
  -3  29   3   123.8   425.9   316.3   547.4
  -2  29   3   317.0   304.1    37.5   415.9
  -1  29   3   -49.4   379.7   -80.7   465.7
   0  29   3   536.1   284.2   592.6   437.3
   1  29   3    74.5   288.6   347.7   556.0
   2  29   3   796.5   294.8  -191.9   558.2
   3  29   3    73.0   499.5   137.4   714.1
   4  29   3   107.4   512.7   705.7   699.1
   5  29   3       0      -1   624.8   711.9
  -5  30   3  -836.7   653.6
  -4  30   3  -564.5   666.4
  -3  30   3  -389.7   618.8
  -2  30   3  -404.3   599.3
  -1  30   3   645.6   388.1  -677.7   802.8
   0  30   3   -78.9   307.8  -314.1   642.8
   1  30   3  -471.4   293.2   116.4   658.1
   2  30   3  -322.9   496.6   176.8   911.2
   3  30   3    46.5   509.7   477.8   738.2
   4  30   3       0      -1  1017.1   720.5
   5  30   3       0      -1   597.2   990.4
  -4  31   3   446.5   709.2
  -1  31   3  -936.7   587.0  -208.3   989.5
   0  31   3  -223.0   392.8   508.0   837.6
   1  31   3  -325.4   432.3
   2  31   3   234.7   513.2  1182.1  1174.1
   3  31   3    36.1   533.1  1585.0  1137.8
   4  31   3       0      -1  3013.0  1108.2
   0  32   3  1488.4   872.8
   2  32   3   560.0   680.2
 -16   0   4  -225.7   290.7
 -15   0   4   563.4   214.9
 -14   0   4   814.3   289.0
 -13   0   4  3021.7   371.1
 -12   0   4   -22.4   149.3
 -11   0   4   509.0   939.8
 -10   0   4   183.9   127.2
  -9   0   4   165.3   113.8
  -5   0   4  5482.6   453.9
  -4   0   4   464.5    80.0
  -1   0   4  3759.5   362.8
   0   0   4  1764.2    91.0
   1   0   4  5077.0   200.7
   3   0   4  3150.5   147.9
   4   0   4   229.2    67.4
   5   0   4  3105.1   160.9
   6   0   4 10950.5   537.5
   7   0   4  4949.9   248.5
   9   0   4     7.3   105.5
  10   0   4   119.2   107.6
  11   0   4  2906.1   214.7
  12   0   4  1133.6   178.6
  13   0   4   858.2   183.1
  14   0   4  2725.1   240.4
  15   0   4   473.3   202.0
  16   0   4   -54.0   514.0
 -17   1   4   148.0   485.4  -476.3   687.6
 -16   1   4   376.9   337.4   440.6   251.6
 -15   1   4   566.9   232.6   425.7   214.7
 -14   1   4  2549.8   298.2  2274.9   295.0
 -13   1   4  1293.7   248.3  1587.7   235.8
 -12   1   4   557.2   157.8   528.7   171.1
 -11   1   4   743.5   142.7   904.5   137.0
 -10   1   4   360.4   147.3   367.1   138.1
  -9   1   4  5986.8   509.7  6241.8   400.2
  -7   1   4  1289.6   135.8  1846.2   127.6
  -6   1   4 27953.8  1487.3 27300.6  1492.5
  -5   1   4  3656.4   209.1  3884.5   192.3
  -3   1   4  5192.5   294.7  6157.2   290.0
  -1   1   4  1437.2    97.2  2375.9   105.5
   0   1   4  1345.2    72.3  1010.1    68.4
   1   1   4  1467.0    90.1  1952.5    90.8
   2   1   4  4722.6   231.1  5852.1   229.6
   3   1   4  7030.9   275.3  5818.7   273.0
   4   1   4  4084.8   187.3  3567.9   170.4
   5   1   4  3065.1   163.9  3853.4   161.1
   7   1   4  2148.3   118.5  2016.5   120.0
   8   1   4 12662.9   559.1 11163.7   567.6
   9   1   4  2785.3  1238.4  4412.9  1172.9
  10   1   4  1322.8   127.1  1783.2   124.8
  11   1   4   212.0   128.7   271.8   111.9
  12   1   4   822.4   179.2   971.7   147.9
  13   1   4  2201.3   255.6  2598.2   238.2
  14   1   4  1777.3   245.7  1936.7   267.5
  15   1   4   528.8   206.1   375.9   201.1
  16   1   4    75.6   324.3
 -17   2   4   597.5   494.7   -74.6   679.9
 -16   2   4   278.8   286.7  -251.7   324.6
 -15   2   4   851.2   233.7  1183.2   212.9
 -14   2   4  2817.2   377.0  2656.6   312.6
 -13   2   4  1389.0   263.4  1671.0   272.7
 -12   2   4  3334.0   302.3  2877.7   228.3
 -11   2   4   237.8   145.8   198.6   156.3
 -10   2   4  1931.0   172.1  1991.6   167.3
  -7   2   4       0      -1  1964.0   418.8
  -3   2   4  5570.5   251.1  6572.1   331.4
  -1   2   4  1194.7    65.8   985.8    64.4
   0   2   4  2016.0    96.3  1444.3    92.3
   1   2   4   604.9    60.5   116.5    60.9
   2   2   4  6117.5   281.3  6954.2   289.0
   3   2   4  4507.1   221.8  4205.8   221.7
   4   2   4  7651.7   374.1  8878.4   388.5
   5   2   4 16991.3   682.8 15853.5   675.9
   6   2   4 25117.6  1062.6 26137.9  1000.1
   7   2   4  1284.5    99.7  1157.0    92.9
   8   2   4 11246.1   590.7 11913.4   579.9
   9   2   4 10869.4   604.4 11091.9   559.5
  10   2   4  2350.9   167.9  1942.1   143.6
  11   2   4  1463.3   137.1  1431.2   118.6
  12   2   4   947.9   306.1   911.5   316.9
  13   2   4  2990.2   244.6  2655.4   242.3
  14   2   4  3060.9   293.3  2305.7   320.6
  15   2   4   469.7   194.4   708.4   220.8
  16   2   4   -62.3   326.2   179.0   693.4
 -17   3   4   654.7   500.7 -1096.4   680.1
 -16   3   4   227.7   288.4   735.5   378.1
 -15   3   4  1805.8   325.9  1273.1   243.7
 -14   3   4  2016.1   269.6  2161.3   257.8
 -13   3   4  2700.8   275.8  3162.4   232.7
 -12   3   4  1049.8   189.1   996.4   206.6
 -10   3   4  1275.5   222.8  1403.2   195.6
  -9   3   4  8216.1   529.0  7452.7   431.9
  -7   3   4  2966.2   190.3  2823.1   154.0
  -4   3   4 14004.5  1431.7 18531.3  3610.0
  -3   3   4  3029.8   207.4  2859.0   292.7
  -2   3   4  1759.2   126.8  2887.6   135.4
   0   3   4  1490.1   107.2  2381.0   103.6
   1   3   4  4055.8   189.7  3571.3   171.8
   2   3   4  2274.7   121.4  2785.6   122.8
   3   3   4  1574.5    99.6  1465.6    99.9
   4   3   4 18443.1   773.3 18190.6   833.0
   5   3   4 10981.4   457.5 10790.6   430.2
   6   3   4 11114.0   466.3 10446.3   437.4
   7   3   4  2993.8   148.4  2473.8   134.0
   8   3   4  5375.5   301.0  4734.4   274.3
   9   3   4       0      -1  5313.0  1614.6
  10   3   4  3163.8   187.6  2619.3   169.9
  11   3   4   915.2   133.8   545.6   112.5
  12   3   4  3526.7   457.1  3361.2   330.3
  13   3   4  1078.1   222.9  1559.3   207.7
  14   3   4  1184.7   231.4  1276.7   249.2
  15   3   4   511.0   206.1   443.4   342.7
  16   3   4    40.3   248.8   532.1   698.4
  17   3   4   296.4   479.9
 -17   4   4   273.0   496.4
 -16   4   4   423.1   380.7   908.6   364.9
 -15   4   4   352.0   301.3   191.3   206.0
 -14   4   4    60.8   253.1   312.4   196.6
 -13   4   4   765.3   168.7   523.7   181.0
 -12   4   4  1545.8   205.5  1368.4   235.5
 -11   4   4  2400.2  1026.7  2217.9  1207.4
 -10   4   4  4535.5   309.6  3861.0   277.4
  -9   4   4   790.1   143.5   860.2   129.0
  -7   4   4  1229.9   134.9   838.9   107.9
  -5   4   4 14633.4   692.4 13449.4   581.6
  -4   4   4  7913.5   718.6  8529.4   486.6
  -2   4   4  4434.3   205.0  4556.8   449.5
   0   4   4  2224.7   129.1  2263.0   115.9
   1   4   4  3538.8   191.0  3607.8   165.5
   2   4   4  2290.3   155.5  3429.3   152.4
   3   4   4  5990.4   264.4  5057.3   251.1
   4   4   4 11549.3   495.0 10812.6   467.2
   6   4   4  1896.5   127.0  1673.1   108.8
   7   4   4  1004.8   116.7  1479.9    97.9
   8   4   4  4961.5   301.1  6102.7   287.2
   9   4   4  1784.3   134.7  1357.0   131.4
  10   4   4  3819.9   262.1  4250.5   244.7
  11   4   4  4759.5   318.3  4631.5   270.4
  12   4   4  2674.6   229.6  2149.0   186.2
  13   4   4   576.8   175.3   361.5   151.0
  14   4   4  1216.4   206.5   830.2   195.9
  15   4   4  1085.7   205.8  1248.7   445.2
  16   4   4   173.6   256.7   453.1   709.6
  17   4   4   -51.1   367.3
 -17   5   4   604.4   549.7 -2297.5   782.2
 -16   5   4   294.2   385.4   679.2   340.7
 -15   5   4  1482.6   283.4  1625.7   248.9
 -14   5   4  3122.1   292.6  2742.1   283.3
 -13   5   4   328.8   183.1    10.3   181.9
 -12   5   4  4339.7   490.7
 -11   5   4  1505.5   147.4  1277.7   158.2
 -10   5   4  6355.8   448.4  6341.0   377.4
  -9   5   4  1277.3   142.1   811.4   123.2
  -8   5   4  7399.8  2364.4
  -4   5   4       0      -1  3638.9  1298.0
  -3   5   4  3117.2   168.4  3579.6   148.4
  -2   5   4  4528.2   252.3  4265.0   224.1
   0   5   4   676.6    77.0   339.2    66.9
   1   5   4  6446.7  1320.3  6770.2  1148.1
   2   5   4  5722.1   249.2  4954.7   230.2
   3   5   4  2135.9   150.7  2654.4   143.6
   4   5   4  6462.2   291.9  5539.1   268.8
   5   5   4 20577.4   980.8 21156.8   860.9
   6   5   4  7405.7   350.6  6185.7   286.9
   7   5   4  1831.9   141.4  1611.8   117.0
   8   5   4 11347.0   700.3 10507.9   526.8
   9   5   4   578.6   132.2   584.9    99.9
  11   5   4   671.5   149.5   357.3   126.1
  12   5   4   728.6   194.1  1127.8   154.3
  13   5   4  1409.3   189.7  1263.9   163.7
  14   5   4  2615.4   302.3  1932.4   369.5
  15   5   4   416.3   215.5   110.9   385.0
  16   5   4   412.5   226.8   104.3   689.1
  17   5   4  -132.6   372.4 -1926.6   644.3
 -17   6   4       0      -1 -2253.3   834.0
 -16   6   4   -93.1   370.2   643.4   341.0
 -15   6   4   868.5   273.8   793.0   242.9
 -14   6   4  1852.8   233.2   780.7   211.3
 -13   6   4  2348.6   367.9  1955.7   244.5
 -12   6   4  1853.3   801.8
 -11   6   4  1488.5   152.2  1309.5   160.8
 -10   6   4   955.3   199.0   786.1   202.9
  -9   6   4  2817.5   196.9  2595.6   169.2
  -8   6   4  5299.4  1263.6  7357.8  1331.6
  -7   6   4       0      -1  4405.0  1054.8
  -6   6   4       0      -1  7776.8  1537.6
  -4   6   4  4234.4   230.6  4914.8   200.8
  -3   6   4  6171.0   322.7  6304.8   311.5
  -2   6   4  7482.8   417.5  8659.4   373.5
  -1   6   4  2457.6   143.8  2840.1   139.2
   0   6   4  6021.2   325.1  6867.5   316.6
   1   6   4  1297.3   126.0  2143.7   128.0
   3   6   4  4127.4   237.4  3959.9   214.5
   4   6   4  2882.1   303.7  4730.1  1257.2
   5   6   4  6359.8   311.6  5518.0   255.3
   6   6   4  6094.9   349.1  7330.5   283.4
   7   6   4  8167.0   409.1  7377.8   372.0
   8   6   4  4916.1   270.6  4521.8   258.8
   9   6   4  1248.9   168.9  1412.3   174.4
  10   6   4  2601.0   160.2  2381.6   150.5
  11   6   4   702.8   151.1   482.6   135.8
  12   6   4  4950.2   374.0  4353.8   312.0
  13   6   4   617.5   193.4   723.1   161.2
  14   6   4  2155.0   250.9  2375.3   356.3
  15   6   4   844.0   220.3   731.6   383.5
  16   6   4   259.2   228.3  -384.4   478.8
  17   6   4   983.5   423.7
 -16   7   4  -143.9   512.5   779.9   333.9
 -15   7   4   879.0   324.8  1158.4   337.0
 -14   7   4  1308.5   203.5  1028.7   245.2
 -13   7   4  1294.5   181.0   961.4   211.2
 -12   7   4  2535.2   233.3  2195.7   238.5
 -11   7   4  1427.7   684.5
 -10   7   4   261.0   139.3   -93.1   146.7
  -8   7   4   589.4   153.0   618.6   127.7
  -7   7   4       0      -1  8693.0  2031.4
  -5   7   4 24792.8  1268.5 25747.2  1075.2
  -4   7   4   442.7   119.7   246.0    98.1
  -3   7   4  6129.4   342.8  6217.4   285.8
  -1   7   4  2680.1   125.3  2010.2   111.0
   0   7   4  6647.6   343.3  7787.4   345.5
   1   7   4  1198.8   116.1   926.0   124.9
   2   7   4       0      -1  7836.5  2136.0
   4   7   4  1958.8   114.9  1978.8   108.5
   6   7   4  2077.3   830.0  4857.1  1238.0
   7   7   4  9507.1   490.9  9686.0   457.5
   8   7   4   837.8   124.3  1013.0   115.9
   9   7   4  8107.5   456.2  7160.2   407.0
  10   7   4   276.4   138.3   102.3   103.0
  11   7   4  3409.5   253.2  3601.3   259.9
  12   7   4  2521.2   229.4  1986.1   223.0
  13   7   4  1243.2   230.7  1252.4   198.4
  14   7   4   907.7   226.5   972.6   288.4
  15   7   4  2209.6   286.3  1912.4   425.3
  16   7   4   212.3   234.0   108.9   492.5
 -16   8   4   316.3   396.0   182.6   376.8
 -15   8   4  1798.8   404.8  1702.7   316.5
 -14   8   4  1023.8   193.8  1009.5   228.1
 -13   8   4   326.1   165.6   385.9   198.6
 -12   8   4   996.1   175.5   744.4   197.2
 -11   8   4  4084.9   260.4  3709.9   276.5
 -10   8   4   741.9   172.5   502.1   166.7
  -9   8   4  5054.1   346.0  4125.4   318.0
  -8   8   4   961.8   482.5    73.8   593.2
  -7   8   4       0      -1 11968.5  2184.6
  -6   8   4  3046.3   184.4  2919.2   161.6
  -5   8   4       0      -1 12217.7  3343.9
  -4   8   4   196.1   123.7   217.3   100.1
  -3   8   4  1536.9  1095.5  1525.6   728.2
  -2   8   4  4930.7   261.8  5229.9   244.8
  -1   8   4       0      -1  1400.6  1382.2
   0   8   4   846.8    90.6   706.1    92.5
   1   8   4  3915.5   194.6  4211.9   209.3
   2   8   4       0      -1  5251.5  1556.9
   3   8   4  4039.0   228.2  5558.6   229.1
   4   8   4  1244.3   107.3  1422.2   101.7
   5   8   4 17144.2   830.6 15964.9   631.4
   6   8   4  1570.5   151.3  1512.8   129.1
   8   8   4  3006.6   198.4  2919.2   181.2
   9   8   4  5051.0   326.5  4316.8   286.0
  10   8   4  1244.5   156.2   935.0   133.9
  11   8   4  1018.4   241.5  1293.3   348.0
  12   8   4   813.3   176.7   696.8   193.7
  13   8   4   921.5   191.9  1185.2   180.2
  14   8   4   153.3   223.4   213.5   313.0
  15   8   4   152.0   248.2   860.7   393.7
  16   8   4   246.5   242.3   784.3   512.8
  17   8   4   420.2   482.2
 -16   9   4    74.2   548.5   -56.3   377.4
 -15   9   4   574.1   365.2   471.9   315.1
 -14   9   4   123.4   203.6   209.2   222.5
 -13   9   4   398.1   178.9   474.4   238.3
 -12   9   4   630.5   198.4    72.9   261.1
 -11   9   4  1866.3   184.2  1041.3   197.4
 -10   9   4  1279.1   220.1  1384.0   298.2
  -9   9   4  4118.8   330.5  4774.5   309.5
  -8   9   4  9981.6   625.0  8943.6   573.3
  -6   9   4  2097.2   180.8  1610.9   160.7
  -5   9   4  3136.6   230.7  3513.8   198.2
  -4   9   4 11550.5   606.3 12121.7   571.1
  -2   9   4  4438.9   209.0  4791.1   210.2
  -1   9   4  2660.1   169.7  3010.2   157.0
   0   9   4 11297.0   511.4 11192.5   487.6
   1   9   4       0      -1  5994.0   820.7
   2   9   4  3042.9   185.3  3195.5   185.4
   3   9   4 11035.7   496.8 10507.7   468.7
   5   9   4  4847.4   222.5  4689.5   200.6
   6   9   4  2592.6   190.5  2578.3   146.4
   7   9   4  7031.6   422.1  8336.1   391.9
   9   9   4       0      -1  1794.7  1001.8
  10   9   4  3578.9   233.2  2869.6   195.8
  11   9   4   539.7   172.8   529.0   161.1
  12   9   4  3003.6   207.0  2181.3   224.1
  13   9   4  1095.6   197.6   710.9   197.3
  14   9   4   599.0   231.4  1251.8   256.6
  15   9   4  1612.1   265.3  1569.0   405.5
  16   9   4   305.3   273.3   507.1   468.3
 -16  10   4   258.1   555.6
 -15  10   4   856.2   366.3   581.8   355.1
 -14  10   4  1347.8   222.0   710.7   251.3
 -13  10   4   798.3   197.7   623.0   248.5
 -12  10   4   922.2   186.5   750.5   195.7
 -11  10   4  2364.4   261.4  2443.6   261.5
 -10  10   4  2758.2   213.6  3107.6   396.7
  -9  10   4   696.8   170.9   532.1   141.9
  -8  10   4  2114.6   531.5  2259.6   371.3
  -6  10   4   414.6   154.7   500.8   116.7
  -5  10   4  1007.7   153.4   961.0   136.0
  -3  10   4 11772.5   520.4 10820.1   545.4
  -2  10   4  4504.2   239.8  4164.1   234.4
   0  10   4 27453.1  1209.8 27567.9  1160.8
   1  10   4 27824.0  1244.0 28809.1  1203.6
   2  10   4  5488.1   245.1  5614.9   232.9
   4  10   4 20046.5   889.6 18599.2   849.6
   5  10   4  1621.0   130.1  1671.6   126.7
   6  10   4    33.7   119.8   -32.8   107.7
   7  10   4  6827.9   414.8  7157.0   347.4
   8  10   4  4588.4   296.4  5099.6   259.1
   9  10   4  1700.0   169.8   811.1   146.4
  10  10   4   932.6   187.5   730.4   157.5
  11  10   4  3244.4   258.3  2943.1   237.4
  12  10   4   352.5   168.0   276.7   184.0
  13  10   4   965.1   195.8   980.8   205.6
  14  10   4   204.8   233.0   120.1   263.8
  15  10   4   453.1   252.3   647.7   383.5
  16  10   4   -25.5   312.9
 -16  11   4  -134.2   565.4
 -15  11   4  -449.4   463.7   301.5   422.6
 -14  11   4   250.3   205.8   -25.3   268.1
 -13  11   4  1153.0   199.2  1187.0   253.2
 -12  11   4  1582.4   206.4  1838.9   266.1
 -11  11   4  3367.3   330.2  3240.1   304.9
 -10  11   4   371.3   179.8    86.4   161.7
  -9  11   4   271.2   179.0   265.9   143.1
  -8  11   4   119.3   177.4   -28.1   134.8
  -7  11   4  9151.1  1986.0  9716.0  1529.0
  -6  11   4  1549.6   174.1  1776.7   132.6
  -5  11   4  1160.1   205.3  1263.7   199.8
  -4  11   4 11179.5   546.9 11798.3   513.7
  -3  11   4  2968.4   168.1  2764.4   167.6
  -2  11   4   903.3   111.9  1090.8   107.3
  -1  11   4  7823.2   387.2  8936.5   362.5
   0  11   4 11128.4   513.1 11559.2   488.6
   1  11   4  8155.2   376.4  7572.4   361.9
   2  11   4   498.5   110.8   368.2   104.1
   3  11   4  3064.7   161.4  2416.1   155.4
   4  11   4  9755.7   506.6  9468.8   456.3
   5  11   4  3395.7   178.5  2576.8   179.9
   6  11   4   651.0   139.9   701.5   145.3
   8  11   4   340.5   151.7   319.4   139.0
   9  11   4  1249.8   167.1  1028.5   146.3
  10  11   4   756.2   172.3  1015.9   150.5
  11  11   4  5434.7   358.9  5237.9   357.3
  12  11   4   819.3   204.8   632.9   222.4
  13  11   4   264.6   190.9    24.0   204.0
  14  11   4  -178.8   229.3   188.8   267.1
  15  11   4   337.7   277.1   107.6   844.3
  16  11   4   413.9   540.8
 -16  12   4    36.8   590.5
 -15  12   4   251.0   570.6  1085.8   396.7
 -14  12   4   518.9   279.9  1047.4   316.2
 -13  12   4    44.8   189.1   135.0   234.0
 -12  12   4  1473.6   199.2  1787.3   254.4
 -11  12   4  8751.7   626.2  7913.5   628.2
 -10  12   4  1240.4   208.0   932.0   226.9
  -9  12   4  2455.3   208.5  2338.3   210.3
  -8  12   4  2574.1   256.9  1995.4   246.3
  -5  12   4  2186.8   195.2  2315.5   163.5
  -4  12   4       0      -1  8009.3  2322.4
  -3  12   4  5624.6   360.7  5682.3   318.2
  -1  12   4 12079.5   587.7 13865.1   578.6
   0  12   4   975.2   125.2  1507.5   118.8
   2  12   4 13986.0   744.5 14355.1   620.9
   3  12   4  8030.0   376.8  7758.7   346.6
   4  12   4  7342.4   447.7 10113.2   506.5
   5  12   4  1106.7   132.2   423.6   156.9
   6  12   4  5579.8   334.3  5973.9   343.9
   7  12   4  9894.1   585.5  9410.6   476.9
   8  12   4  2792.5   227.9  2683.6   202.9
   9  12   4   442.6   203.4   458.6   182.8
  10  12   4  2144.6   222.6  1568.2   206.8
  12  12   4   957.6   210.0   982.2   231.8
  13  12   4   861.3   196.4  1237.2   255.3
  14  12   4   270.5   192.1   524.8   284.0
  15  12   4   789.1   295.6
 -15  13   4  1019.0   398.2  3250.5   620.7
 -14  13   4   122.2   246.5   753.8   325.9
 -13  13   4  1118.2   201.7  1612.3   276.0
 -12  13   4   124.0   181.7   475.7   261.2
 -11  13   4   512.3   385.4   596.7   323.6
 -10  13   4  2436.3   300.1  2699.9   261.9
  -9  13   4   875.8   203.5   974.3   205.6
  -8  13   4  2148.0   215.2  2322.9   191.5
  -7  13   4  2419.5   208.5  2066.8   162.3
  -6  13   4  8121.5   799.0  7673.2   785.3
  -5  13   4   634.9   271.3   826.1   244.5
  -4  13   4       0      -1 16323.6  4501.2
  -3  13   4 17192.7   929.2 18431.9   876.9
  -1  13   4 22532.9  1186.1 23615.7  1090.8
   0  13   4  4605.7   261.1  4405.0   250.0
   1  13   4       0      -1 16381.3  5740.2
   2  13   4  2484.6   169.9  2458.0   183.9
   3  13   4       0      -1 13929.9  3445.7
   4  13   4 17700.1   951.3 19376.5   917.4
   5  13   4  2939.2   168.9  2502.5   184.8
   6  13   4       0      -1  1537.9  1091.1
   7  13   4   804.3   170.0   489.1   151.1
   8  13   4   990.0   197.8  1021.3   171.4
   9  13   4  1749.5   207.1  1677.4   194.2
  10  13   4   776.5   218.7   811.3   236.5
  11  13   4  4459.0   305.0  4281.5   276.7
  12  13   4  1090.3   201.6  1079.4   241.0
  13  13   4   302.3   200.5   -30.8   290.8
  14  13   4   141.2   203.7   685.2   290.5
  15  13   4   284.0   603.9
 -15  14   4   360.3   388.5  2792.7  1024.6
 -14  14   4   109.5   268.9   591.2   402.2
 -13  14   4    50.2   191.6   311.3   298.9
 -12  14   4  1234.7   202.7  1689.7   306.2
 -11  14   4  1027.3   199.7  1060.0   255.8
 -10  14   4  1462.8   201.7   900.4   253.5
  -9  14   4   265.6   187.1   504.8   230.2
  -8  14   4  2177.4   207.2  1776.3   168.8
  -7  14   4   485.4   190.2   862.7   171.1
  -6  14   4  2258.6   871.3  2805.9   503.9
  -5  14   4  2044.0   214.2  2242.7   188.8
  -4  14   4  5534.9   369.5  6157.2   353.3
  -2  14   4   246.0   162.0   337.1   168.4
   0  14   4  1692.8   156.6  1622.0   158.9
   1  14   4  9183.1   480.0  8499.7   459.1
   2  14   4  1825.9   146.0  2350.0   153.8
   3  14   4 13690.2   745.7 13474.0   690.7
   5  14   4  1637.5   161.3  1995.5   175.5
   6  14   4  5838.8   337.2  5160.9   315.5
   7  14   4  1453.6   170.5  1359.4   181.8
   8  14   4   149.5   194.4   165.5   172.0
   9  14   4   570.5   187.2   418.0   213.9
  10  14   4   822.3   211.0   636.4   232.7
  11  14   4  1113.7   213.7   940.4   209.9
  12  14   4   906.7   214.5   755.5   257.4
  13  14   4   873.0   203.2   830.7   307.7
  14  14   4    72.5   218.0   451.2   327.4
 -15  15   4   -24.0   486.9   369.7  1030.0
 -14  15   4   121.9   272.7  -224.9   488.3
 -13  15   4    71.1   199.0   482.3   306.5
 -12  15   4  1434.4   215.8  1589.1   315.6
 -11  15   4  2137.7   217.2  2482.3   297.5
 -10  15   4  1144.1   206.6  1124.8   284.0
  -9  15   4   114.9   188.2   248.5   232.8
  -8  15   4   155.2   204.3   206.6   211.0
  -7  15   4  5020.4   415.1  5429.4   333.1
  -6  15   4  6200.2   410.9  6930.0   405.9
  -5  15   4  3157.5   222.7  3031.6   207.4
  -4  15   4   530.1   141.3   856.9   147.5
  -3  15   4  2170.7   171.2  2175.5   171.2
  -2  15   4  4499.7   254.4  4004.8   245.4
  -1  15   4       0      -1  1139.2   539.1
   0  15   4  1880.1   182.5  2894.3   207.1
   1  15   4  4274.7   257.9  4663.5   259.1
   2  15   4  2677.8   221.4  2529.1   242.2
   3  15   4   -46.4   151.2  -119.8   151.8
   4  15   4   289.8   150.1   229.5   138.7
   5  15   4  1634.0   186.8  2115.3   192.1
   6  15   4       0      -1  3307.9   662.9
   7  15   4       0      -1  1887.7   693.8
   8  15   4  1754.6   191.8  1929.9   179.3
   9  15   4   513.0   201.1   578.2   196.3
  10  15   4   961.3   220.8  1202.6   242.5
  11  15   4   780.4   228.9   770.2   248.5
  12  15   4   887.8   221.9  1000.3   272.6
  13  15   4   233.4   199.8  -342.5   303.8
  14  15   4  -167.0   293.2   -72.5   350.9
  15  15   4  -349.9   762.5
 -14  16   4   433.5   318.1    63.7   592.2
 -13  16   4   488.1   230.6   356.5   343.4
 -12  16   4   817.6   201.3   692.3   304.9
 -11  16   4   -81.0   188.0   335.1   273.2
 -10  16   4  2431.7   236.8  2047.0   295.7
  -9  16   4   980.8   207.7  1011.0   270.7
  -8  16   4  1534.1   219.2  1244.5   248.6
  -7  16   4  1536.7   238.4  1858.2   217.9
  -6  16   4  2277.9   199.2  2617.3   212.8
  -5  16   4  7159.2   468.9  6755.3   423.7
  -4  16   4  1132.3   173.6  1666.4   177.7
  -3  16   4    87.7   131.3   132.9   159.2
  -2  16   4  2563.2   188.5  1748.9   180.6
  -1  16   4  5500.4   390.8  5694.5   388.5
   0  16   4  2255.6   206.0  2453.2   209.2
   1  16   4  6622.4   400.3  6912.8   367.0
   2  16   4   847.1   159.9   888.7   175.4
   3  16   4   364.3   147.2   401.3   139.7
   4  16   4  1221.8   172.0  1218.9   158.1
   6  16   4  1179.1   170.7   992.3   180.7
   7  16   4  2957.5   243.4  2734.3   218.3
   8  16   4  1190.2   199.7  1095.9   200.1
   9  16   4  1209.5   222.9  1086.4   215.3
  10  16   4  1326.7   246.7  1274.3   256.0
  11  16   4   559.4   207.0   334.0   236.0
  12  16   4    89.9   204.1   540.7   305.0
  13  16   4   247.7   217.5   267.2   367.9
  14  16   4  -126.6   738.2    43.1   752.9
  15  16   4  1521.9   845.2
 -14  17   4   146.1   430.4  -669.7   730.7
 -13  17   4   178.2   277.6   155.3   460.1
 -12  17   4   446.0   209.0   441.6   305.8
 -11  17   4   523.8   203.8   190.2   294.3
 -10  17   4   811.3   249.9   614.3   329.2
  -9  17   4  3096.8   252.0  3302.4   269.6
  -8  17   4  1375.0   212.6  1280.8   227.3
  -7  17   4    31.9   188.5    37.1   213.7
  -6  17   4   223.8   184.7   236.2   188.5
  -5  17   4   271.0   179.7   542.2   179.5
  -4  17   4  2217.3   198.7  2122.9   213.7
  -3  17   4   145.5   141.3    93.0   164.0
  -2  17   4  2149.0   241.4  2325.9   282.4
  -1  17   4  1387.7   208.9  1262.3   238.0
   0  17   4   773.3   162.4   423.7   167.0
   1  17   4  3505.0   220.2  3019.1   214.2
   2  17   4  4834.6   312.8  3994.7   247.9
   3  17   4   131.1   145.2   259.9   159.3
   4  17   4  2703.0   212.6  2493.4   209.7
   5  17   4  1733.7   168.5  1775.0   164.1
   6  17   4   298.1   157.6   690.0   168.5
   7  17   4  1292.2   189.5  1157.5   190.8
   8  17   4   509.8   217.4   317.5   230.6
   9  17   4   609.5   291.3   520.6   276.1
  10  17   4  2050.6   240.1  1936.3   251.8
  11  17   4   739.7   214.5   388.5   242.8
  12  17   4  1723.0   225.3  1367.3   330.2
  13  17   4   499.0   316.4   590.4   382.9
  14  17   4   276.1   760.3  -283.5   797.4
 -14  18   4   195.5   435.6
 -13  18   4   256.7   431.3    -9.5  1099.1
 -12  18   4  2179.6   245.2  2035.5   422.3
 -11  18   4   -53.5   202.4    56.6   304.7
 -10  18   4   746.8   203.7   912.2   279.5
  -9  18   4   779.2   330.3   757.1   374.5
  -8  18   4   796.2   212.4   775.3   258.8
  -7  18   4   188.0   191.2    13.1   253.4
  -6  18   4   524.5   191.6   993.9   257.0
  -5  18   4   713.5   180.3   750.6   180.0
  -4  18   4   858.7   159.3   891.6   181.3
  -3  18   4   732.9   148.0  1108.9   216.3
  -2  18   4  4053.3   572.8  4973.3   497.6
  -1  18   4   520.8   170.8   811.3   199.2
   0  18   4  2191.2   207.9  1911.7   219.1
   1  18   4   984.4   176.3  1331.8   185.8
   2  18   4  1826.8   198.8  1821.5   210.4
   3  18   4  1184.7   173.3  1098.9   165.9
   4  18   4   210.6   159.7   201.4   160.5
   5  18   4   896.9   166.8  1004.0   169.7
   6  18   4   518.3   190.9   339.5   206.4
   7  18   4   393.5   210.4   323.8   204.7
   8  18   4   646.7   219.8   906.5   234.8
   9  18   4  3864.2   288.0  3483.0   295.2
  10  18   4   792.8   221.1   833.3   239.5
  11  18   4   866.3   216.8  1123.9   252.5
  12  18   4    24.1   235.9   675.0   355.8
  13  18   4   945.9   768.8  -164.6   383.6
  14  18   4   -13.3   792.2  -157.9   856.4
 -14  19   4   -82.6   603.8
 -13  19   4  -280.5   424.6
 -12  19   4    58.7   266.9   478.9   585.4
 -11  19   4   995.6   210.5   564.4   315.3
 -10  19   4    82.9   208.4  -227.2   278.7
  -9  19   4  1564.1   213.5  1512.5   311.5
  -8  19   4   613.4   206.4   816.1   256.9
  -7  19   4   -91.5   205.1   609.5   254.6
  -6  19   4   180.4   203.6   624.9   260.4
  -5  19   4   546.9   188.1   591.1   258.2
  -4  19   4   128.1   163.4   -61.7   222.1
  -3  19   4  2992.4   289.4  3804.9   297.8
  -2  19   4   162.4   167.5   112.2   213.5
  -1  19   4   975.4   180.1   883.9   204.9
   0  19   4  7032.3   470.9  6440.2   471.3
   1  19   4   855.0   178.6   708.5   187.8
   2  19   4   199.2   157.6   344.8   177.4
   3  19   4  1281.0   195.7   985.0   198.4
   4  19   4   295.9   179.3   237.8   150.3
   5  19   4   719.8   190.1   936.0   198.5
   6  19   4  2479.8   270.6  1435.9   221.1
   7  19   4   417.2   216.3   228.2   229.6
   8  19   4   -18.8   217.3   320.0   233.7
   9  19   4   162.4   223.8   406.8   246.1
  10  19   4   902.7   221.1  1365.9   242.6
  11  19   4    78.3   216.6   635.0   263.5
  12  19   4   884.8   318.3   402.4   396.9
  13  19   4  -229.7   761.4  -133.6   393.1
 -13  20   4   302.7   436.7
 -12  20   4    90.7   320.5  1443.8   708.0
 -11  20   4   448.4   231.8   177.2   331.0
 -10  20   4    14.5   205.3  -224.0   280.2
  -9  20   4   404.3   203.0   -34.0   296.8
  -8  20   4   655.2   211.7   916.3   269.6
  -7  20   4   568.4   226.8   976.0   262.8
  -6  20   4   218.2   227.2   699.2   262.7
  -5  20   4   607.3   200.7  1065.9   263.8
  -4  20   4  1594.8   194.4  1706.0   247.2
  -3  20   4    22.5   166.2    85.9   248.5
  -2  20   4    97.6   176.6   235.9   276.1
  -1  20   4  2172.7   207.5  2152.0   293.7
   0  20   4  1317.2   195.2  1445.1   292.0
   1  20   4   543.5   193.1   677.1   251.9
   2  20   4   305.6   168.9  -168.3   227.6
   3  20   4  1668.0   207.7  1949.3   203.3
   4  20   4   980.6   222.9  1099.8   195.1
   5  20   4   143.2   205.9   318.8   227.1
   6  20   4  1439.9   267.7  1055.8   241.3
   7  20   4   971.6   228.1   885.6   240.8
   8  20   4  1208.6   232.9   952.1   265.4
   9  20   4   977.0   228.9   922.1   229.5
  10  20   4    96.9   219.7   263.3   244.4
  11  20   4   924.8   259.8  1470.8   317.9
  12  20   4   752.3   559.2  -161.7   397.0
  13  20   4       0      -1  -431.6   458.7
 -12  21   4   507.2   440.3  1329.3   758.0
 -11  21   4   462.9   325.3   338.3   492.7
 -10  21   4    44.6   218.4   100.0   248.1
  -9  21   4   161.3   209.4    38.1   267.8
  -8  21   4   229.1   216.7   508.1   267.4
  -7  21   4  1375.4   243.7  1450.5   290.8
  -6  21   4   143.5   220.8   243.5   259.7
  -5  21   4  1249.2   240.6  1610.6   257.1
  -4  21   4   737.0   209.6   791.7   270.7
  -3  21   4   227.0   170.1   199.4   278.1
  -2  21   4    22.4   178.7    -7.8   281.0
  -1  21   4   945.4   427.4   760.4   331.7
   0  21   4   338.5   180.7   188.7   283.6
   1  21   4  3821.7   249.1  3150.6   341.5
   2  21   4   -93.7   182.0  -184.5   229.3
   3  21   4   458.9   199.5   229.5   259.1
   4  21   4  1399.9   213.1  1085.5   242.1
   5  21   4   687.3   222.9  1065.7   242.2
   6  21   4   174.2   255.7   104.2   232.9
   7  21   4  1681.8   293.5  1760.2   264.4
   8  21   4   982.6   265.0   784.1   257.4
   9  21   4   195.1   224.6   304.8   254.6
  10  21   4   317.9   238.1   211.7   257.8
  11  21   4   295.9   577.1   -53.5   318.1
  12  21   4   764.0   620.5   207.7   540.2
  13  21   4       0      -1  -266.0   677.1
 -11  22   4  -112.8   328.3   -91.7   597.5
 -10  22   4   220.0   285.6    95.4   356.6
  -9  22   4   599.8   213.4   610.0   274.0
  -8  22   4   790.7   219.9   272.1   269.0
  -7  22   4  1589.2   254.4  1610.1   301.1
  -6  22   4   489.4   219.0   576.6   272.2
  -5  22   4   104.2   236.6   106.9   270.5
  -4  22   4  1540.2   211.6  1303.6   275.3
  -3  22   4  1641.0   215.4  1672.7   301.3
  -2  22   4   670.3   182.8   676.9   292.4
  -1  22   4  2747.8   287.6  2563.1   306.5
   0  22   4   345.4   195.6   158.3   290.0
   1  22   4    56.0   201.6   433.4   302.5
   2  22   4    49.3   194.3    41.8   290.9
   3  22   4   875.4   220.7   282.2   280.1
   4  22   4   222.7   211.1   113.5   275.3
   5  22   4  1834.7   298.5  1848.2   284.5
   6  22   4   406.0   262.9   162.4   270.2
   7  22   4  2115.0   305.7  1984.3   299.1
   8  22   4  -110.6   259.6    75.5   298.2
   9  22   4   -64.6   257.5   152.3   320.5
  10  22   4    68.5   553.9    69.4   335.2
  11  22   4   167.7   579.7  -264.0   371.5
  12  22   4       0      -1  1461.6   770.5
 -11  23   4  -181.5   496.9  -247.7   633.1
 -10  23   4     8.6   381.6   127.9   430.2
  -9  23   4   170.7   268.6   -95.7   309.4
  -8  23   4   721.1   221.8   470.9   278.8
  -7  23   4  2268.6   259.5  2223.9   310.0
  -6  23   4    34.2   217.4  -227.7   272.4
  -5  23   4   168.3   221.2   -29.3   271.5
  -4  23   4   911.6   199.7   229.8   275.3
  -3  23   4  1534.2   224.6  1584.7   292.8
  -2  23   4  1285.6   208.4  1418.8   307.6
  -1  23   4   293.9   215.4  -247.8   301.7
   0  23   4   369.3   199.5   517.0   300.8
   1  23   4  2243.8   212.0  1682.0   313.4
   2  23   4   878.6   204.3  1120.7   298.1
   3  23   4  1625.2   247.2  1852.2   293.2
   4  23   4   859.5   212.2   838.1   278.0
   5  23   4   716.8   262.3   726.6   278.8
   6  23   4   539.3   264.2    60.0   275.4
   7  23   4  1205.3   305.3  1264.6   320.8
   8  23   4    -0.8   262.2  -134.0   298.5
   9  23   4   465.1   322.5   245.8   383.6
  10  23   4   662.1   570.3   166.4   347.6
  11  23   4  -351.2   824.2   305.7   541.3
 -11  24   4  -625.8   784.3 -1514.8   653.8
 -10  24   4   224.7   497.9  -265.9   677.1
  -9  24   4    18.3   486.1   458.8   357.0
  -8  24   4   104.7   259.7    18.3   318.8
  -7  24   4  1109.6   242.6   525.0   292.9
  -6  24   4   346.4   223.2   548.7   282.5
  -5  24   4   810.9   257.4   427.0   285.2
  -4  24   4   508.8   229.7   -24.6   275.0
  -3  24   4   247.7   233.5    34.5   275.9
  -2  24   4   758.1   216.8   820.8   299.1
  -1  24   4  1173.2   210.2   923.8   305.0
   0  24   4  1158.4   216.9  1166.9   315.8
   1  24   4   140.9   206.5   102.6   305.2
   2  24   4   118.6   214.1   -64.4   298.7
   3  24   4   235.8   223.3   523.1   273.6
   4  24   4    47.7   216.6    74.3   273.7
   5  24   4   440.3   258.2   357.3   280.2
   6  24   4  -290.8   288.4    29.8   276.0
   7  24   4  1727.7   314.9  1871.2   315.8
   8  24   4   697.0   293.0   794.5   323.5
   9  24   4   -70.0   568.6   555.1   409.3
  10  24   4   659.3   802.5   783.3   474.2
  11  24   4   795.7   828.2   204.3   601.5
 -11  25   4       0      -1  -376.2  1143.2
 -10  25   4   464.6   646.7  1133.1  1050.5
  -9  25   4   -57.2   625.7     6.3   365.1
  -8  25   4   192.4   643.4   192.2   368.1
  -7  25   4   575.9   348.2   284.3   328.8
  -6  25   4   194.0   253.2  -172.5   281.4
  -5  25   4   923.6   262.9   655.6   291.4
  -4  25   4   119.9   249.6  -448.6   286.8
  -3  25   4   156.4   237.0   122.5   283.5
  -2  25   4   466.4   221.5  -132.7   305.2
  -1  25   4   496.7   223.8  -101.6   307.1
   0  25   4   693.4   209.8   613.6   316.3
   1  25   4  -238.3   205.0   -83.3   293.0
   2  25   4  1016.6   234.6  1016.9   286.9
   3  25   4   595.7   228.4   584.4   280.4
   4  25   4   240.1   258.1   361.4   282.0
   5  25   4   300.4   261.9   175.0   285.5
   6  25   4   419.2   294.2   370.7   281.4
   7  25   4    84.3   321.4    67.0   318.5
   8  25   4       0      -1   903.9   469.1
   9  25   4       0      -1   184.9   530.8
  10  25   4       0      -1   100.5   490.9
  -9  26   4       0      -1   205.0   489.5
  -8  26   4       0      -1    97.0   374.0
  -7  26   4  -245.5   657.7  -285.8   374.2
  -6  26   4   629.7   363.4   723.0   343.7
  -5  26   4   776.4   283.0   737.7   316.8
  -4  26   4   320.1   282.0    69.0   312.9
  -3  26   4   516.8   239.8   480.3   291.5
  -2  26   4  1994.2   333.0  2660.6   325.2
  -1  26   4    73.8   216.3    69.0   316.0
   0  26   4   770.1   222.0   718.5   321.5
   1  26   4  -239.3   215.7   180.3   298.2
   2  26   4  -315.8   224.5   211.8   289.6
   3  26   4  -307.2   224.2  -139.6   283.8
   4  26   4  -177.7   259.4  -153.3   283.1
   5  26   4   412.1   289.8   231.2   287.4
   6  26   4   493.6   307.9  -301.8   377.0
   7  26   4  -612.2   801.9   395.3   487.0
   8  26   4       0      -1  -108.1   553.2
   9  26   4       0      -1   -75.2   556.7
  10  26   4       0      -1   794.5   907.5
  -8  27   4       0      -1  -554.7   511.4
  -7  27   4 -1206.2   675.7    43.0   452.0
  -6  27   4   561.9   525.2   390.9   446.3
  -5  27   4   369.9   433.8   265.8   379.8
  -4  27   4   416.7   337.5   208.6   346.1
  -3  27   4   115.6   274.9   146.7   308.9
  -2  27   4   136.6   248.3   246.0   295.1
  -1  27   4   235.0   223.7   516.9   316.7
   0  27   4   796.0   241.1   688.6   309.7
   1  27   4  -606.8   234.6   138.3   310.6
   2  27   4    97.9   222.6   367.2   290.9
   3  27   4  -278.5   234.6     9.3   287.1
   4  27   4  -104.5   291.5   160.1   308.5
   5  27   4   442.5   368.3   976.4   523.3
   6  27   4   777.9   383.1   701.7   688.6
   7  27   4  2460.2   866.7  1561.0   964.5
  -8  28   4       0      -1   155.1   822.4
  -7  28   4       0      -1  -305.3   771.6
  -6  28   4  -430.5   683.0   384.3   768.3
  -5  28   4   357.9   499.9   705.7   607.0
  -4  28   4  1020.6   432.5   862.5   601.7
  -3  28   4   504.3   306.1   364.9   501.3
  -2  28   4   221.9   272.3   -35.9   434.3
  -1  28   4   759.4   282.6   -48.7   367.3
   0  28   4  -133.2   244.7    39.3   367.1
   1  28   4   -70.7   299.0   171.1   380.1
   2  28   4   -48.5   254.2    -6.7   452.6
   3  28   4   -49.3   297.4  -339.9   568.7
   4  28   4   349.1   373.1   213.6   720.8
   5  28   4   -71.0   376.3   214.7  1005.0
   6  28   4  1319.1   877.7   457.0  1013.2
  -5  29   4   657.6   652.0  -160.8   782.2
  -4  29   4   849.1   503.4  -548.6   795.7
  -3  29   4   223.1   501.5   219.9   827.1
  -2  29   4   551.3   464.8   601.5  1038.0
  -1  29   4   350.2   306.4  -335.6   692.9
   0  29   4    40.3   303.4   505.3   654.2
   1  29   4   -87.1   276.9  -218.0   652.8
   2  29   4   892.4   371.4   626.5   595.2
   3  29   4   121.0   517.5   809.5   723.3
   4  29   4   142.6   423.3   872.7   740.5
   5  29   4       0      -1   929.0  1019.9
   6  29   4       0      -1   233.6  1041.7
  -5  30   4   358.8   659.2
  -4  30   4  -115.5   651.3
  -3  30   4  -615.1   895.6
  -2  30   4  1029.6   580.1
  -1  30   4     5.7   372.8    79.3   943.2
   0  30   4    66.1   325.9  -346.2   743.4
   1  30   4   593.6   359.6   289.6   747.5
   2  30   4   644.4   418.5  -219.4  1105.7
   3  30   4    65.2   517.7   630.7  1093.8
  -2  31   4  1846.9   748.2
   0  31   4   188.4   455.3  -493.7  1008.9
   1  31   4   907.3   524.1
   2  31   4   353.2   526.5  -154.7  1132.3
   3  31   4   217.2   874.0   -82.1  1116.7
 -16   0   5   367.5   347.9
 -15   0   5   239.1   234.6
 -14   0   5  2089.8   285.2
 -13   0   5  1263.9   239.1
 -12   0   5  2035.7   291.2
 -11   0   5  1222.0   139.6
 -10   0   5   206.6   116.2
  -9   0   5    83.0   104.0
  -8   0   5  1672.3   128.1
  -7   0   5   190.1   114.5
  -6   0   5 11706.2  2627.9
  -5   0   5  5027.5   253.9
  -4   0   5  1662.3   104.8
  -3   0   5  4067.0   380.5
  -1   0   5   150.5   109.6
   0   0   5  2196.0   113.7
   1   0   5  1475.8    74.2
   2   0   5  4809.7   212.2
   3   0   5  2659.6   137.7
   4   0   5   349.7    74.4
   5   0   5  4536.6   216.8
   6   0   5 10952.7   492.6
   7   0   5   404.9    84.3
   8   0   5   416.8   107.1
   9   0   5    69.0    97.1
  10   0   5   179.9   102.3
  11   0   5   237.7   129.4
  12   0   5  3998.2   279.9
  13   0   5  1478.3   198.0
  14   0   5   839.1   212.6
  15   0   5   201.7   227.4
  16   0   5   101.6   538.8
 -17   1   5   855.7   546.6
 -16   1   5   463.7   349.8   778.1   309.1
 -15   1   5  2781.7   328.7  2388.2   276.8
 -14   1   5  1918.7   302.9  1910.8   271.3
 -13   1   5  2417.4   350.8  2283.7   337.8
 -12   1   5   888.8   182.4   668.7   167.9
 -11   1   5   299.0   132.5   421.7   130.9
 -10   1   5  2307.0   187.3  2458.1   178.2
  -9   1   5  1026.8   386.5  1199.1   226.0
  -8   1   5  5594.8   342.9  5683.1   308.9
  -7   1   5  8959.8   507.2  9237.8   533.4
  -6   1   5 12953.9   853.2 14791.0   701.6
  -5   1   5  1120.7   129.8  1948.5   132.6
  -2   1   5  9934.5   437.6  8531.5   426.1
  -1   1   5 27419.2  1228.2 28082.4  1146.0
   0   1   5   225.5    61.7   323.9    58.4
   1   1   5 23060.3  1058.4 23515.8  1065.8
   2   1   5  8507.4   380.5  9866.9   378.4
   3   1   5  4687.1   224.0  5335.7   221.8
   4   1   5  6715.0   306.1  6898.7   317.6
   5   1   5  2788.6   129.9  1549.4   108.3
   6   1   5 16658.5   731.3 14947.6   613.3
   7   1   5  8108.2   416.1  7543.3   400.5
   8   1   5  5633.6   291.7  4957.0   292.5
   9   1   5  2629.3   170.9  3186.6   167.9
  10   1   5  2107.4   167.1  2637.9   170.3
  11   1   5   655.9   141.3   479.4   128.7
  12   1   5  1099.1   172.2   414.0   162.2
  13   1   5  3496.9   281.3  3030.0   275.0
  14   1   5  1617.0   233.2  1538.1   252.5
  15   1   5  1248.2   287.5  1498.8   285.8
  16   1   5  -338.8   264.8
 -17   2   5  -289.1   364.4
 -16   2   5  1447.9   405.5  1967.8   355.4
 -15   2   5  1786.4   308.2  1850.1   315.2
 -14   2   5  2754.7   847.8  3297.7   525.9
 -13   2   5   845.7   200.2   973.8   225.1
 -12   2   5   918.4   179.7  1019.3   167.3
 -11   2   5   544.7   158.6   646.9   154.6
 -10   2   5  2210.1   177.0  2828.9   161.8
  -9   2   5  2922.0   192.1  2951.0   184.6
  -8   2   5    46.9   268.1   447.3   263.3
  -7   2   5   114.6   116.5   527.0   103.7
  -6   2   5   860.6   101.7   610.5    96.2
  -5   2   5  3327.7   230.9  2795.2   255.4
  -4   2   5 14661.8   677.4 15670.0   659.0
  -3   2   5  4670.2   228.1  4212.0   219.2
  -2   2   5    89.0    64.9   254.7    70.4
  -1   2   5  1277.9   120.1  1684.7   109.7
   0   2   5  2751.7   150.2  2330.7   118.5
   1   2   5  3033.7   161.4  2380.5   106.7
   2   2   5    88.1    62.4    11.1    66.1
   3   2   5  4441.8   210.9  4916.1   207.3
   4   2   5 13207.9   603.8 11529.3   686.6
   5   2   5  5417.5   264.0  4888.0   194.4
   6   2   5   347.5    78.6   343.4    78.4
   7   2   5   842.7    96.8   554.2    86.3
   8   2   5  1645.8   128.4  2071.2   127.2
   9   2   5  2029.0   167.3  1873.0   179.4
  10   2   5  1763.3   162.2  1492.4   159.8
  11   2   5  1692.3   166.7  1402.8   128.5
  12   2   5  1043.7   182.2   892.1   154.9
  13   2   5   187.9   169.9   247.7   168.4
  14   2   5  5827.6   423.8  5327.9   480.2
  15   2   5  2501.4   313.4  2899.6   309.1
  16   2   5   721.9   307.3
 -17   3   5   -13.0   359.0
 -16   3   5   719.5   319.5   517.4   343.1
 -15   3   5   448.5   229.2   483.2   237.9
 -14   3   5  1571.2   270.7  1887.3   249.2
 -13   3   5  3544.9   317.1  3336.1   324.9
 -12   3   5  1172.5   193.4   832.8   212.2
 -11   3   5  1071.9   188.7  1301.0   145.3
 -10   3   5  1560.8   200.6  1484.5   192.7
  -9   3   5  2206.4   179.5  1894.0   178.1
  -8   3   5  8419.4   590.9  8029.6   442.5
  -7   3   5  7187.5   515.9  7772.7   408.9
  -6   3   5  2162.4   151.1  2984.9   147.2
  -5   3   5   809.6   148.4   594.5   208.9
  -4   3   5 19473.1   924.7 20025.3   931.4
  -3   3   5  5394.4   289.0  6521.2   301.1
  -2   3   5 11717.5   483.3 11889.9   511.8
  -1   3   5  8153.3   433.1  7434.0   434.7
   0   3   5   105.9    69.1   470.1    67.5
   1   3   5 10212.8   416.1 11500.0   511.0
   2   3   5 11533.6   521.7 10186.8   487.7
   3   3   5  6209.5   290.3  6180.8   279.7
   4   3   5 18486.0   823.0 18711.7   792.4
   5   3   5  1974.2   117.1  2360.4   113.2
   6   3   5  1874.9   120.0  1742.6   120.4
   7   3   5  7953.8   380.4  7866.4   353.8
   8   3   5  7740.1   415.3  7376.8   369.1
   9   3   5  1564.8   150.4  1651.4   150.1
  10   3   5  2722.5   179.6  2288.0   163.4
  11   3   5  1529.7   165.7   991.2   131.6
  12   3   5  1601.0   199.4  1420.2   167.2
  13   3   5  2158.1   263.9  1967.1   285.0
  14   3   5  1398.7   233.5  1135.6   253.5
  15   3   5   229.5   194.7   341.2   257.1
  16   3   5  1223.3   304.0
  17   3   5   454.3   587.2
 -17   4   5   738.8   517.1
 -16   4   5   812.9   329.6  1054.4   438.8
 -15   4   5  1130.3   318.0   894.6   237.3
 -14   4   5  3715.4   387.8  3270.1   316.3
 -13   4   5  1101.1   176.9   809.6   192.1
 -12   4   5   571.0   178.7   673.8   191.4
 -11   4   5  1483.8   187.6  1786.9   192.2
 -10   4   5   965.8   136.9   526.2   126.3
  -9   4   5   356.9   136.7   601.3   123.3
  -8   4   5  6291.5   671.4  6336.2   624.2
  -7   4   5   566.4   159.1   189.7   118.1
  -6   4   5  2225.2   175.9  2151.6   154.2
  -5   4   5 10183.4   525.8 10475.2   503.4
  -4   4   5 23621.7  4250.5 23861.2  6500.0
  -3   4   5   410.2    82.8   738.6    89.0
  -2   4   5  4156.9   202.5  4274.6   205.7
  -1   4   5  6360.9   344.6  7017.7   318.0
   0   4   5  5580.8   289.0  6376.3   264.4
   1   4   5  7378.6   330.8  5934.1   294.2
   2   4   5  3797.2   205.4  4171.8   190.4
   3   4   5  1121.3    87.3   636.9    85.7
   4   4   5 32738.0  1496.1 33330.2  1839.8
   5   4   5  7294.3   401.7  8055.6   384.2
   6   4   5  2332.7   143.1  2372.4   135.9
   7   4   5  1349.6   105.6  1401.7    98.4
   8   4   5  5209.7   269.9  3905.3   231.5
   9   4   5   200.8   117.9   122.0    89.2
  10   4   5   368.8   125.6   432.5   110.7
  11   4   5  1780.3   181.1  1376.4   150.9
  12   4   5  1095.0   186.5   916.7   146.7
  13   4   5    98.3   175.6    30.3   185.4
  14   4   5  2209.6   305.6  2770.6   332.7
  15   4   5   461.4   206.4   346.9   302.7
  16   4   5  1221.3   318.4
  17   4   5   250.0   374.7
 -17   5   5  -387.9   491.6
 -16   5   5   704.0   400.2   466.1   400.8
 -15   5   5   745.8   324.2   559.1   279.4
 -14   5   5  2750.2   329.9  2804.6   262.4
 -13   5   5  1646.2   224.7  1234.6   254.6
 -12   5   5   490.4   161.7   733.2   215.3
 -11   5   5  4597.8   333.6  4143.2   329.2
 -10   5   5  3537.8   495.8  2892.6   225.9
  -9   5   5  1524.1   167.3   519.8   136.5
  -8   5   5  4858.0   323.2  4738.2   266.3
  -7   5   5 11095.3  1341.6 10091.7   840.6
  -6   5   5       0      -1 18921.8  4106.2
  -5   5   5  8954.6   453.9  9931.7   413.5
  -4   5   5  5524.1   293.8  6414.0   280.7
  -3   5   5  7681.1   335.8  6240.5   317.4
  -2   5   5  1340.7   123.3  1673.4   114.4
  -1   5   5  5860.5   285.7  5153.8   253.0
   0   5   5  4744.2   241.8  4842.9   219.8
   1   5   5  5015.2   290.1  6081.1   254.0
   2   5   5  1922.3   120.7  2663.2   116.1
   3   5   5  5689.3   328.3  7523.7   312.3
   4   5   5  5514.0   273.2  5039.0   251.7
   5   5   5  8548.4   418.6  7617.0   389.1
   6   5   5 20147.8   973.6 20159.1   877.4
   7   5   5  7793.6   403.1  6868.1   350.5
   8   5   5  3439.2   249.0  3827.5   215.7
   9   5   5   698.2   135.4   777.9   108.1
  10   5   5  1463.2   159.3  1351.7   154.3
  11   5   5  5470.7   397.5  5097.5   308.8
  12   5   5   597.8   182.1   531.7   153.5
  13   5   5  2240.6   230.9  2110.0   241.6
  14   5   5  1141.7   255.4   887.8   314.1
  15   5   5   500.7   222.2   734.0   448.3
  16   5   5   392.1   299.9    74.6   475.4
  17   5   5   117.9   378.9
 -16   6   5  1322.5   451.4  2089.5   478.5
 -15   6   5    65.2   288.8   164.3   292.0
 -14   6   5  1382.2   227.4  1040.3   226.5
 -13   6   5  1571.9   213.3  1583.4   251.2
 -12   6   5   279.9   160.5   436.0   207.7
 -11   6   5  4431.2   331.7  3420.2   288.7
 -10   6   5  1236.5   160.0   625.8   135.7
  -9   6   5   275.1   155.5   -91.5   117.0
  -8   6   5  2240.1   210.2  1620.8   186.9
  -7   6   5  6219.9   371.8  5790.1   322.2
  -6   6   5   254.5   129.3   240.2    94.9
  -5   6   5  2336.1   180.8  2613.7   158.2
  -3   6   5   137.9    97.8   524.7    88.1
  -2   6   5  1764.0   155.9  2473.7   139.9
  -1   6   5  3078.1   182.5  3460.0   164.4
   0   6   5   616.9    94.5   805.8    80.9
   1   6   5  3166.8   177.7  3121.2   168.2
   2   6   5  3477.9   171.9  2593.2   136.1
   3   6   5   535.8    82.0    92.9    86.3
   4   6   5 13114.1   611.5 12351.3   545.1
   5   6   5  4427.5   389.4  4748.4   472.1
   6   6   5  1380.2   114.1  1149.6   111.9
   7   6   5  5620.2   310.5  5814.8   268.8
   8   6   5  2954.4   225.1  3063.8   172.0
   9   6   5   503.2   128.2   398.9    98.7
  10   6   5   422.7   133.3   136.1   114.3
  11   6   5  4723.1   360.3  4645.8   333.8
  12   6   5   323.0   180.5   338.2   163.6
  13   6   5  1438.2   217.8  1183.4   201.3
  14   6   5  1240.8   232.4  1146.3   272.1
  15   6   5   348.7   226.8   540.3   372.9
  16   6   5  1549.6   298.1   341.9   538.0
 -16   7   5   186.2   553.4   423.5   392.2
 -15   7   5   295.9   305.1    38.7   282.5
 -14   7   5   510.7   183.3   381.3   210.1
 -13   7   5  1537.9   207.1   947.7   217.1
 -12   7   5  1286.0   193.9  1190.0   213.6
 -11   7   5  4247.6   320.2  4135.1   299.8
 -10   7   5  1424.1   170.6  1053.7   185.1
  -9   7   5  5578.6   364.8  5191.1   333.5
  -8   7   5  7811.2   530.7  7885.8   482.1
  -7   7   5  5247.6   378.3  6422.6   328.2
  -5   7   5  2357.8   169.5  2537.1   136.5
  -4   7   5  6803.1   438.8  7073.0   376.8
  -3   7   5  5962.8   353.7  6705.6   302.7
  -2   7   5  1770.5   149.4  1828.1   122.9
   0   7   5  3194.4   181.0  3115.8   158.7
   1   7   5  5081.9   251.1  4687.5   243.7
   2   7   5  2445.4   133.6  2216.3   130.7
   3   7   5  6052.0   300.8  6791.4   300.4
   4   7   5 10637.9   511.0 10454.4   428.1
   5   7   5  1818.7   146.0  1860.5   143.0
   6   7   5 17755.3   931.5 19441.0   832.6
   7   7   5  6622.3   330.8  5975.9   320.3
   8   7   5  9601.3   574.1  8667.9   418.7
   9   7   5  4959.8   320.0  4218.5   262.5
  10   7   5  1622.4   179.8  1646.1   140.7
  11   7   5  4003.0   325.2  3114.1   357.1
  12   7   5  1815.7   219.5  1636.6   215.4
  13   7   5  1026.7   206.1  1020.4   194.8
  14   7   5   573.6   211.5   367.5   240.1
  15   7   5    56.3   231.0   240.5   371.5
  16   7   5   433.9   238.9   171.1   416.6
 -16   8   5       0      -1  1269.2   433.9
 -15   8   5   535.2   314.2   664.9   336.8
 -14   8   5  2353.5   274.6  2758.0   325.0
 -13   8   5   746.9   192.4   493.9   211.0
 -12   8   5  1817.2   207.1  1375.1   241.0
 -11   8   5  1099.0   189.3   985.0   210.3
 -10   8   5  3783.1   258.7  3854.3   252.5
  -9   8   5  1025.9   166.8   753.3   144.2
  -8   8   5 12519.9   679.0 11599.6   590.7
  -7   8   5  2940.0   310.7  3224.2   402.5
  -6   8   5  6526.3   533.3  7514.2   452.8
  -5   8   5 15763.6   810.0 16730.7   684.9
  -4   8   5 17564.9   972.8 18997.2   813.9
  -3   8   5 19191.1  1014.9 19434.6   855.1
  -2   8   5   881.4   185.3  1039.8   151.1
  -1   8   5  4853.6   257.6  3735.9   232.7
   0   8   5  1273.8   126.4  1715.2   140.2
   1   8   5  4743.9   242.6  5737.7   248.7
   2   8   5  2625.4   144.1  2792.8   142.8
   3   8   5 18995.3   911.9 20100.8   890.2
   4   8   5 17731.1   865.5 18371.3   808.5
   5   8   5 14163.2   764.2 14474.8   658.3
   6   8   5 10441.6   550.8 10384.9   439.3
   7   8   5  5125.2   280.9  5185.9   241.8
   8   8   5  8192.2   631.5  9046.1   614.3
   9   8   5   926.2   170.5   627.6   115.4
  10   8   5  1802.1   252.2  1727.7   225.5
  11   8   5  1353.6   201.0  1526.4   210.5
  12   8   5  1664.3   226.9  1311.1   218.5
  13   8   5   411.7   199.6   859.2   213.6
  14   8   5  2444.4   317.6  2634.1   337.8
  15   8   5   133.7   237.7   161.4   472.4
  16   8   5   855.6   299.8   850.8   693.2
 -16   9   5  -380.9   587.3   -29.9   601.6
 -15   9   5   188.8   383.4   144.9   340.6
 -14   9   5   954.4   204.8   935.9   263.9
 -13   9   5   225.4   173.0   339.2   210.0
 -12   9   5  1056.8   185.7   888.0   235.6
 -11   9   5   204.9   170.2   289.4   228.2
 -10   9   5  3726.4   279.7  4311.4   293.4
  -9   9   5   455.8   167.5   973.8   142.0
  -8   9   5  3460.8   281.5  3340.4   244.0
  -7   9   5  1132.3   178.4  1199.5   141.1
  -6   9   5  9237.0  1732.8
  -5   9   5   914.4   166.2   909.9   139.5
  -4   9   5   619.1   144.1   828.0   112.5
  -3   9   5  1067.6   170.0  1511.7   143.1
  -2   9   5  4674.4   222.5  4773.5   196.5
  -1   9   5  3158.0   170.6  3506.7   163.3
   0   9   5   297.8   110.3   319.4   105.6
   1   9   5  2299.9   168.4  1898.6   166.4
   2   9   5  1826.8   368.2  2071.6   242.3
   3   9   5  2208.9   147.4  2486.4   137.8
   4   9   5   497.3   117.7   568.2   114.4
   5   9   5  2367.4   147.3  2984.4   147.7
   6   9   5  6699.8   375.1  6669.6   333.6
   7   9   5  2023.8   177.7  2504.3   148.3
   8   9   5  5687.8   830.1  5349.9   437.1
   9   9   5   957.6   181.1   608.8   127.4
  10   9   5  2053.9   367.1  2638.9   483.4
  11   9   5   169.3   184.9   167.7   148.9
  12   9   5   950.0   203.5   859.3   232.0
  13   9   5   206.3   223.7   773.2   236.2
  14   9   5   741.4   242.9   963.1   263.8
  15   9   5   106.6   238.8   147.1   478.3
  16   9   5   454.0   312.8   448.8   682.8
 -16  10   5   198.2   579.5
 -15  10   5   456.5   586.5   993.4   377.0
 -14  10   5  2591.5   275.9  1801.1   334.2
 -13  10   5  1126.3   195.0   816.0   255.5
 -12  10   5  2727.5   250.0  2595.3   304.3
 -11  10   5  4606.0   397.9  4608.5   482.8
 -10  10   5  3677.0   314.3  3602.0   328.8
  -9  10   5   934.0   172.3   912.3   160.3
  -8  10   5  3451.8   285.4  2826.1   261.4
  -7  10   5  2423.2   253.9  2520.6   204.6
  -6  10   5  1810.2   210.0  1742.4   172.6
  -5  10   5 28642.3  1980.8 29645.1  1370.8
  -4  10   5       0      -1  2883.1  1472.3
  -3  10   5  6965.0   523.6  6853.9   378.2
  -2  10   5  6555.9   291.9  5274.7   262.9
  -1  10   5 17496.5   796.5 16365.5   739.9
   0  10   5 18229.7   822.1 17993.4   835.6
   1  10   5 16582.5   761.2 18723.9   786.8
   2  10   5       0      -1  2462.3   642.1
   3  10   5  8092.5   392.6  8712.2   365.6
   4  10   5  6838.1   392.0  6764.7   338.7
   5  10   5 24248.2  1475.3 25938.9  1255.2
   6  10   5  3121.5   222.1  3640.5   218.4
   7  10   5  3911.5   247.8  3270.3   196.4
   8  10   5  4319.9   293.7  4079.0   247.6
   9  10   5   464.6   183.2   464.9   135.6
  10  10   5  5290.0   505.5  4754.5   323.5
  11  10   5  6178.8   441.9  5567.3   419.2
  12  10   5  2243.8   270.5  1974.9   345.3
  13  10   5   543.4   238.8   712.7   256.5
  14  10   5  1470.7   292.9  1789.1   377.0
  15  10   5   532.6   265.9  1369.8   577.3
  16  10   5   340.9   321.4
 -16  11   5  -160.8   594.3
 -15  11   5   -21.9   556.9   351.6   880.2
 -14  11   5   514.3   286.5    99.7   301.1
 -13  11   5  1299.8   222.7  1412.5   270.5
 -12  11   5  1270.0   213.7  1209.9   233.8
 -11  11   5   774.9   196.4  1447.4   257.5
 -10  11   5  2815.8   276.6  2905.6   290.8
  -9  11   5   340.5   183.5   356.3   160.5
  -8  11   5  2001.0   196.3  1196.2   151.1
  -7  11   5   292.5  1039.6   672.8   400.8
  -6  11   5 13011.6   823.9 12483.6   741.1
  -5  11   5  1269.5   187.3  1118.2   149.9
  -4  11   5  2244.8   227.7  2132.0   181.4
  -3  11   5  2760.4   184.0  2720.2   165.5
  -2  11   5  4376.9   259.4  3498.6   251.1
  -1  11   5   873.0   136.3  1164.2   117.3
   0  11   5 18805.7   868.1 19142.0   824.7
   1  11   5   505.8   117.2   844.5   120.0
   2  11   5  2668.4   203.8  3637.4   206.6
   3  11   5  1644.2   153.4  1440.0   168.4
   4  11   5  1297.4   141.4   810.0   167.1
   5  11   5  1113.9   150.3   917.6   158.0
   6  11   5 12137.7   758.8 13125.6   635.4
   7  11   5  3843.0   260.8  3482.1   216.5
   8  11   5   463.9   181.0   583.3   155.1
   9  11   5   399.0   186.5   397.0   153.7
  10  11   5  3386.5   301.3  2963.5   280.7
  11  11   5  1153.1   213.3  1044.8   187.6
  12  11   5  1208.9   219.3  1382.8   257.1
  13  11   5   936.9   240.3   903.7   256.8
  14  11   5   218.4   253.3   769.1   334.5
  15  11   5   472.6   285.0
 -16  12   5    97.2   630.3
 -15  12   5   172.8   586.9
 -14  12   5   431.5   282.9   995.4   384.9
 -13  12   5   851.8   216.2  1184.6   269.1
 -12  12   5   555.1   194.6   800.5   241.0
 -11  12   5  1745.0   213.3  1258.6   268.9
 -10  12   5  2370.0   232.0  3085.5   294.3
  -9  12   5   830.2   190.2   554.0   200.1
  -8  12   5  1244.7   229.3  1057.0   186.6
  -7  12   5 10971.1   837.6  9903.3   527.2
  -6  12   5  9372.9   707.7  8521.9   555.8
  -5  12   5  3657.8   294.8  4281.4   294.4
  -3  12   5  2254.6   190.0  2040.1   181.4
  -2  12   5  2158.4   167.6  2004.7   159.3
  -1  12   5  8623.7   516.6  8568.8   486.4
   0  12   5 15960.4   816.4 16866.6   790.1
   1  12   5  9437.1   518.5 10126.1   486.7
   2  12   5   863.0   150.7  1018.1   163.3
   3  12   5  1113.0   137.0   872.1   160.1
   4  12   5  9002.8   492.5 10048.1   522.5
   5  12   5  4638.4   270.6  4241.7   257.7
   6  12   5  9571.9   578.9  9829.0   524.9
   7  12   5  8663.5   610.6  9288.3   474.0
   8  12   5  2854.2   261.6  2643.7   185.7
   9  12   5   369.7   193.2   155.9   152.1
  10  12   5  1360.4   246.1  1366.7   224.7
  11  12   5  1215.3   227.2  1420.3   206.5
  12  12   5   123.5   201.9   389.0   217.5
  13  12   5   973.9   240.9  1076.1   257.4
  14  12   5   244.4   253.8   249.5   412.9
  15  12   5   410.9   324.8
 -15  13   5   415.8   374.6
 -14  13   5   537.0   347.7  1256.8   403.1
 -13  13   5    -7.0   193.6    35.6   262.3
 -12  13   5   580.3   192.1   541.5   258.1
 -11  13   5  2375.4   227.7  2994.9   292.8
 -10  13   5  1289.7   219.6  2084.8   288.7
  -9  13   5   228.9   189.1   114.7   253.2
  -8  13   5  4910.6   340.2  4677.2   292.9
  -7  13   5    -5.3   187.8     9.0   128.2
  -6  13   5  3436.6   255.9  2354.7   172.9
  -5  13   5  1630.7   237.9  1874.1   231.0
  -4  13   5  4131.3   265.6  4264.2   239.0
  -3  13   5  5102.6   279.3  4801.2   280.9
  -2  13   5  5682.9   395.3  5281.8   253.0
  -1  13   5 11733.1   994.6 12607.4   715.3
   0  13   5  2732.9   213.0  3539.6   225.0
   1  13   5 10616.8   611.3  9791.7   599.4
   2  13   5  2545.3   228.9  3196.0   257.7
   3  13   5  3334.0   243.2  3215.2   250.0
   4  13   5  2494.4   212.6  2422.9   211.4
   5  13   5  3942.3   215.2  4108.3   229.1
   6  13   5   835.4   176.1  1024.6   173.9
   7  13   5   256.7   158.8   406.8   153.1
   8  13   5  3705.2   304.9  3565.8   265.2
   9  13   5   307.7   191.2   342.6   171.9
  10  13   5  1611.7   239.7  1548.9   234.9
  11  13   5   811.9   264.4  1183.5   219.2
  12  13   5   226.2   225.3   355.2   224.3
  13  13   5   130.3   225.5  -422.0   334.5
  14  13   5   864.5   274.4  1028.9   527.8
 -15  14   5   -37.3   489.9
 -14  14   5   202.2   313.2   646.4   611.1
 -13  14   5   560.9   207.3   889.4   315.8
 -12  14   5   320.5   193.4   862.9   295.3
 -11  14   5  1215.8   199.6   291.8   268.5
 -10  14   5   -63.3   186.9   240.3   265.2
  -9  14   5  2224.8   244.1  2058.4   295.5
  -8  14   5  5539.7   412.1  5921.2   398.8
  -7  14   5  3701.0   341.3  3989.4   285.1
  -6  14   5   327.0   180.2   408.2   173.8
  -5  14   5  1447.2   192.6  1967.1   190.2
  -4  14   5  2872.7   199.9  2989.3   189.9
  -3  14   5  7172.2   410.9  7296.7   395.9
  -2  14   5  8390.1   857.9  8512.8   545.0
  -1  14   5  5594.7   336.1  5347.2   319.6
   0  14   5  1099.7   151.2  1348.1   157.6
   1  14   5  5173.6   328.2  5341.6   339.7
   2  14   5  5512.6   337.3  5785.7   363.2
   3  14   5  6600.0   394.5  6765.9   410.6
   4  14   5  1121.9   196.7  1048.5   244.4
   5  14   5  1769.3   164.3  1348.6   194.1
   6  14   5   820.7   172.0  1164.5   166.7
   7  14   5  4307.3   350.0  4554.7   269.9
   8  14   5  4962.8   426.1  5324.2   335.6
   9  14   5  2144.5   288.2  1901.5   232.6
  10  14   5   408.1   230.8   445.1   207.1
  11  14   5   110.6   231.6   290.5   194.5
  12  14   5   498.5   233.4   306.6   252.6
  13  14   5   197.1   233.3   190.7   306.2
  14  14   5    31.5   295.6  -529.9   769.7
 -14  15   5   368.2   337.9  1207.0   670.8
 -13  15   5   278.1   212.7   540.6   349.9
 -12  15   5   429.3   205.7   479.6   302.5
 -11  15   5  1860.3   243.0  2297.8   348.1
 -10  15   5  2225.5   229.2  2311.1   304.5
  -9  15   5  1349.4   220.1  1317.9   239.4
  -8  15   5   307.9   199.3   297.3   183.2
  -7  15   5  5046.3   373.7  6017.3   336.2
  -6  15   5  1506.8   204.0  2176.0   199.1
  -5  15   5  1124.7   198.1  1028.0   196.1
  -4  15   5  1052.7   163.4  1533.4   175.6
  -3  15   5  1690.0   212.6  1662.0   208.3
  -2  15   5 10850.7   708.5 10654.2   649.5
  -1  15   5   378.5   154.9   135.3   142.7
   0  15   5  3622.4   243.7  3231.9   250.9
   1  15   5    17.4   138.6   193.0   155.8
   2  15   5 13618.7   764.3 14791.3   889.9
   3  15   5  2709.5   204.4  2732.3   210.0
   4  15   5   475.6   142.2   157.9   159.5
   5  15   5  1572.9   157.7  1422.1   197.6
   6  15   5  1013.6   195.0  1246.2   214.9
   7  15   5  3948.3   382.1  4057.1   338.0
   8  15   5  1118.9   191.5  1010.2   189.9
   9  15   5  1328.1   258.2   919.8   209.0
  10  15   5  1046.8   271.3  1330.6   246.4
  11  15   5  2579.8   297.9  2000.0   285.5
  12  15   5   614.1   240.1   128.6   259.6
  13  15   5   157.6   254.2   810.5   353.2
  14  15   5   -53.8   711.7  -202.8   790.6
 -14  16   5  -309.9   488.9  1473.8  1026.7
 -13  16   5   383.6   278.6    -4.3   637.5
 -12  16   5   783.7   203.0   495.5   301.0
 -11  16   5   391.1   202.3   579.8   304.3
 -10  16   5    69.6   197.8   351.4   264.0
  -9  16   5   182.9   196.2    89.7   169.1
  -8  16   5  2356.5   240.5  2225.3   213.3
  -7  16   5   293.0   201.7   667.6   182.3
  -6  16   5   865.5   194.9   754.4   209.0
  -5  16   5   557.6   168.0   626.5   217.1
  -4  16   5     1.8   157.7    10.2   176.4
  -3  16   5  3378.7   238.0  4458.9   263.3
  -2  16   5  3257.9   208.4  2696.7   209.1
  -1  16   5   639.4   173.2   822.5   176.7
   0  16   5   506.5   156.5   391.4   150.8
   1  16   5   914.9   168.1   927.7   169.5
   2  16   5  1819.0   188.5  1807.8   213.4
   3  16   5  3376.1   240.5  2643.3   245.8
   4  16   5   238.4   139.5   168.5   155.2
   5  16   5   516.9   137.8   240.5   181.5
   6  16   5  1080.8   162.9  1170.7   200.7
   7  16   5   717.6   192.7   913.9   188.7
   8  16   5  1210.2   282.2  1126.4   233.3
   9  16   5   191.5   240.6   178.2   215.3
  10  16   5   365.4   239.7   322.3   225.4
  11  16   5   867.0   244.1   652.8   242.7
  12  16   5  -125.8   243.1   291.8   258.7
  13  16   5   108.5   321.8   -45.2   368.4
  14  16   5   901.7   745.2  -381.6   824.9
 -13  17   5   194.2   319.5    36.1  1022.0
 -12  17   5   505.7   219.0   299.9   309.0
 -11  17   5   140.3   199.6   373.6   302.0
 -10  17   5   604.6   208.4   767.4   279.8
  -9  17   5   101.8   200.5    49.3   193.0
  -8  17   5  1688.2   229.2  1909.2   223.8
  -7  17   5  1930.4   231.0  1426.0   249.2
  -6  17   5  2684.6   227.0  2718.8   256.8
  -5  17   5  7855.3   540.3  8394.8   542.0
  -4  17   5   158.6   158.4   522.1   183.0
  -3  17   5   898.3   162.4  1256.5   189.7
  -2  17   5  1852.3   220.5  2271.1   240.3
  -1  17   5   342.3   162.9   514.2   174.8
   0  17   5  2585.8   210.6  2132.1   214.0
   1  17   5   192.7   162.5   209.9   153.7
   2  17   5  3454.0   225.6  2940.7   213.6
   3  17   5  1357.4   170.8   846.3   163.5
   4  17   5   169.9   151.8   124.8   139.0
   5  17   5  8793.0   541.5  8541.6   546.5
   6  17   5  1179.3   201.2  1139.6   251.9
   7  17   5  1419.9   275.5  1068.2   226.9
   8  17   5  1223.8   273.2  1056.5   227.0
   9  17   5   160.0   243.8   242.1   219.7
  10  17   5   999.1   256.1   998.2   239.3
  11  17   5   221.5   241.7   229.6   238.1
  12  17   5   172.6   280.9   110.2   359.6
  13  17   5    -6.3   726.3   296.0   382.7
  14  17   5   584.5   757.5  -514.0   881.0
 -13  18   5   302.2   435.5
 -12  18   5   376.6   244.0   845.6   458.0
 -11  18   5   276.1   204.3   321.4   304.0
 -10  18   5  1318.1   219.8  1741.0   288.2
  -9  18   5   397.6   209.0  1011.6   218.8
  -8  18   5  3785.9   302.1  3306.1   286.2
  -7  18   5  1901.4   239.0  1752.6   283.9
  -6  18   5  1071.5   219.4  1081.6   270.0
  -5  18   5  1313.5   178.1   438.2   258.0
  -4  18   5   920.3   167.4   929.9   214.4
  -3  18   5  2605.0   196.5  3001.2   234.8
  -2  18   5   758.6   176.2   977.2   197.6
  -1  18   5   555.6   168.8  1061.5   193.2
   0  18   5  5399.9   366.5  5723.5   356.3
   1  18   5   309.5   172.4   138.7   164.1
   2  18   5   958.7   177.7   579.6   170.4
   3  18   5  1182.8   217.2   959.7   194.3
   4  18   5   748.9   170.0  1388.1   155.6
   5  18   5   177.5   186.7   602.3   184.7
   6  18   5  1105.4   207.4   525.4   234.1
   7  18   5  1839.0   286.3   818.9   252.7
   8  18   5  2609.4   354.9  2434.5   285.6
   9  18   5   921.9   263.0   997.0   217.2
  10  18   5   585.4   267.7   953.6   251.9
  11  18   5  -109.1   245.7   220.0   258.5
  12  18   5    58.5   362.3   333.4   386.9
  13  18   5   637.4   765.3   386.5   389.5
  14  18   5  -447.8   776.1  -491.6   923.6
 -13  19   5   581.6   438.3
 -12  19   5   410.8   320.9   967.7  1148.5
 -11  19   5   430.0   217.2    97.7   337.9
 -10  19   5  1557.1   240.9  1486.2   309.2
  -9  19   5    23.9   203.9   225.1   213.0
  -8  19   5  1227.7   225.4  1329.9   219.3
  -7  19   5   424.1   213.3   369.7   265.4
  -6  19   5  1769.8   254.9  1484.9   299.1
  -5  19   5  1725.0   187.0  1728.4   272.4
  -4  19   5  1259.4   177.1  1281.2   238.0
  -3  19   5   316.2   161.2   444.8   225.7
  -2  19   5   525.3   176.5   756.4   229.1
  -1  19   5  1998.4   233.8  1912.4   253.4
   0  19   5  1723.3   206.9  1830.8   273.0
   1  19   5  2717.4   228.7  2562.9   247.9
   2  19   5   529.0   172.6   677.2   189.4
   3  19   5   745.1   116.3   771.8   180.9
   4  19   5  1346.0   219.3  1181.8   197.7
   5  19   5   935.5   210.8  1069.2   222.2
   6  19   5  2615.2   259.1  2418.6   271.5
   7  19   5   673.2   254.7   353.3   231.5
   8  19   5   883.7   271.7  1352.8   234.8
   9  19   5   420.1   253.5   487.5   211.9
  10  19   5  2181.1   300.8  1776.0   279.7
  11  19   5   -37.0   270.1   587.9   299.2
  12  19   5   861.0   558.6   317.1   393.4
  13  19   5  -284.1   762.4    72.2   398.3
 -13  20   5  -403.7   451.7
 -12  20   5   486.4   441.0
 -11  20   5   132.4   325.5  -293.3   403.9
 -10  20   5   869.6   215.7   698.0   238.7
  -9  20   5  1045.0   221.1   664.2   262.8
  -8  20   5   120.1   208.1   150.0   231.8
  -7  20   5  1021.4   224.0   765.0   272.2
  -6  20   5   690.7   214.5   695.0   271.6
  -5  20   5   175.9   205.7   -26.7   258.6
  -4  20   5  1199.8   196.7  1069.2   266.2
  -3  20   5   631.1   175.2   484.7   264.8
  -2  20   5   521.5   184.9   294.9   255.0
  -1  20   5   623.0   195.1   776.7   241.9
   0  20   5    77.7   176.4  -168.4   249.9
   1  20   5  1252.5   190.3  1507.3   274.0
   2  20   5   290.6   174.2   191.4   204.6
   3  20   5  1538.3   204.7  1588.9   232.0
   4  20   5   590.4   209.9   166.2   236.9
   5  20   5    39.9   199.6   282.7   202.9
   6  20   5   524.3   257.3   190.2   230.4
   7  20   5   772.6   267.5   861.1   239.0
   8  20   5   327.6   258.4   516.1   225.4
   9  20   5   679.4   266.6   614.1   224.0
  10  20   5   436.4   267.1   762.7   250.5
  11  20   5  -324.1   558.9   165.5   305.9
  12  20   5    -3.1   577.2  -111.2   529.3
  13  20   5       0      -1   -81.9   663.5
 -12  21   5    82.9   736.6
 -11  21   5   532.9   331.4 -1158.6   551.3
 -10  21   5   684.4   256.4   655.4   315.9
  -9  21   5   366.5   205.2   488.8   235.3
  -8  21   5  1957.4   251.6  1653.8   267.6
  -7  21   5   748.9   221.9   604.8   269.6
  -6  21   5   712.8   232.2   578.6   272.9
  -5  21   5   360.3   223.6    47.2   264.3
  -4  21   5  1600.4   245.8  1214.7   272.7
  -3  21   5   650.7   181.4   440.6   263.7
  -2  21   5   329.4   184.0   251.6   261.8
  -1  21   5  2176.1   224.9  1838.9   291.1
   0  21   5   225.9   181.9   271.0   256.8
   1  21   5  1606.0   231.1  1799.1   301.9
   2  21   5  -184.5   183.0   579.2   268.4
   3  21   5   239.7   196.2   313.0   270.4
   4  21   5  1028.9   221.0   853.6   275.2
   5  21   5   276.2   204.9   350.2   238.0
   6  21   5   718.9   265.0   320.8   272.9
   7  21   5   599.8   267.7   482.5   291.8
   8  21   5  1635.4   303.7  1735.2   291.0
   9  21   5   257.1   261.2   376.7   244.1
  10  21   5  1059.0   324.0   941.6   411.8
  11  21   5    18.6   569.7   -26.4   366.1
  12  21   5  -417.7   777.3   369.0   557.3
 -12  22   5  -419.2   728.2
 -11  22   5    28.1   396.2 -1486.8   999.7
 -10  22   5   125.9   333.6   307.3   364.8
  -9  22   5  1398.5   267.7   685.4   308.5
  -8  22   5  -114.5   226.6    58.4   238.8
  -7  22   5   254.7   228.1   138.9   271.3
  -6  22   5   443.1   235.4   694.2   280.1
  -5  22   5  5548.5   442.7  4971.4   424.7
  -4  22   5   956.2   223.0   868.9   259.2
  -3  22   5  1207.1   221.3  1289.7   288.5
  -2  22   5   707.2   188.4   504.5   268.6
  -1  22   5  1427.9   229.7  1081.1   282.5
   0  22   5  3320.8   286.7  2899.8   338.6
   1  22   5  1780.5   224.5  2057.8   298.9
   2  22   5    19.4   187.2    -7.5   273.5
   3  22   5  1827.9   246.8  1680.7   296.4
   4  22   5   803.9   213.7   844.0   272.9
   5  22   5  4297.5   416.7  4114.9   391.4
   6  22   5  1269.5   276.0   953.9   282.0
   7  22   5   -67.0   264.3    -2.9   293.3
   8  22   5    -5.8   265.3   500.4   298.5
   9  22   5   575.6   284.1   604.9   275.2
  10  22   5   329.1   564.6   439.2   324.1
  11  22   5  -289.4   569.0   -30.9   403.8
 -11  23   5  -196.9   509.9 -1929.4   970.2
 -10  23   5  -302.0   400.3    63.3   400.0
  -9  23   5   355.0   307.6   192.9   352.3
  -8  23   5    82.1   256.9  -208.8   245.7
  -7  23   5  1859.4   245.9  1574.6   297.8
  -6  23   5   888.6   260.8   437.1   286.3
  -5  23   5   750.7   275.2   706.0   301.4
  -4  23   5   704.8   219.0   538.0   268.1
  -3  23   5   178.4   210.5    67.2   273.3
  -2  23   5  1650.7   224.1  1663.6   295.2
  -1  23   5  1830.8   222.3  1834.4   280.5
   0  23   5   662.6   201.6    62.0   270.5
   1  23   5   351.0   210.9   632.3   290.5
   2  23   5  1667.3   239.2  1538.9   302.7
   3  23   5   185.3   221.3   231.4   270.8
   4  23   5   512.5   212.5   665.0   274.7
   5  23   5  2203.7   280.5  1695.1   293.5
   6  23   5  1280.5   265.5   925.2   288.6
   7  23   5   577.1   289.1   938.0   313.9
   8  23   5  -136.4   268.4   496.3   299.6
   9  23   5   -90.9   544.7   -41.5   274.9
  10  23   5    32.8   565.6   579.7   446.6
  11  23   5   201.5   807.3   -12.5   578.6
 -10  24   5  -408.3   506.2  -152.7   588.1
  -9  24   5   284.5   430.8   387.0   370.7
  -8  24   5   574.0   285.3   130.2   306.5
  -7  24   5   471.0   251.1   -28.4   304.9
  -6  24   5   994.0   275.4   613.5   296.4
  -5  24   5  2044.4   319.2  1956.0   318.9
  -4  24   5   627.7   257.5   747.0   293.6
  -3  24   5   837.4   243.2  1082.1   285.7
  -2  24   5   491.1   216.3   550.5   276.4
  -1  24   5   764.0   214.6   308.6   273.0
   0  24   5   519.5   205.5   252.0   275.0
   1  24   5   671.0   200.2   617.4   286.6
   2  24   5   323.7   227.6   431.7   283.3
   3  24   5   896.6   235.1   870.6   282.6
   4  24   5   870.6   231.8   739.9   285.1
   5  24   5  1294.2   312.5  1849.2   307.1
   6  24   5  1625.7   296.4   900.3   310.9
   7  24   5   145.7   323.6    49.1   302.1
   8  24   5  -272.0   456.5   561.5   323.8
   9  24   5   889.2   581.9   580.8   362.2
  10  24   5   139.3   794.6  1141.1   471.6
  11  24   5   658.3   855.9
 -10  25   5    37.2   655.5
  -9  25   5       0      -1   361.6   419.9
  -8  25   5   989.3   694.6   956.0   323.7
  -7  25   5   140.1   413.7  -249.2   315.6
  -6  25   5   216.0   326.0   -47.7   307.5
  -5  25   5   171.3   276.6    99.6   291.5
  -4  25   5   425.0   253.2    38.3   292.4
  -3  25   5   259.0   234.5    99.2   275.6
  -2  25   5   719.5   246.8  1229.4   264.7
  -1  25   5   531.1   228.1   443.1   259.4
   0  25   5   369.9   207.2   428.0   276.7
   1  25   5    74.0   226.7   133.8   285.8
   2  25   5   890.6   225.0   610.3   285.2
   3  25   5   200.7   227.1   816.6   281.0
   4  25   5   -90.0   261.7  -329.6   280.0
   5  25   5  -156.2   278.4     4.9   282.6
   6  25   5   221.0   300.8    35.8   301.8
   7  25   5   572.2   333.8   406.9   418.7
   8  25   5       0      -1   414.5   481.5
   9  25   5       0      -1   293.2   545.2
  10  25   5       0      -1  1895.8   889.5
  -9  26   5       0      -1   371.7   481.9
  -8  26   5       0      -1   174.1   389.7
  -7  26   5  -518.6   666.2    60.8   325.5
  -6  26   5   781.4   496.5   630.8   390.2
  -5  26   5  -128.5   369.6  -124.8   320.3
  -4  26   5   552.2   257.1   231.2   303.8
  -3  26   5  1398.8   253.2   668.0   299.0
  -2  26   5   144.8   240.5   538.6   268.7
  -1  26   5  1571.8   258.4  1580.5   284.4
   0  26   5  -206.7   252.8     5.9   282.1
   1  26   5  1517.5   244.8  1726.3   315.3
   2  26   5  -343.9   216.5  -454.4   279.1
   3  26   5   421.5   238.1   673.1   291.6
   4  26   5  -730.5   263.5   103.5   284.8
   5  26   5  -126.9   304.9   -32.7   304.5
   6  26   5   272.8   371.0   174.0   522.0
   7  26   5  1380.9   826.8   298.6   635.5
   8  26   5       0      -1   -54.1   648.6
  -8  27   5       0      -1   -72.2   818.6
  -7  27   5       0      -1   -82.8   429.5
  -6  27   5  -435.3   501.8  -218.7   433.2
  -5  27   5   982.3   514.6   337.4   404.9
  -4  27   5  1010.2   561.3   742.7   330.7
  -3  27   5   501.7   251.0   404.1   315.3
  -2  27   5   380.6   245.1   321.0   295.7
  -1  27   5    96.8   265.4  -102.0   298.0
   0  27   5    19.0   247.2  -147.1   292.2
   1  27   5   418.5   251.3   380.1   318.4
   2  27   5   101.2   243.2   257.4   320.4
   3  27   5   344.8   296.0   598.6   353.4
   4  27   5    42.1   299.5   648.0   581.7
   5  27   5   462.3   369.0  1358.7  1007.6
   6  27   5  1046.7   595.9   839.7  1014.2
   7  27   5   322.3   848.8   377.4   989.8
  -7  28   5       0      -1     9.0   607.1
  -6  28   5  -348.0   695.3   -39.5   450.2
  -5  28   5   854.8   520.1  -480.9   445.7
  -4  28   5   278.1   509.8    76.3   443.6
  -3  28   5   703.0   366.2   210.0   363.2
  -2  28   5   611.2   307.7   240.3   396.5
  -1  28   5   -73.7   281.6   272.2   369.6
   0  28   5    52.9   295.3   307.5   362.4
   1  28   5   -47.4   273.2   477.5   461.0
   2  28   5  -288.2   273.4  -111.7   570.9
   3  28   5  -113.8   297.2   132.7   589.4
   4  28   5  -601.1   363.0  -983.3   960.6
   5  28   5   514.7   460.1  1521.3  1034.6
   6  28   5  1386.0   876.3  1742.1  1045.3
   7  28   5       0      -1  1302.4  1013.1
  -5  29   5   -77.1   689.0
  -4  29   5   649.6   520.0
  -3  29   5  1636.7   572.7
  -2  29   5   345.6   460.7  -108.8   654.4
  -1  29   5  -365.5   303.7   341.5   539.8
   0  29   5    38.3   323.3   138.4   530.1
   1  29   5   183.2   298.6   445.6   525.5
   2  29   5  -153.7   415.3  -351.3   714.9
   3  29   5   697.5   443.5    83.4  1092.3
   4  29   5  -168.4   537.4
  -3  30   5    39.5   881.4
  -2  30   5   627.6   577.3
  -1  30   5  1199.1   738.2  1073.7   917.0
   0  30   5  -310.3   329.9   453.3   551.4
   1  30   5   403.7   370.1   235.8   545.0
   2  30   5  -280.9   414.0  -653.4  1047.8
   3  30   5  -815.5   828.5
  -2  31   5  1854.8   801.3
   1  31   5   786.3   524.8
   2  31   5       0      -1   237.2  1148.5
 -17   0   6    30.2   544.8
 -16   0   6  2403.9   393.2
 -15   0   6   543.6   260.9
 -14   0   6    36.4   251.1
 -13   0   6   775.9   251.7
 -12   0   6  2164.9   220.6
 -10   0   6  1270.4   692.8
  -9   0   6  2694.9   198.1
  -8   0   6  3225.8   205.1
  -7   0   6  1218.6   157.6
  -6   0   6   796.8   108.2
  -4   0   6 13709.0   719.3
  -3   0   6  3105.7   179.4
   0   0   6 22731.5   978.1
   1   0   6 14211.2   575.0
   2   0   6  6036.5   260.7
   3   0   6  3629.6   163.3
   4   0   6 17182.3   704.0
   5   0   6 43959.2  1859.5
   6   0   6   623.4    96.4
   7   0   6   955.4   116.2
   8   0   6  1689.7   216.9
   9   0   6  2234.7   171.8
  10   0   6  4131.6   233.3
  11   0   6 12925.1   825.2
  12   0   6   642.6   279.2
  13   0   6   226.7   167.0
  14   0   6  1611.7   252.8
  15   0   6    37.3   254.5
  16   0   6    47.1   653.3
 -17   1   6  1006.6   408.7
 -16   1   6   611.6   405.9   577.2   365.5
 -15   1   6   280.0   253.0   637.7   263.2
 -14   1   6  2936.9   321.2  3184.5   408.1
 -13   1   6   327.2   212.5   717.6   248.7
 -12   1   6    75.8   158.7    95.6   179.5
 -11   1   6  5147.0   499.4  5166.1   431.8
 -10   1   6  4145.4   936.9  3988.2   876.6
  -9   1   6   890.8   146.7  1053.7   147.8
  -8   1   6   985.4  1091.1
  -7   1   6  3539.8   259.8  4555.2   257.7
  -6   1   6  7713.5   452.5  8721.9   413.6
  -4   1   6  8240.0   419.2  8839.2   425.0
  -3   1   6   787.3    94.1   417.1    93.4
  -2   1   6 18411.8   815.5 17253.4   727.3
  -1   1   6  5502.5   291.2  6653.4   280.0
   0   1   6  4710.5   249.7  6364.0   242.5
   2   1   6 14740.9   685.0 15159.5   681.9
   3   1   6   998.7    83.1  1199.9    84.5
   4   1   6  9291.2   386.6  8807.7   380.6
   5   1   6  6586.3   327.0  6810.5   299.3
   6   1   6  7347.5   352.0  7332.0   334.7
   7   1   6  3252.0   200.8  3382.6   192.3
   8   1   6  3493.6   238.4  4152.1   211.6
   9   1   6  1226.0   125.0  1781.2   131.1
  10   1   6  3339.7   207.3  3536.7   207.9
  11   1   6  2282.1  1095.6
  12   1   6   918.5   174.0   897.8   165.3
  13   1   6   296.0   170.5   279.3   169.6
  14   1   6  1033.4   246.0   820.3   266.0
  15   1   6   226.9   265.7   287.3   250.4
  16   1   6  1820.8   334.0  1942.5   431.4
 -17   2   6   116.4   516.5
 -16   2   6  1222.2   395.9  1684.1   353.4
 -15   2   6  1200.2   333.7  1797.0   323.4
 -14   2   6  2496.4   278.8  3097.8   399.5
 -13   2   6  2833.4   234.6  2694.3   269.0
 -12   2   6   393.1   159.4   712.5   181.3
 -11   2   6  1487.9   229.7  1591.7   187.9
 -10   2   6   334.7   141.3   126.3   129.5
  -9   2   6   764.2  1184.4
  -8   2   6  2543.2   260.7  2847.5   194.2
  -6   2   6       0      -1 19332.7  3718.7
  -4   2   6  6822.8   521.4  8146.1   894.5
  -3   2   6 31017.7  1372.0 30281.8  1389.0
  -2   2   6  7586.3   322.8  7307.9   334.0
  -1   2   6  4039.9   188.0  4143.3   207.4
   0   2   6  4284.9   204.4  3763.5   176.1
   1   2   6  2809.7   150.6  2394.5   147.3
   2   2   6  6397.8   306.8  6370.6   307.7
   4   2   6  2660.4   530.9
   5   2   6 18236.4   875.6 20808.2   890.0
   6   2   6 17995.9   816.3 18371.6   789.0
   7   2   6  5629.3   320.0  6458.6   299.7
   8   2   6   988.7   141.0  1432.2   125.1
   9   2   6  4394.8   246.2  4157.9   253.1
  10   2   6  1332.2   124.2   911.6   125.4
  11   2   6  2663.5   223.6  2424.9   196.8
  12   2   6   348.2   174.1   245.1   170.7
  13   2   6  1151.2   214.6  1019.0   241.3
  14   2   6   643.0   231.5   722.5   225.9
  15   2   6  2209.8   465.3  2365.9   394.7
  16   2   6  -108.0   293.6
  17   2   6    44.2   603.6
 -17   3   6  -464.9   536.0
 -16   3   6   320.1   372.5   180.1   451.7
 -15   3   6  1647.4   297.6  1955.9   276.4
 -14   3   6  1019.3   289.1  1251.6   320.5
 -13   3   6   796.0   209.3  1067.8   263.7
 -12   3   6   779.6   176.3   748.4   216.6
 -11   3   6   762.9   175.0   600.1   153.9
 -10   3   6  3985.3   430.0  3099.1   203.6
  -8   3   6   377.3   133.1   638.6   118.3
  -7   3   6       0      -1 18544.1  3685.3
  -4   3   6  6758.5   318.5  6514.4   314.5
  -2   3   6  2737.2  1018.1
  -1   3   6 17802.7   960.1 17279.8   927.2
   0   3   6 14013.9   657.4 14520.6   611.8
   1   3   6 21670.9   896.3 22717.4   948.2
   2   3   6  5088.0   252.8  6224.9   245.6
   4   3   6  4154.4   721.5  3596.7   759.8
   5   3   6 15263.3   716.7 16508.2   701.9
   6   3   6 12538.9   548.5 11336.4   507.8
   7   3   6 17172.9   891.2 18636.1   826.5
   8   3   6   424.7   107.9   281.6    91.2
   9   3   6  3171.2   185.4  2501.1   164.4
  10   3   6  1748.6   165.5  1530.1   165.4
  11   3   6   671.6   161.5   516.0   139.3
  12   3   6   372.0   179.7   147.4   171.3
  13   3   6  3043.1   360.3  3318.0   308.9
  14   3   6  2285.1   252.0  2055.3   251.9
  15   3   6   141.7   388.1    80.0   310.6
  16   3   6   458.5   299.6
  17   3   6   347.2   609.1
 -16   4   6  1233.5   386.3   481.6   406.8
 -15   4   6   560.1   279.6   324.1   264.4
 -14   4   6  2842.3   318.4  2162.8   385.9
 -13   4   6  1983.8   208.7  1881.5   258.5
 -12   4   6   615.2   180.1   492.4   211.2
 -11   4   6  2609.9   217.9  2466.6   173.0
 -10   4   6  2965.3  1285.0
  -9   4   6  1735.8   244.8  1817.3   194.2
  -8   4   6  6065.3   514.6  5668.3   523.6
  -7   4   6  2845.5   244.7  2649.9   661.3
  -5   4   6       0      -1  7135.8  1565.3
  -4   4   6 14323.9  1129.8 15089.8   984.7
  -3   4   6 21195.7  1012.3 22857.5   995.0
  -2   4   6  1756.9   120.4  1987.8   113.8
   0   4   6  5767.1   264.5  4892.4   234.2
   2   4   6  1624.1   113.5  1328.1   107.1
   4   4   6 21370.3  1107.4 20178.6   836.4
   5   4   6  7006.1   330.4  6598.7   313.4
   6   4   6 33674.2  1558.2 34341.2  1494.3
   7   4   6   926.9   115.8   577.6   107.6
   8   4   6  8206.9   439.4  8575.5   414.8
   9   4   6  2876.0   195.4  2780.4   161.9
  10   4   6  5933.6   378.1  6070.7   370.0
  11   4   6  1022.2   215.5   935.0   183.0
  12   4   6   344.0   183.3   346.6   196.6
  13   4   6  1024.9   208.7   578.2   219.6
  14   4   6  3681.4   322.9  3328.8   317.9
  15   4   6   248.7   241.3    83.6   285.6
  16   4   6   115.6   305.2
  17   4   6   569.3   515.7
 -16   5   6   386.4   318.9   197.9   394.9
 -15   5   6   319.4   400.2   790.0   264.1
 -14   5   6  3497.4   374.9  3707.0   880.7
 -13   5   6  1458.1   238.8  1459.8   285.4
 -12   5   6   274.9   210.6   480.1   237.0
 -11   5   6  5118.0   424.2  4207.8   369.1
 -10   5   6  4604.5   325.8  4372.2   286.9
  -9   5   6  3042.0   217.4  2558.2   169.3
  -8   5   6  6051.5   456.2  5770.5   402.8
  -7   5   6  6055.9   364.7  4843.7   331.3
  -6   5   6  8448.4   976.3
  -5   5   6  2852.2   221.2  2557.8   186.1
  -3   5   6 12856.2   740.2 14925.7   705.6
  -2   5   6  3600.0   188.9  3337.0   180.8
   0   5   6  2887.8   177.5  3356.9   154.8
   1   5   6 38580.9  1931.6 38674.3  1629.2
   2   5   6   490.1   808.9   705.4   528.2
   3   5   6 15604.7   645.7 15151.1   630.1
   4   5   6  9184.9   438.6  9408.1   421.4
   5   5   6  3104.1   179.3  3669.6   175.8
   6   5   6  5862.6   307.3  5567.3   315.5
   7   5   6  2958.6  1227.5
   8   5   6  6422.8   344.2  6573.9   309.1
   9   5   6  1248.3   166.4  1137.9   196.2
  10   5   6  2090.5  1080.2
  11   5   6  6685.1   447.5  6190.0   467.0
  12   5   6  3372.9   356.1  3007.1   238.5
  13   5   6  2525.4   247.2  2312.9   262.0
  14   5   6  1334.4   249.7  1263.8   273.9
  15   5   6   168.8   251.8   601.5   375.9
  16   5   6   204.2   306.7
 -16   6   6   253.4   594.8   249.4   497.3
 -15   6   6   477.2   394.6   292.0   338.7
 -14   6   6  1957.9   262.7  1693.3   303.9
 -13   6   6  2604.4   354.0  2955.9   298.5
 -12   6   6  4561.7   374.7  4175.6   398.6
 -11   6   6  4128.8   365.2  4026.4   345.2
 -10   6   6  1495.1   673.3  1168.2   337.3
  -9   6   6   458.1   190.0   407.5   165.2
  -8   6   6  2389.7   228.0  2891.3   203.3
  -6   6   6 11333.4   675.1 11604.7   614.4
  -5   6   6  4681.5   305.2  5074.7   238.8
  -4   6   6  7542.6  1392.2
  -2   6   6  7404.7   441.9  7751.9   406.8
   0   6   6  8810.9   413.3  7743.2   375.4
   1   6   6       0      -1 11330.3  3328.9
   2   6   6 10815.1   603.7 10724.9   473.5
   3   6   6  6281.4   333.7  6736.8   303.4
   4   6   6  5503.7   262.5  4705.0   237.9
   7   6   6  4708.8   282.6  4418.3   246.3
   8   6   6  2773.3   189.0  1978.6   156.5
   9   6   6  2110.7   165.1  1679.4   129.6
  10   6   6  3578.1   254.4  3020.7   195.2
  11   6   6  4500.4   371.1  4662.9   387.2
  13   6   6  1225.4   220.7   786.9   225.1
  14   6   6  1911.1   267.5  1840.8   284.9
  15   6   6   249.9   252.6   262.5   376.8
  16   6   6  -100.8   308.1
 -16   7   6   307.4   569.6   -86.7   608.3
 -15   7   6   587.5   330.6   110.5   340.6
 -14   7   6   517.2   205.5   156.2   250.3
 -13   7   6   470.4   204.8   721.5   245.5
 -12   7   6  1187.7   205.9  1193.8   247.5
 -11   7   6  5126.8   325.7  4184.2   326.0
 -10   7   6  3013.1   236.8  2665.3   182.0
  -9   7   6  2102.4   243.0  2446.7   190.6
  -8   7   6   950.9  1112.9
  -7   7   6   651.8   152.3   633.7   115.6
  -6   7   6  6369.2   401.7  6695.6   365.9
  -5   7   6  4201.0   269.3
  -4   7   6 13349.0  3508.7 17263.4  2271.3
  -3   7   6  7783.3   550.7  8386.5   460.1
  -2   7   6  2156.4   152.2  2216.2   130.1
  -1   7   6  5949.4  1895.0  6559.9  1071.8
   0   7   6 28038.4  1337.3 28234.8  1255.0
   1   7   6  8762.8   442.7  9466.2   422.9
   2   7   6  1838.2   138.4  1603.9   128.8
   3   7   6  9991.1   494.3 10333.2   415.3
   4   7   6 14206.5   693.3 14372.8   647.0
   5   7   6  1935.6   162.4  2334.5   156.7
   6   7   6  6844.9   361.4  7425.0   351.9
   7   7   6   247.1   131.1   220.6    78.0
   8   7   6  3565.5   248.2  4006.2   218.8
   9   7   6  2352.4   191.1  1757.9   159.5
  10   7   6   701.4   223.5   802.9   241.3
  11   7   6  2104.7   345.8  1822.1   479.1
  12   7   6   904.5   208.3  1017.7   212.0
  13   7   6  1933.8   220.8  1852.5   257.4
  14   7   6    43.0   212.3   282.6   227.5
  15   7   6   943.3   248.8  1276.0   777.9
  16   7   6   358.0   344.2
 -16   8   6   258.1   568.1   230.9   603.0
 -15   8   6    -2.8   317.9    62.3   331.0
 -14   8   6   998.4   198.3   596.5   313.1
 -13   8   6  1871.1   228.6  1764.2   295.8
 -12   8   6  1689.2   189.4  1543.9   242.8
 -11   8   6  4693.7   359.2  4319.6   371.7
 -10   8   6  4084.9   307.1  3596.2   315.4
  -9   8   6   666.2   187.6   752.6   144.0
  -7   8   6  1532.9   195.4  1574.1   132.7
  -5   8   6  7669.6   519.2  8573.4   487.3
  -4   8   6  2105.5   204.5  1917.9   151.3
  -3   8   6   989.1   154.8   941.8   128.8
  -2   8   6  3899.7   261.3  3496.5   224.4
   0   8   6 10066.3   523.4 10959.2   466.8
   1   8   6  8857.2   435.0  9052.4   425.6
   2   8   6  5525.8   243.9  5515.8   233.6
   3   8   6  2371.7   161.3  2036.9   127.3
   4   8   6  2403.6   161.7  2933.3   170.7
   5   8   6  5316.3   333.4  5452.8   309.0
   6   8   6 32664.7  1972.4 33259.0  1540.8
   7   8   6  1056.6   152.7  1046.8   130.2
   8   8   6  2088.3   191.8  2003.4   156.7
   9   8   6   571.0   170.1   234.4   117.1
  10   8   6   835.9   922.5   939.1  1205.5
  11   8   6  4250.4   363.8  4982.9   368.8
  12   8   6   299.7   205.5   227.1   216.5
  13   8   6  1482.1   233.3  1293.1   269.5
  14   8   6   -10.2   232.1   284.0   262.3
  15   8   6   446.8   246.2   725.6   556.9
  16   8   6   976.4   367.2
 -15   9   6   245.8   384.7    18.6   343.1
 -14   9   6   568.5   254.5   525.5   301.7
 -13   9   6   246.0   200.5   215.0   268.3
 -12   9   6   839.4   197.8   895.1   251.8
 -11   9   6  3292.5   316.4  3346.5   372.7
 -10   9   6  -151.3   172.9   584.1   155.4
  -9   9   6  1510.7   178.2  1150.4   149.8
  -6   9   6 21103.0  1517.1 21842.7  1091.2
  -4   9   6  8571.9   587.0  9424.6   429.8
  -3   9   6  3140.6   453.7  2449.6   342.6
  -2   9   6 19342.7  1024.5 19425.8   813.8
  -1   9   6  5864.0   401.7  7799.7   329.3
   0   9   6  5493.5   293.5  5513.7   269.1
   1   9   6  9215.7   415.4  8003.5   374.4
   2   9   6       0      -1 17137.0  5399.1
   3   9   6   368.0   120.0   166.6   127.4
   4   9   6  9152.0   475.6  8783.1   462.3
   5   9   6 16052.2   959.8 15348.2   857.6
   7   9   6  6639.9   454.1  6982.9   370.8
   8   9   6  8642.2   512.2  6624.4   412.1
   9   9   6   643.5   187.3   516.8   126.5
  10   9   6  1000.0   195.6   702.4   137.5
  11   9   6  4526.0   345.7  3806.6   319.8
  12   9   6  1932.2   223.1  1145.2   296.3
  13   9   6  1415.0   222.5  1451.2   239.2
  14   9   6   716.5   252.1   646.2   273.1
  15   9   6   137.4   273.5   829.4   782.7
  16   9   6   237.8   483.4   684.1   865.3
 -15  10   6   809.9   581.5
 -14  10   6   880.3   254.6   646.8   312.6
 -13  10   6  1993.0   227.3  1780.3   347.3
 -12  10   6   641.7   188.4   359.9   269.7
 -11  10   6  2334.3   248.2  2131.0   322.4
 -10  10   6   479.6   174.3   349.7   164.7
  -9  10   6   800.0   173.3   514.2   145.1
  -8  10   6  5676.6   911.4  6077.2   807.7
  -7  10   6  7908.5   913.5  7899.6   792.7
  -6  10   6  8800.0   701.1  8735.0   554.8
  -5  10   6 10155.6   701.1  9848.5   582.7
  -4  10   6  1542.2   181.1  1694.3   147.2
  -3  10   6  2991.2   216.7  3285.6   178.4
  -2  10   6       0      -1  4244.9  1165.5
  -1  10   6 10152.4   537.4  9192.1   510.0
   0  10   6   427.5   128.4   209.9   123.0
   1  10   6 12126.9   631.3 12066.9   724.5
   2  10   6  7734.3   403.3  8617.9   404.5
   3  10   6  1922.1   185.6  2618.6   179.1
   4  10   6   546.4   138.1   826.7   154.7
   6  10   6 11312.4   587.7 11500.3   561.2
   7  10   6  5439.4   351.9  3922.5   297.5
   8  10   6   597.6   168.1   467.7   139.6
   9  10   6   555.6   185.4   770.7   133.4
  10  10   6   916.7   203.2   656.8   157.0
  11  10   6  2621.2   272.7  2397.6   239.3
  12  10   6  1294.5   214.8  1422.7   291.4
  13  10   6   691.7   239.0   948.2   309.4
  14  10   6    96.5   251.7   200.2   287.2
  15  10   6  -200.4   309.5  1387.3   775.5
 -16  11   6   -58.6   585.8
 -15  11   6   424.4   581.7
 -14  11   6   308.4   278.7   204.6   328.0
 -13  11   6  1381.7   255.2  1501.0   330.6
 -12  11   6  3799.8   359.3  4456.5   430.7
 -11  11   6   802.2   186.1   664.0   245.1
 -10  11   6   547.0   180.8   842.3   197.9
  -9  11   6  1549.6   185.0  1209.7   189.6
  -8  11   6   284.3   188.8    84.8   170.9
  -7  11   6  3028.8   287.1  3298.4   271.9
  -6  11   6 15590.4  1116.8 17208.4   954.6
  -5  11   6   726.5   212.3   587.1   199.0
  -4  11   6   289.3   186.9   115.2   157.2
  -2  11   6   933.5   167.4   809.6   162.2
  -1  11   6  6396.4   360.2  6680.5   361.2
   0  11   6  2728.7   195.1  2359.7   223.4
   1  11   6  3475.4  1817.7  3679.5   910.0
   2  11   6  2820.2   159.6  2674.6   184.1
   3  11   6  6305.2   372.2  6566.1   363.7
   4  11   6  1078.3   127.7   755.6   160.5
   5  11   6  2222.4   170.9  2305.8   180.5
   7  11   6   944.9   184.3   965.1   170.0
   8  11   6  2650.5   194.6  2503.2   171.7
   9  11   6   272.6   194.9   267.8   168.9
  10  11   6   707.4   206.3   570.6   210.1
  11  11   6   338.2   207.0   534.9   200.2
  12  11   6  5442.6   407.0  4999.9   481.8
  13  11   6  1808.0   269.1  1885.5   319.5
  14  11   6    65.2   253.0   630.6   422.3
  15  11   6   245.4   326.6
 -15  12   6   566.1   590.6
 -14  12   6  1508.4   387.0   842.8   434.3
 -13  12   6  3563.5   311.2  3168.5   397.7
 -12  12   6  2460.0   245.5  2411.4   403.7
 -11  12   6   876.9   203.6   760.8   281.3
 -10  12   6   601.0   201.7  1014.4   208.9
  -9  12   6  2093.2   266.3  1964.0   278.2
  -8  12   6  3627.1   484.1  3914.3   266.5
  -7  12   6   269.0   204.4   221.7   168.6
  -5  12   6       0      -1  1098.7   818.8
  -3  12   6  8904.9   517.0  7821.4   511.2
  -2  12   6  2680.2   247.1  2690.7   189.6
  -1  12   6  4780.5   272.4  3960.1   265.0
   0  12   6  9284.5   513.1  9046.8   525.6
   1  12   6  3252.4   249.1  4502.8   284.1
   2  12   6   405.7   147.5   525.2   172.0
   3  12   6       0      -1  9415.6  2564.1
   4  12   6  5776.5   348.1  6326.8   409.3
   5  12   6  4722.4   317.6  5085.9   303.1
   6  12   6  8166.6   476.9  8136.7   474.7
   7  12   6   473.9   161.6   668.8   162.4
   8  12   6  1829.8   234.4  1887.5   217.5
   9  12   6  3787.1   366.6  3292.9   243.7
  10  12   6   769.4   217.4   901.1   193.8
  11  12   6  1155.7   224.6   932.3   210.8
  12  12   6  1381.8   248.6   867.5   316.0
  13  12   6   214.2   462.6   905.9   370.1
  14  12   6   114.6   286.7    12.5   539.3
  15  12   6  -155.8   739.8
 -15  13   6   967.2   417.4
 -14  13   6   696.5   394.0  1632.3   550.2
 -13  13   6   978.1   254.9  1317.8   365.1
 -12  13   6  2531.8   232.8  2167.6   358.4
 -11  13   6   352.0   193.6   489.4   273.0
 -10  13   6   183.4   195.9   290.5   202.6
  -9  13   6  4532.7   392.0  4444.5   366.7
  -8  13   6  1379.5   244.8  1276.7   209.7
  -7  13   6  1691.2   242.3  1734.1   212.3
  -6  13   6  5292.4   402.9  5285.4   376.1
  -5  13   6  2364.2   243.5  1919.1   232.1
  -3  13   6  1745.1   198.6  1667.2   205.4
  -2  13   6  2361.6   184.5  2611.9   181.4
  -1  13   6  7593.5   479.3  7365.4   483.7
   0  13   6  1117.7   157.2   807.2   162.1
   1  13   6  4815.3   313.3  4481.9   323.2
   2  13   6   526.8   186.3   577.8   203.7
   3  13   6  2857.9   267.6  3552.2   292.0
   4  13   6   547.8   150.5   756.1   177.0
   5  13   6   321.5   153.2   270.3   181.2
   7  13   6  1437.8   203.6  1238.6   212.4
   8  13   6  2957.6   256.9  2903.2   238.0
   9  13   6  2834.5   326.6  2375.9   294.7
  10  13   6   455.2   210.7   345.4   217.5
  11  13   6   230.3   205.3   478.7   210.2
  12  13   6   425.7   233.6   901.0   282.1
  13  13   6  1942.6   272.6  2198.1   333.8
  14  13   6   731.1   356.4  1543.2   600.7
 -15  14   6   372.8   569.4
 -14  14   6   287.2   371.9  1355.0   991.1
 -13  14   6   654.5   224.7  1294.4   351.9
 -12  14   6   714.5   205.3   760.9   351.7
 -11  14   6  1291.2   203.2  1532.1   296.4
 -10  14   6   508.2   197.3   561.8   265.9
  -9  14   6   305.0   199.7    15.1   185.6
  -8  14   6   289.4   382.8    80.4   248.8
  -7  14   6  6218.7   778.4  5834.5   552.0
  -6  14   6   996.8   204.2   794.9   206.5
  -5  14   6   120.1   171.5   261.4   165.3
  -4  14   6       0      -1  2567.6  1345.3
  -3  14   6  1369.3   154.5  1323.9   158.3
  -2  14   6  3296.1   243.5  2917.6   232.2
  -1  14   6  2863.8   240.8  3374.2   236.4
   0  14   6   920.6   151.9   640.9   168.2
   1  14   6  3660.5   247.3  3100.8   246.7
   2  14   6  3122.1   229.2  3388.8   252.5
   3  14   6   204.8   133.0   218.6   171.0
   4  14   6  5542.3   337.0  5929.5   354.7
   5  14   6   635.0   138.4   553.3   177.4
   6  14   6  2386.8   181.3  2060.1   211.2
   7  14   6  1251.8   353.0  1792.7   272.2
   8  14   6  2722.4   231.7  2657.2   232.2
   9  14   6   312.2   214.5    63.4   216.1
  10  14   6    26.0   212.7   346.5   219.9
  11  14   6   131.3   238.6    20.7   226.2
  12  14   6  1191.7   251.2   643.6   307.8
  13  14   6   174.1   252.6  -177.9   325.6
  14  14   6  -287.4   735.3   413.7   581.1
 -14  15   6   208.2   494.9  2040.5  1052.5
 -13  15   6   604.5   284.9   564.5   595.3
 -12  15   6   406.2   205.7   754.0   353.5
 -11  15   6   621.0   205.5   685.9   301.4
 -10  15   6  -121.0   209.2   837.0   311.9
  -9  15   6   332.4   201.2    79.4   214.7
  -8  15   6  2130.4   236.2  1736.5   206.2
  -6  15   6  3819.9   332.2  4847.3   366.5
  -5  15   6   206.7   172.6   -28.8   180.4
  -4  15   6  1052.6   172.2   841.5   168.9
  -3  15   6   673.7   196.5   765.1   222.7
  -2  15   6    38.9   169.9   164.8   149.3
  -1  15   6  2925.1   242.2  3313.2   218.2
   0  15   6  1277.7   171.5  1358.9   181.4
   1  15   6  1732.7   202.7  1702.3   213.9
   2  15   6   910.3   150.1  1189.6   159.3
   3  15   6  2255.7   197.6  3206.2   206.4
   4  15   6   920.4   161.7   661.5   187.7
   5  15   6   594.6   139.9   658.8   200.1
   6  15   6  2115.1   233.3  2488.0   262.8
   7  15   6  6664.1   501.0  6131.2   413.4
   8  15   6  1233.4   253.4  1207.6   233.6
   9  15   6    48.5   236.0   187.5   218.0
  10  15   6  1167.2   249.1  1231.3   253.4
  11  15   6  1135.0   251.5  1212.3   243.7
  12  15   6   114.2   242.2    81.1   289.3
  13  15   6   776.6   319.0   626.2   490.7
  14  15   6       0      -1  -640.5   575.3
 -14  16   6       0      -1   777.0  1098.5
 -13  16   6  1217.8   305.7  1559.4   598.7
 -12  16   6  1674.5   253.6  1205.5   412.8
 -11  16   6   493.0   202.9   804.1   350.8
 -10  16   6   948.8   209.4   641.1   279.6
  -9  16   6   379.0   203.3   462.1   220.5
  -8  16   6  1787.0   235.6  1825.9   224.7
  -7  16   6  4399.8   369.0  4473.9   327.8
  -6  16   6  1267.3   205.9  1356.8   198.4
  -5  16   6   705.2   179.8   891.0   187.8
  -4  16   6  2025.1   185.4  2005.1   181.9
  -3  16   6   413.0   178.6   357.7   170.9
  -2  16   6   301.1   164.4   360.7   145.5
  -1  16   6       0      -1  2796.2  1202.5
   0  16   6   410.4   159.9   361.9   162.7
   1  16   6  7112.7   451.7  7798.8   438.8
   2  16   6   536.2   145.0    55.5   158.8
   3  16   6   968.3   146.4  1043.4   181.3
   4  16   6   452.4   161.2   688.3   199.8
   5  16   6   343.8   145.6   406.0   201.2
   6  16   6   746.3   167.8   411.0   228.8
   7  16   6  3992.7   386.3  3525.1   348.2
   8  16   6  1519.9   276.5   922.6   237.7
   9  16   6   324.2   240.9    32.4   224.1
  10  16   6    13.3   243.8   110.4   237.5
  11  16   6   614.8   251.3   736.5   283.6
  12  16   6   500.4   275.3   201.2   362.2
  13  16   6  -249.9   523.0   181.3   508.8
  14  16   6       0      -1   323.8   620.9
 -13  17   6   698.6   462.7   115.9  1045.4
 -12  17   6    64.5   256.4  -539.1   470.9
 -11  17   6   687.6   211.9   742.9   353.3
 -10  17   6  2205.3   242.2  1691.6   300.9
  -9  17   6  1511.5   220.2  1238.4   212.4
  -8  17   6   400.3   206.8   246.5   197.3
  -7  17   6  4780.4   421.0  5051.0   391.9
  -6  17   6   399.5   206.2   926.3   215.9
  -5  17   6  1313.6  1072.5   863.8   400.8
  -4  17   6   317.6   162.8   172.4   186.0
  -3  17   6  3108.4   256.4  2626.1   207.5
  -2  17   6    68.6   161.2   249.8   169.5
  -1  17   6  1829.8   185.5  1820.0   191.7
   0  17   6  1198.9   180.7  1072.1   182.2
   1  17   6  1083.6   186.5  1190.8   188.3
   2  17   6   861.2   161.9   653.3   166.1
   3  17   6  1253.7   185.4  1204.8   207.6
   4  17   6    86.6   157.1  -284.2   200.2
   5  17   6  4177.1   278.5  4059.7   344.7
   6  17   6  1132.9   191.0  1206.8   238.7
   7  17   6  2992.8   396.1  3166.1   340.2
   8  17   6   159.4   245.7   552.0   231.1
   9  17   6   378.5   257.7   234.4   234.0
  10  17   6  1055.4   283.8  1382.8   270.0
  11  17   6   615.3   254.3   242.3   286.9
  12  17   6   973.5   304.3   271.5   367.2
  13  17   6  -378.2   717.8   134.5   509.1
  14  17   6       0      -1   247.3   623.8
 -13  18   6  1400.8   591.3
 -12  18   6   577.4   355.8  -279.9   564.8
 -11  18   6   383.7   227.9   359.6   398.3
 -10  18   6   551.3   235.6   614.9   256.0
  -9  18   6   441.4   211.3    46.1   213.3
  -8  18   6  1125.2   213.7   739.6   205.1
  -7  18   6   146.0   226.1  -140.4   207.8
  -6  18   6   619.1   228.2   184.8   235.7
  -5  18   6  3623.6   262.2  4143.0   321.8
  -4  18   6   653.1   169.1  1034.2   214.9
  -3  18   6  1209.5   190.0  1148.9   224.6
  -2  18   6  2102.2   187.7  2688.6   224.8
  -1  18   6   879.4   171.9   676.7   212.5
   0  18   6   812.1   179.3  1031.2   180.4
   1  18   6    -5.6   172.3   204.9   176.9
   2  18   6   170.8   203.3   100.7   240.1
   3  18   6  1911.7   189.8  1779.0   206.2
   4  18   6   140.2   171.7   526.7   209.1
   5  18   6  1076.7   663.6  1027.4   444.6
   6  18   6   466.0   199.8   419.3   230.4
   7  18   6  1302.8   261.5  1222.5   251.6
   8  18   6  -159.4   248.8   -77.4   231.0
   9  18   6  1072.3   260.2  1246.0   238.2
  10  18   6  3081.7   295.7  3126.7   289.6
  11  18   6   335.7   273.9    11.3   327.6
  12  18   6   693.5   548.1   -88.7   513.4
  13  18   6  -100.2   755.4   430.4   530.2
  14  18   6       0      -1   138.3   636.0
 -13  19   6  1084.0   591.6
 -12  19   6   990.3   465.3   762.1   699.2
 -11  19   6   776.2   270.2  1067.8   575.9
 -10  19   6  2347.2   258.3  1811.6   257.7
  -9  19   6   905.5   215.0   533.9   230.3
  -8  19   6   777.6   221.8   380.3   217.0
  -7  19   6   826.5   238.2   937.5   220.4
  -6  19   6   558.5   231.1   314.0   239.8
  -5  19   6   -38.7   204.3   -27.7   237.5
  -4  19   6   577.9   194.1   550.5   255.4
  -3  19   6   586.1   166.6   616.9   227.0
  -2  19   6   749.7   196.9   954.9   246.0
  -1  19   6  1014.8   177.9  1062.5   242.3
   0  19   6   660.2   180.6   357.5   217.8
   1  19   6   217.7   180.0   282.4   215.6
   2  19   6  2031.0   193.4  2180.2   225.9
   3  19   6   511.2   192.4   454.6   195.4
   4  19   6   946.0   213.8   638.7   206.2
   5  19   6   116.9   205.2   -73.4   224.7
   6  19   6   114.1   200.1   297.9   231.1
   7  19   6  1093.8   270.8  1252.8   260.6
   8  19   6  1374.5   272.9  1614.0   248.5
   9  19   6   334.3   261.2   385.5   237.7
  10  19   6   406.5   282.6   800.3   249.3
  11  19   6    93.7   436.9    91.0   357.4
  12  19   6   110.9   759.2   134.6   532.2
  13  19   6  -171.5   799.1   236.7   548.9
 -12  20   6  1146.5   467.3
 -11  20   6   327.9   359.6    78.4   676.4
 -10  20   6    73.9   222.4  -151.9   345.4
  -9  20   6   282.7   213.6     3.1   229.5
  -8  20   6   296.3   226.3   274.4   211.3
  -7  20   6  1588.7   249.0  1669.2   231.2
  -6  20   6    94.6   227.8   446.1   242.5
  -5  20   6    12.9   207.4  -121.0   243.5
  -4  20   6   165.2   197.0   389.5   260.2
  -3  20   6   716.9   184.2   695.5   234.5
  -2  20   6   188.8   182.6   276.4   238.8
  -1  20   6  1989.7   207.3  2163.8   264.9
   0  20   6  2974.4   253.2  2478.4   306.7
   1  20   6   896.7   212.5   879.0   240.2
   2  20   6  1178.6   195.6  1281.9   248.9
   3  20   6   362.8   207.1   720.2   213.3
   4  20   6  1055.0   213.0   997.2   242.6
   5  20   6   413.2   207.2   125.5   228.2
   6  20   6   381.4   245.8    94.7   264.7
   7  20   6   641.0   279.9   368.8   264.5
   8  20   6   495.4   262.5   384.3   258.5
   9  20   6   195.2   259.2   320.1   239.8
  10  20   6   393.5   282.4   661.0   353.5
  11  20   6   -24.1   558.1   -99.0   327.3
  12  20   6  -319.6   768.4   401.4   544.1
 -12  21   6  1067.9   828.8
 -11  21   6   219.1   335.9  -913.2   587.1
 -10  21   6  1063.3   382.4   328.3   489.2
  -9  21   6   273.1   234.1   699.8   285.3
  -8  21   6   662.4   235.5   716.9   217.3
  -7  21   6   375.7   238.5   551.4   251.9
  -6  21   6   359.1   232.2   595.9   250.7
  -5  21   6  1337.7   222.5   994.9   257.8
  -4  21   6   669.6   226.9   282.6   259.9
  -3  21   6   675.9   185.7   665.0   240.9
  -2  21   6   -85.0   185.3   142.0   240.5
  -1  21   6   851.5   479.1   344.7   334.8
   0  21   6   553.0   200.6   942.7   254.5
   1  21   6  3199.6   249.9  3198.0   296.6
   2  21   6   888.9   190.1   963.7   250.5
   3  21   6   201.8   223.7   658.7   248.5
   4  21   6   -17.1   208.2   152.1   241.5
   5  21   6   601.4   219.2   587.6   276.2
   6  21   6   881.4   254.0   -91.6   289.4
   7  21   6  1144.6   279.4  1090.7   264.5
   8  21   6   155.0   268.6    57.7   256.4
   9  21   6   825.5   273.1   706.3   259.6
  10  21   6   456.7   559.2   292.0   267.5
  11  21   6   196.7   575.6   583.9   372.2
  12  21   6   902.8   815.5
 -11  22   6   237.2   434.1 -1429.7   586.3
 -10  22   6   248.3   431.6  -312.7   490.3
  -9  22   6   182.7   306.5   130.6   347.9
  -8  22   6    -2.1   233.8   450.8   219.1
  -7  22   6  1081.0   252.1   942.4   261.0
  -6  22   6   714.3   252.5   710.8   253.7
  -5  22   6   745.9   240.1   476.3   262.4
  -4  22   6   368.5   232.1   310.2   268.7
  -3  22   6  1083.7   202.3   762.9   253.8
  -2  22   6   149.4   196.9   378.1   242.6
  -1  22   6  1218.3   208.6   793.4   259.1
   0  22   6  1348.9   224.2  1237.2   269.0
   1  22   6   -43.7   197.1   107.9   254.1
   2  22   6  -105.9   194.5   182.9   249.5
   3  22   6   -90.6   224.3  -144.5   249.5
   4  22   6   808.0   218.1   549.7   249.3
   5  22   6  2231.6   355.4  1419.9   290.6
   6  22   6   451.7   257.1   505.6   295.5
   7  22   6  1481.0   273.8  1095.0   273.4
   8  22   6   888.3   274.7  1160.3   266.1
   9  22   6   487.1   453.2   559.5   280.4
  10  22   6    82.8   560.9   148.5   271.9
  11  22   6    23.9   577.8
 -11  23   6   526.5   749.0
 -10  23   6   115.5   416.1   197.3   593.6
  -9  23   6   954.8   448.8   970.7   400.9
  -8  23   6   545.5   346.9   746.0   283.3
  -7  23   6   193.8   257.0   163.9   253.9
  -6  23   6   714.5   256.9   820.8   258.1
  -5  23   6  3907.9   315.0  4091.8   326.9
  -4  23   6   703.9   249.4   483.1   259.3
  -3  23   6   214.1   250.3   115.6   267.3
  -2  23   6    95.9   201.2  -161.1   245.0
  -1  23   6   904.3   212.6  1086.3   263.6
   0  23   6   644.2   212.7  1122.0   261.5
   1  23   6   449.4   203.8   450.1   259.0
   2  23   6  -121.7   209.3   151.1   253.0
   3  23   6  2426.2   250.0  2739.0   276.2
   4  23   6  -416.8   222.3  -172.2   244.3
   5  23   6  1562.5   328.3  1075.5   335.0
   6  23   6   257.3   259.4   470.6   299.3
   7  23   6   804.9   264.3   696.3   267.7
   8  23   6   -85.0   360.4   194.5   278.7
   9  23   6   704.2   578.3   659.1   316.2
  10  23   6    22.1   569.5  -106.7   409.8
 -10  24   6  -252.8   425.1  -718.3   730.6
  -9  24   6   268.4   428.8   218.3   401.2
  -8  24   6     2.1   345.4   642.5   375.0
  -7  24   6  -456.7   419.5  -276.3   288.2
  -6  24   6    11.4   277.9   661.5   261.1
  -5  24   6   233.1   281.1   106.3   262.1
  -4  24   6   531.4   254.3   173.9   262.4
  -3  24   6  1315.5   244.5  1477.5   266.9
  -2  24   6   432.6   249.5   104.4   257.2
  -1  24   6  1449.4   219.5   758.9   266.0
   0  24   6  1541.6   234.1  1126.9   280.0
   1  24   6   457.9   239.6   726.1   266.7
   2  24   6  -180.4   223.0  -266.0   256.1
   3  24   6   165.4   230.6   363.5   263.4
   4  24   6    29.4   226.4   336.2   281.1
   5  24   6   179.0   277.5   661.3   303.4
   6  24   6   116.7   276.9   325.4   303.8
   7  24   6  1042.3   310.4  1252.2   335.6
   8  24   6  -300.2   810.5    98.2   331.1
   9  24   6   121.1   912.1   395.4   363.0
  10  24   6       0      -1  -148.7   829.7
 -10  25   6       0      -1  -526.7   737.3
  -9  25   6       0      -1   -76.6   471.1
  -8  25   6  -897.2   794.9   159.4   462.5
  -7  25   6  1120.4   445.6   954.7   332.0
  -6  25   6   -68.7   417.9   134.5   301.0
  -5  25   6  1291.1   306.4  1432.3   299.0
  -4  25   6    43.7   251.0    81.8   266.4
  -3  25   6    93.5   235.3  -168.5   273.0
  -2  25   6   303.0   237.6   -16.3   262.8
  -1  25   6   749.3   233.9   701.9   269.7
   0  25   6  1378.4   252.7  1274.4   280.7
   1  25   6   740.1   231.2   404.0   268.3
   2  25   6   283.3   228.6   509.1   265.5
   3  25   6  -109.7   226.6   111.9   254.7
   4  25   6  -430.2   259.6   126.6   282.7
   5  25   6   677.1   321.4  1210.8   319.8
   6  25   6   230.3   305.3   391.2   350.5
   7  25   6  -182.3   606.1   588.7   505.8
   8  25   6       0      -1   531.5   643.6
   9  25   6       0      -1   102.0   660.1
  -8  26   6       0      -1  -365.5   794.7
  -7  26   6 -1006.1   679.2   -89.2   391.6
  -6  26   6   634.7   429.4   231.9   368.3
  -5  26   6  1974.3   467.7  1360.1   333.2
  -4  26   6   766.4   295.2   920.7   315.2
  -3  26   6   520.0   237.4   351.4   299.8
  -2  26   6   483.6   241.3   293.9   267.0
  -1  26   6   112.2   250.2    50.3   266.3
   0  26   6   129.1   254.7   602.2   272.2
   1  26   6    53.2   227.2   -49.2   263.8
   2  26   6  -253.6   228.0   472.2   267.6
   3  26   6  -180.7   239.0   120.8   299.1
   4  26   6  -146.6   285.8   223.3   337.2
   5  26   6   448.2   325.5   388.9   561.1
   6  26   6  -488.5   445.6  1141.0  1011.6
   7  26   6       0      -1    -4.6   979.1
   8  26   6       0      -1    47.0  1041.3
  -7  27   6       0      -1    17.7   595.1
  -6  27   6   114.5   670.6   -51.5   440.9
  -5  27   6   144.2   497.2   227.5   443.8
  -4  27   6  1687.2   444.2   727.9   402.1
  -3  27   6   420.7   292.2    -5.1   322.5
  -2  27   6   -12.0   246.4   239.4   346.7
  -1  27   6   336.3   277.8   899.1   335.9
   0  27   6   491.4   300.4   155.7   344.4
   1  27   6   697.8   277.8   428.7   315.9
   2  27   6   359.0   252.3   130.6   440.3
   3  27   6  -177.3   292.0   134.4   574.1
   4  27   6  -524.3   328.5   483.3   713.2
   5  27   6    24.4   445.7  1163.6  1027.7
   6  27   6       0      -1  1294.8  1041.7
   7  27   6       0      -1   305.7  1008.3
   8  27   6       0      -1  1813.4  1118.2
  -6  28   6       0      -1    43.0   623.2
  -5  28   6  1210.2   529.4  -802.1   532.1
  -4  28   6  1119.8   513.1   664.8   541.6
  -3  28   6   708.3   421.1   265.5   456.7
  -2  28   6    10.4   344.1   205.8   469.4
  -1  28   6    63.0   297.3  -294.1   612.8
   0  28   6   255.3   302.8  -238.3   512.5
   1  28   6   -24.0   275.6  -101.9   500.0
   2  28   6   211.2   273.6  -234.4   728.4
   3  28   6  -125.4   322.8  -252.0   745.5
   4  28   6  -158.9   392.0
   5  28   6  -914.1   804.0
  -5  29   6     2.7   699.4
  -4  29   6   820.4   525.1
  -3  29   6  1408.3   904.7
  -2  29   6   362.2   562.5
  -1  29   6   340.6   484.9  -155.0   631.3
   0  29   6    75.8   331.4   227.7   527.3
   1  29   6   215.6   330.2  -580.2   534.0
   2  29   6    95.3   419.3   337.7   721.9
   3  29   6   180.9   558.2
   4  29   6  -146.2   553.7
  -2  30   6  1039.0   800.4
  -1  30   6  -269.2   727.5
   0  30   6   645.9   673.6   307.3   640.6
   1  30   6     7.5   375.6  -672.5   728.8
   2  30   6  -297.7   739.4
   3  30   6  -833.1   820.1
 -16   0   7    99.3   327.9
 -15   0   7  1941.2   344.5
 -14   0   7   -86.7   246.2
 -13   0   7  7109.9   722.3
 -12   0   7    75.0   169.9
 -11   0   7  1644.1   203.6
 -10   0   7  7807.8   884.5
  -9   0   7  1693.4   175.1
  -8   0   7  4797.6   302.8
  -6   0   7  7222.9   981.6
  -5   0   7   734.5   108.6
  -2   0   7  7541.4  1573.2
  -1   0   7  1932.4   137.1
   0   0   7 24675.0  1076.3
   1   0   7  2256.8   120.1
   2   0   7  4637.9   215.2
   3   0   7  6811.2   298.4
   5   0   7  1218.3   108.9
   6   0   7   907.7   900.9
   7   0   7  4325.5   238.8
   8   0   7  3100.3   211.2
   9   0   7   871.4   145.0
  10   0   7  5257.3  1628.5
  11   0   7  3191.1   312.4
  12   0   7  1557.9   183.0
  13   0   7  8819.3   635.2
  14   0   7   106.2   208.8
  15   0   7  1438.9   354.7
  16   0   7   631.2   380.1
 -16   1   7   199.8   322.5    95.6   340.1
 -15   1   7   373.6   286.5   526.4   306.0
 -14   1   7  1049.4   277.6   724.2   281.1
 -13   1   7  6919.8   581.6  6986.6   644.3
 -12   1   7  3016.4   260.4  3291.3   309.2
 -11   1   7  2103.7   208.0  2186.6   204.0
  -9   1   7  3029.4   280.7  2380.2   277.9
  -8   1   7  2413.2   244.8  2059.9   242.7
  -7   1   7  6220.0   484.6  6743.9   445.0
  -5   1   7  5255.8   300.7  5136.1   285.9
  -3   1   7 40101.6  1944.8 41261.3  1813.9
  -2   1   7  3562.1   244.7  4366.1   228.7
  -1   1   7  5468.2   249.2  6011.1   274.8
   0   1   7 58028.0  2464.2 60018.8  2525.9
   1   1   7  4321.0   221.9  4328.2   209.4
   2   1   7  6018.6   296.7  6225.5   395.9
   4   1   7 14943.5   637.4 15749.6   637.5
   5   1   7  8652.2   569.0  8649.8   513.8
   6   1   7  4681.2   262.7  4386.3   230.4
   7   1   7  4993.7   286.4  4938.9   271.7
   8   1   7  2849.2   185.5  3776.8   182.9
   9   1   7  4945.4   305.7  4002.0   221.2
  10   1   7  5007.8   336.7  5048.7   365.1
  11   1   7  1144.1   210.1  1416.8   196.3
  12   1   7  2322.3   266.2  2872.6   283.2
  14   1   7  1489.8   246.4  1703.6   246.4
  15   1   7  1000.6   306.5   529.4   290.4
  16   1   7   -77.5   307.3   240.1   359.6
 -16   2   7   -27.8   384.5   405.7   340.3
 -15   2   7   728.1   289.3   881.7   306.0
 -14   2   7  2833.9   289.9  2336.6   313.8
 -13   2   7  1845.7   275.2  2458.8   353.3
 -12   2   7  3285.4   239.7  3347.9   285.7
 -11   2   7  1707.9   230.7  2145.6   228.4
 -10   2   7   888.9   159.4   501.5   162.9
  -9   2   7  3650.5   317.6  4354.6   383.4
  -8   2   7  3790.4   298.6  3848.0   272.2
  -7   2   7  3417.1   283.4  3745.2   260.7
  -6   2   7  6559.2  1462.2  8656.7  1359.1
  -5   2   7  8230.2  1707.8
  -4   2   7  4123.0   222.7  4324.6   230.9
  -2   2   7  3056.0   158.5  1787.0   155.5
  -1   2   7  3011.9   178.9  3193.4   164.8
   0   2   7  5045.8   263.6  5399.5   235.0
   1   2   7  3579.1   164.6  2762.4   152.4
   2   2   7  4856.9   269.1
   3   2   7 16769.3   731.0 16809.6   733.4
   4   2   7  6294.5   476.5  7052.0   646.4
   5   2   7  5458.8  1596.0
   6   2   7  6109.4   326.3  5380.5   286.0
   7   2   7  2966.2   210.8  3875.9   198.9
   8   2   7  4292.5   232.4  3384.6   211.8
   9   2   7  2641.2   211.4  2446.7   177.3
  10   2   7  2137.7   164.4  1511.6   170.7
  11   2   7  3889.5   401.3  3632.5   362.4
  12   2   7   689.3   318.0   454.5   409.4
  13   2   7  3085.5   282.9  3967.7   345.6
  14   2   7   317.9   271.2   552.7   262.4
  15   2   7   167.6   300.8  -122.2   311.5
  16   2   7    63.0   303.7  -294.8   458.4
 -16   3   7   201.8   403.3   776.2   358.2
 -15   3   7   515.5   296.2   382.6   351.0
 -14   3   7  1925.2   290.8  1936.3   368.1
 -13   3   7  1078.7   176.8   791.8   261.0
 -12   3   7  2145.0   248.5  2176.3   339.8
 -10   3   7  1869.7   233.6  1958.0   208.1
  -9   3   7  6568.0   381.6  6857.6   382.1
  -8   3   7  4376.2   252.2  4787.5   280.9
  -7   3   7  2009.7   168.0  2049.7   180.5
  -4   3   7 36734.5  1866.8 38639.3  1720.4
  -3   3   7  1422.2   121.4  1276.9   120.0
  -2   3   7  8251.9   425.2  7794.4   374.6
  -1   3   7  2980.6   189.4  3425.5   178.8
   0   3   7 14144.4   683.9 15464.8   615.1
   1   3   7  3252.3   174.4  3960.8   166.9
   3   3   7   760.5    98.9   637.4   105.3
   5   3   7 10397.2   502.2 10257.6   499.9
   6   3   7 11368.9   588.4 11402.3   558.2
   7   3   7   284.1   116.3   275.4   105.1
   8   3   7   799.0   311.3   608.5   329.9
   9   3   7  4453.9   322.0  4817.2   286.2
  10   3   7  2189.4   193.0  1929.5   180.5
  11   3   7   680.2   159.7   573.7   181.1
  12   3   7  3870.7   420.0  4237.9   510.1
  13   3   7   313.9   179.2   199.2   209.2
  14   3   7  3394.5   426.2  3952.4   358.6
  15   3   7   813.6   321.5   661.3   327.3
  16   3   7   268.8   309.6
 -16   4   7   961.1   542.4  1147.0   606.6
 -15   4   7  1294.7   303.5  1613.9   363.5
 -14   4   7  3985.7   387.1  4649.2   476.8
 -13   4   7   375.8   197.0   420.1   280.0
 -12   4   7  1176.5   192.9  1152.7   221.3
 -11   4   7  1029.0   207.9   768.0   205.4
 -10   4   7  1846.2   226.4  2565.5   201.8
  -9   4   7   581.0   234.8   214.1   290.8
  -8   4   7  1803.8   255.2  2059.9   217.9
  -7   4   7  2506.0   312.5
  -6   4   7  3162.0   238.6  4014.9   231.9
  -5   4   7  8439.5   474.6  8974.2   428.6
  -3   4   7  2148.9   150.5  2248.6   151.5
  -1   4   7  4553.4  2270.2  5233.8  2269.1
   0   4   7 19272.5   947.6 18735.2   858.4
   1   4   7  7669.3   357.7  7090.9   315.4
   2   4   7  8138.6   380.1  7935.7   342.2
   3   4   7  3782.2   370.4  4270.2   261.2
   4   4   7 20993.7   937.4 18289.2   895.6
   6   4   7   680.3   368.1   470.6   421.5
   7   4   7   446.0   102.2   503.2   104.1
   8   4   7  3073.3   209.6  3565.6   169.9
   9   4   7  2419.6   176.6  2573.6   143.8
  10   4   7  1697.9   187.6  1438.7   150.6
  11   4   7  1555.8   204.4  1678.7   202.8
  12   4   7   418.3   185.5   294.3   213.4
  13   4   7  1485.0   193.8  1646.8   227.8
  14   4   7  1169.1  1366.7  1519.2  1384.6
  15   4   7    10.4   309.2   -36.9   312.7
  16   4   7   146.3   312.5
 -16   5   7       0      -1  -212.0   580.9
 -15   5   7  1846.6   320.2  1980.3   379.7
 -14   5   7  1044.1   230.2  1078.1   300.9
 -13   5   7  1645.9   234.7  1637.9   322.1
 -12   5   7  1578.5   216.1  1603.3   257.3
 -11   5   7   830.7   196.0   551.0   191.3
 -10   5   7  1117.5  1277.2
  -9   5   7  3904.1   279.8  3411.3   228.8
  -8   5   7  5154.2   384.5  4568.7   273.3
  -7   5   7 12193.4  1182.0 13588.8  1077.2
  -6   5   7  2886.9   308.3  3363.3   243.6
  -5   5   7  9880.1   793.9 10586.5   630.7
  -4   5   7  2924.6   314.6  3014.1   298.0
  -3   5   7 18199.7   846.7 18018.6   816.9
  -2   5   7  6021.2   297.4  5997.2   653.3
  -1   5   7  9754.6  1793.0 10841.2  2550.9
   0   5   7 84516.2  4167.2 86520.6  3481.6
   1   5   7 13595.7   672.5 13973.7   578.7
   2   5   7  4300.4   232.3  4116.1   213.5
   4   5   7   -23.7   106.8   276.5   118.3
   5   5   7 11868.1   571.1 13014.9   564.2
   6   5   7  4690.7   231.8  4148.4   222.4
   7   5   7 16834.4   799.9 16047.2   706.9
   8   5   7  2849.2   231.0  3849.9   204.7
   9   5   7  2834.6   216.4  2908.3   184.7
  10   5   7  5149.0   343.6  3821.3   272.4
  11   5   7  1116.7   192.8   975.9   214.1
  12   5   7  1164.7   216.8   978.7   233.3
  13   5   7  1924.0   236.4  1864.5   256.8
  14   5   7  1625.3   247.5  1137.8   264.2
  15   5   7   259.1   251.5  1024.4   431.5
  16   5   7  1020.5   393.9
 -16   6   7  -138.0   580.0  -277.0   592.4
 -15   6   7   652.0   403.7   869.0   396.9
 -14   6   7   550.9   211.1    -2.9   272.5
 -13   6   7  3384.7   317.6  4182.8   424.7
 -12   6   7   684.7   197.8   283.6   282.6
 -11   6   7  2783.7   225.2  1857.9   220.0
 -10   6   7  5989.5   481.1  6401.5   435.6
  -9   6   7  1130.0   210.9   740.1   154.8
  -8   6   7  2869.5   279.6  3035.2   262.4
  -6   6   7   715.6   185.9  1192.0   141.7
  -5   6   7 13687.6   962.9 12438.3   893.7
  -4   6   7  5513.6   351.7  6667.4   329.2
  -1   6   7  5924.0   334.9  6349.9   278.8
   0   6   7  6650.5   336.4  6743.5   293.5
   2   6   7  7919.1   412.9  8902.7   378.5
   3   6   7 17770.2   851.6 18739.5   817.9
   5   6   7 16213.7   758.0 16642.3   740.2
   6   6   7  1951.7   136.4  2021.0   143.8
   7   6   7  3227.0   224.0  3587.6   213.3
   8   6   7   329.7   132.2   182.5   115.7
   9   6   7  1725.0   151.7  1635.7   136.5
  11   6   7   877.8   221.3   323.3   232.6
  12   6   7   936.6   201.1   944.5   233.8
  13   6   7  3188.1   318.8  3048.8   344.2
  14   6   7   233.3   229.1   206.2   237.1
  15   6   7    52.2   252.5  -467.4   374.2
  16   6   7   141.6   502.1
 -16   7   7  -324.2   587.0
 -15   7   7   726.4   575.8   250.6   481.3
 -14   7   7   189.8   267.6   264.0   260.7
 -13   7   7   736.1   195.1   896.8   279.8
 -12   7   7  2881.7   271.3  2887.4   365.9
 -11   7   7   340.4   192.7   550.0   219.9
 -10   7   7   992.1   193.5   964.2   200.1
  -9   7   7  3455.0   267.8  3404.5   211.3
  -8   7   7  1834.0   235.1  2021.8   172.5
  -5   7   7   191.5  1017.8   729.7   466.2
  -3   7   7 10899.5   576.9 10723.5   562.9
  -2   7   7 23382.1  1226.5 23474.9  1076.2
  -1   7   7  5145.7   289.1  5315.4   248.8
   0   7   7  9528.0   502.7  9785.8   425.6
   1   7   7  6493.1   471.3  6934.6   527.8
   3   7   7 10180.0   534.4 10059.1   528.6
   4   7   7  9549.6   510.3  9058.6   466.7
   5   7   7  3232.4   202.6  3983.5   211.6
   6   7   7  1882.1   172.0  2595.3   172.0
   7   7   7  9140.0   483.9  8815.1   462.6
   8   7   7  1872.9   170.8  1917.8   151.0
   9   7   7  1129.2   266.4   993.2   352.5
  10   7   7   314.2   176.8   150.0   127.3
  11   7   7   429.7   195.4   463.8   197.2
  12   7   7  1793.4   272.0  2312.8   311.3
  13   7   7   -11.9   194.4    -0.2   233.1
  14   7   7   246.2   240.1   431.2   248.9
  15   7   7   701.2   279.1  1550.3   442.1
 -16   8   7   666.5   579.9
 -15   8   7  -298.6   556.9  -131.1   417.2
 -14   8   7   541.0   244.6  -180.6   351.5
 -13   8   7   711.1   198.8   346.9   266.2
 -12   8   7   623.6   210.1   291.9   321.1
 -11   8   7  2003.0   239.9  2294.4   252.1
 -10   8   7  1614.5   288.6  2245.0   388.2
  -9   8   7   688.5   211.3  1393.5   166.6
  -8   8   7  1327.6   201.9  1228.5   145.9
  -7   8   7  8126.3  1328.9  7995.7   974.1
  -6   8   7   779.5   159.8   650.0   123.9
  -5   8   7  4105.9   321.4  3802.9   276.0
  -4   8   7   129.4   166.3   165.2   120.6
  -3   8   7  7938.3   423.0  7873.2   372.5
  -1   8   7  7260.8   894.4  8701.0  1497.1
   0   8   7  9065.6   483.5  9881.3   473.4
   1   8   7  7773.8   446.1  8907.1   442.9
   2   8   7  7430.2   387.9  6759.4   355.8
   3   8   7  6961.3   375.6  6224.2   371.2
   4   8   7   577.4   118.4   636.2   132.6
   5   8   7  5647.4   289.7  5203.2   276.2
   6   8   7   616.3   131.5   545.3   145.9
   8   8   7   618.6   154.9   304.4   140.8
   9   8   7  1433.0   172.6  1326.3   148.4
  10   8   7  3364.4   278.0  3833.7   234.3
  11   8   7  1544.1   224.8  1499.3   214.4
  12   8   7  1175.2   218.2  1790.9   244.3
  13   8   7   217.1   204.0   243.8   234.2
  14   8   7     4.0   243.9  -268.4   297.5
  15   8   7    71.6   302.3   238.6   813.4
  16   8   7   213.6   520.7
 -15   9   7   -97.4   387.6   280.4   442.2
 -14   9   7   531.5   251.2   435.0   358.2
 -13   9   7   425.7   195.3    88.6   264.6
 -12   9   7   737.7   198.5   316.5   315.7
 -11   9   7    65.7   197.9   839.5   235.1
 -10   9   7  2838.8   241.6  2597.5   277.2
  -9   9   7  2998.4   246.1  2548.0   214.9
  -8   9   7  1119.0   758.2  2012.3   531.3
  -7   9   7  1983.7   195.0  1313.2   154.1
  -6   9   7  1280.9   244.3  1998.0   194.3
  -5   9   7  5819.2   373.2  5880.1   329.3
  -4   9   7  3058.9   359.3  3811.5   329.3
  -3   9   7 13821.5   822.4 13847.6   698.0
  -2   9   7  8428.2   502.2  6853.1   369.6
  -1   9   7 17717.3  1115.5 19242.8   871.7
   0   9   7 68613.7  3606.5 66363.3  3224.0
   1   9   7       0      -1 14032.8  5196.9
   2   9   7       0      -1  5109.2  2163.1
   4   9   7  1780.5   160.8  1804.6   176.3
   5   9   7  4341.2   285.9  4619.8   304.9
   6   9   7  3002.2   202.1  3148.9   191.6
   7   9   7   305.0   172.0   501.7   145.8
   8   9   7  5350.0   396.0  4542.5   276.4
   9   9   7  1193.6   207.9  1800.4   182.8
  10   9   7  1308.6   233.7  1071.8   197.8
  11   9   7   839.3   200.0   862.4   174.2
  12   9   7   184.5   214.8   761.4   280.7
  13   9   7   285.2   213.2   458.5   271.9
  14   9   7   204.8   253.8   343.6   317.4
  15   9   7   475.4   356.3  1187.4   880.2
 -15  10   7   595.7   591.3   -51.9   657.5
 -14  10   7   729.3   304.4    44.0   409.7
 -13  10   7     7.5   198.3   520.1   271.1
 -12  10   7   308.2   199.4   439.0   321.7
 -11  10   7   357.1   197.0   569.0   314.6
 -10  10   7   786.0   208.8   899.4   199.2
  -9  10   7   888.6   198.1   648.7   180.4
  -8  10   7  1255.1   194.0  1320.1   161.1
  -7  10   7  6122.1   423.9  6700.4   354.5
  -6  10   7  1308.0   173.1  1247.9   143.4
  -4  10   7  5259.0   393.6  4642.2   313.2
  -3  10   7  4528.1   328.7  4136.9   271.6
  -2  10   7  1015.8  1100.9   734.1   739.1
  -1  10   7       0      -1  3077.1  2022.1
   0  10   7 21704.1  1227.0 21570.8  1061.3
   1  10   7       0      -1 11298.3  1764.5
   2  10   7  3646.1   264.7  4925.7   274.2
   3  10   7  4799.9   273.5  5500.8   294.8
   4  10   7  6013.0   648.1  7982.9   660.6
   5  10   7  3008.0   208.3  2617.8   234.9
   6  10   7   237.1   149.6   499.0   152.2
   7  10   7  5174.0   394.7  4528.2   353.6
   8  10   7   565.3   173.2   662.7   154.1
   9  10   7  1415.4   190.4  1144.3   171.2
  10  10   7   780.4   206.4   692.6   167.0
  11  10   7   276.6   199.1    88.0   191.8
  12  10   7   369.4   202.0   390.9   263.4
  13  10   7   -74.5   213.7   138.6   277.1
  14  10   7    78.1   256.0   769.0   327.5
  15  10   7   341.0   476.0  1150.1   927.3
 -15  11   7   806.9   589.4
 -14  11   7   369.5   369.6   231.7   675.8
 -13  11   7  1050.5   214.7   675.4   333.4
 -12  11   7  1071.2   223.4  1105.2   313.5
 -11  11   7   486.7   208.2  1284.4   328.1
 -10  11   7   364.6   208.1   132.5   206.3
  -9  11   7  3230.7   292.3  3628.4   286.2
  -8  11   7  1920.8   205.4  1901.9   180.1
  -7  11   7   966.2   222.7  1025.7   215.7
  -6  11   7  4194.5   319.2  3498.1   276.0
  -5  11   7  1007.9   213.8  1019.4   194.3
  -4  11   7  3637.6   293.6  3403.8   226.4
  -3  11   7  2646.6   205.6  3716.0   198.6
  -1  11   7   858.8   159.3   826.5   143.4
   0  11   7  9629.3   530.2  9489.4   493.5
   1  11   7   832.8   154.3  1245.5   157.2
   2  11   7  5997.1   375.9  7037.9   384.1
   3  11   7  1588.1   179.7  1010.5   198.7
   4  11   7  2451.8   213.8  2529.2   255.0
   5  11   7  1681.0   166.0  2334.9   188.2
   6  11   7  3630.5   254.9  3511.0   262.1
   7  11   7  2722.6   213.7  2813.8   198.7
   8  11   7   693.2   184.3   478.3   163.7
   9  11   7  3180.4   315.2  2843.6   261.5
  10  11   7  1629.2   218.4  1492.2   190.6
  11  11   7   906.2   213.6   747.5   211.0
  12  11   7  1467.6   230.2  1174.3   288.1
  13  11   7   873.8   235.3  1280.4   309.2
  14  11   7   459.7   324.9   385.7   318.8
  15  11   7  -185.7   759.9
 -15  12   7   659.3   611.1
 -14  12   7   313.6   369.5    35.4   668.2
 -13  12   7  1269.3   260.7  1678.3   356.6
 -12  12   7  1201.7   237.5  1623.6   338.1
 -11  12   7  1054.3   221.5  1487.6   343.9
 -10  12   7  2448.7   222.1  2072.8   231.0
  -9  12   7  1335.2   199.2  1198.8   186.9
  -8  12   7   751.4   199.2   434.4   177.0
  -7  12   7   524.3   361.1   568.0   369.9
  -6  12   7  2688.3   273.2  2916.4   262.7
  -5  12   7  1586.3   226.7  1576.1   206.5
  -4  12   7   765.1   196.0  1004.0   162.5
  -3  12   7   764.9   192.0   384.4   186.3
  -2  12   7 10013.7  1002.1  9938.6   850.6
   0  12   7  4798.1   295.8  5379.9   313.2
   1  12   7 17041.7   856.3 15537.6   898.8
   2  12   7  7012.7   398.7  6637.5   433.2
   3  12   7  2909.7   161.5  2188.1   200.0
   4  12   7   907.4   138.4   382.2   179.4
   5  12   7  1976.2   176.3  1662.8   204.2
   6  12   7   928.8   163.1   943.4   196.7
   7  12   7  3601.8   262.6  3035.1   258.4
   8  12   7  1319.5   199.0  1814.4   180.3
   9  12   7   329.8   212.9   451.2   196.2
  10  12   7   476.3   228.6   748.0   226.9
  11  12   7   868.0   225.5  1173.8   228.4
  12  12   7   428.7   219.2   499.5   264.1
  13  12   7   946.6   248.1  1534.1   376.4
  14  12   7    73.5   385.5  -315.5   536.7
  15  12   7   386.2   726.1
 -14  13   7   899.2   391.9   293.4   686.6
 -13  13   7   -55.2   336.8  1055.2   385.9
 -12  13   7   977.3   236.6  1838.2   342.4
 -11  13   7  1154.3   246.4  1358.6   353.2
 -10  13   7  3946.5   308.3  4157.0   299.0
  -9  13   7  2144.1   280.8  2066.6   248.6
  -8  13   7   829.3   216.5   741.9   171.9
  -7  13   7  2982.8   335.0  2493.0   257.6
  -6  13   7  1323.2   197.3  1071.9   176.4
  -5  13   7  2234.5   210.0  1685.7   202.2
  -4  13   7   127.2   175.9    88.6   148.9
  -3  13   7   465.9   155.1   503.6   152.7
  -2  13   7  2919.0   203.4  3192.5   191.5
  -1  13   7       0      -1  5315.8   621.2
   0  13   7  4247.8   270.4  4114.6   275.0
   1  13   7   685.4   148.4   866.0   168.2
   2  13   7  1363.7   175.6  1135.5   207.5
   3  13   7   771.0   143.9   920.2   165.1
   4  13   7   352.0   134.3   729.6   185.9
   5  13   7   483.2   156.3   966.7   201.6
   6  13   7    71.6   144.6   131.5   183.2
   7  13   7   469.6   199.6   283.1   197.8
   8  13   7   127.5   208.1   182.9   190.8
   9  13   7  3280.7   307.0  2493.1   250.4
  10  13   7  1496.3   298.6  2258.0   313.3
  11  13   7  1638.3   248.0  1712.8   256.2
  12  13   7   353.6   220.4   522.6   271.8
  13  13   7   241.3   288.4   145.7   360.5
  14  13   7   275.3   701.3   902.6   597.2
 -14  14   7   488.1   390.2  1017.2   746.8
 -13  14   7  1431.3   407.1  1968.0   578.1
 -12  14   7   356.8   238.7   563.1   348.9
 -11  14   7   372.0   222.2   743.1   336.8
 -10  14   7  1254.4   270.4  1311.0   305.9
  -9  14   7  2289.6   288.4  2727.4   242.8
  -8  14   7   347.5   221.1   405.8   159.8
  -7  14   7  3263.0   302.2  3920.1   269.4
  -6  14   7  2381.1   301.4  2553.1   249.8
  -5  14   7   786.0   183.2   726.6   193.7
  -4  14   7   693.5   165.5   289.1   157.0
  -3  14   7   872.5   173.0   753.2   179.0
  -2  14   7   828.0   181.3   947.3   169.9
  -1  14   7   663.3   167.9   455.6   159.7
   0  14   7   573.7   161.8   814.5   172.7
   1  14   7   579.1   148.8   359.9   158.3
   2  14   7  1069.1   156.9  1335.8   169.1
   3  14   7  2285.4   181.3  2033.5   186.5
   4  14   7   504.0   137.6   449.7   176.6
   5  14   7   489.2   149.0   465.3   195.2
   6  14   7   852.0   161.6  1229.6   209.4
   7  14   7  2194.8   299.1  1537.8   278.4
   8  14   7    52.2   213.3   129.8   188.3
   9  14   7  2474.2   286.4  2120.5   260.7
  10  14   7  3036.5   279.9  3346.7   295.0
  11  14   7   175.1   216.9   669.8   234.0
  12  14   7  1752.4   235.8  1522.6   312.5
  13  14   7   471.9   427.9   528.6   393.0
  14  14   7   131.6   706.0   595.9   599.0
 -13  15   7   338.4   384.2   791.9   589.0
 -12  15   7  1838.3   279.9  1659.0   492.4
 -11  15   7   526.7   221.9   713.4   342.3
 -10  15   7   386.4   227.1   610.7   320.8
  -9  15   7  3261.8   335.0  3565.1   298.0
  -8  15   7  1044.2   253.5   881.2   206.3
  -7  15   7   622.1   198.3   521.5   200.6
  -6  15   7   619.6   462.0  -180.3   378.5
  -5  15   7  1109.7   191.3  1012.6   194.8
  -4  15   7  1340.5   171.0   987.5   159.0
  -3  15   7  1435.9   207.7  1440.4   197.5
  -2  15   7   832.6   192.6   637.4   175.6
  -1  15   7   618.7   178.8   804.9   176.9
   0  15   7  2594.1   210.4  1845.2   211.0
   1  15   7  1359.0   170.2  1598.4   175.0
   2  15   7  2496.6   196.3  2013.7   186.7
   3  15   7  2725.9   210.0  2882.2   221.8
   4  15   7    -8.7   140.3    67.3   169.1
   5  15   7   882.6   148.3   995.4   238.8
   6  15   7  3501.1   226.7  2782.7   283.3
   7  15   7   441.2   221.2   158.7   211.8
   8  15   7  2456.7   256.8  1786.7   238.0
   9  15   7  3277.2   339.4  3065.5   310.3
  10  15   7   747.8   226.6   754.6   239.9
  11  15   7   327.0   241.4   499.2   250.3
  12  15   7  1285.2   295.6  1717.0   412.2
  13  15   7    49.0   715.0   772.1   386.2
  14  15   7       0      -1   249.3   615.0
 -13  16   7       0      -1  1125.3   599.5
 -12  16   7   274.6   286.2   495.0   579.4
 -11  16   7   182.8   215.6   455.6   345.4
 -10  16   7  2566.8   273.0  2460.5   345.2
  -9  16   7   806.4   228.7   529.4   212.0
  -8  16   7    64.0   224.6   546.8   199.1
  -7  16   7   370.9   225.7   226.1   204.6
  -6  16   7    89.1   200.2    -9.8   208.2
  -5  16   7   -37.4   176.3   109.2   215.4
  -4  16   7  2117.9   237.6  1974.6   245.7
  -3  16   7  2022.6   193.7  1979.7   188.0
  -2  16   7   192.4   173.3    88.9   168.0
  -1  16   7    33.8   173.0   333.7   170.9
   0  16   7  1293.8   186.8  1220.5   187.0
   1  16   7   997.4   169.7  1187.7   170.9
   2  16   7   123.1   157.0   421.6   172.2
   3  16   7   450.1   176.2   711.7   183.1
   4  16   7  3161.3   230.5  3790.2   250.2
   5  16   7    75.7   148.6   325.6   231.7
   6  16   7   186.0   163.1    65.9   226.8
   7  16   7   130.6   248.0   419.6   215.9
   8  16   7   503.7   249.6   454.5   217.2
   9  16   7   607.1   251.3   421.3   228.0
  10  16   7   633.6   266.1   401.6   255.2
  11  16   7   186.2   241.8   118.3   286.4
  12  16   7  -153.5   292.9   213.8   365.1
  13  16   7       0      -1   517.3   622.4
  14  16   7       0      -1  -122.4   639.5
 -13  17   7       0      -1   344.4   600.3
 -12  17   7   377.3   308.5   348.2   587.4
 -11  17   7   836.0   237.2   976.2   407.2
 -10  17   7   154.6   224.0    82.9   253.7
  -9  17   7   335.4   226.0    67.7   211.4
  -8  17   7  1222.5   248.6   703.1   220.9
  -7  17   7   142.3   224.7   657.6   209.1
  -6  17   7   855.8   232.4  1060.1   221.9
  -5  17   7    54.0   178.7   -26.7   218.0
  -4  17   7   846.0   174.2  1180.3   252.8
  -3  17   7  1763.3   237.9  1170.5   278.3
  -2  17   7   429.4   171.7   433.6   191.7
  -1  17   7  2727.1   199.9  2784.6   217.4
   0  17   7  2556.7   238.5  2537.6   232.5
   1  17   7   594.4   223.1   766.6   236.4
   2  17   7   402.7   171.2   111.9   191.8
   3  17   7  3542.6   232.0  4025.2   264.7
   4  17   7   502.4   177.5   544.4   189.1
   5  17   7   396.9   186.1   507.6   223.9
   6  17   7   295.7   199.6   271.0   233.4
   7  17   7   123.2   231.5   -65.6   220.7
   8  17   7  1764.7   277.6  1747.8   251.2
   9  17   7   362.9   253.4   311.2   230.6
  10  17   7   724.1   254.5   676.0   234.8
  11  17   7   233.5   268.4   346.8   331.3
  12  17   7   255.2   493.9   266.6   372.0
  13  17   7       0      -1   508.7   623.1
 -12  18   7   -65.8   839.2   681.4   597.7
 -11  18   7   266.5   279.4   173.6   572.2
 -10  18   7   419.6   230.3   312.3   253.1
  -9  18   7   323.2   225.3    -6.4   224.6
  -8  18   7   221.5   229.7   433.6   205.7
  -7  18   7   429.2   228.2   356.1   212.0
  -6  18   7   457.7   236.4   233.6   224.4
  -5  18   7  3165.8   296.0  3203.4   306.1
  -4  18   7   748.8   198.7   901.9   258.6
  -3  18   7  1820.3   189.5  2066.5   235.8
  -2  18   7   -37.3   171.6   222.2   233.2
  -1  18   7   191.4   171.3   514.1   239.2
   0  18   7   912.7   188.5   951.3   207.7
   1  18   7   846.9   180.4  1104.2   200.1
   2  18   7   -52.1   170.4   151.6   212.4
   3  18   7   531.3   207.4   592.5   250.0
   4  18   7   252.8   193.7   729.0   205.5
   5  18   7  2948.3   298.3  2888.7   306.8
   6  18   7  1579.5   210.0   782.7   252.1
   7  18   7   113.4   235.8   145.9   245.9
   8  18   7   186.2   257.6   547.5   236.8
   9  18   7   134.2   257.8   323.7   234.9
  10  18   7   -66.2   254.6   283.7   230.9
  11  18   7   166.3   425.7   194.6   342.6
  12  18   7  1165.9   801.2   649.6   390.9
 -12  19   7       0      -1  1049.0   728.0
 -11  19   7  -354.6   471.4   413.5   584.2
 -10  19   7  -351.2   237.1  -238.1   343.5
  -9  19   7   251.6   230.7   293.7   230.6
  -8  19   7  1342.9   243.8  1122.6   219.5
  -7  19   7   914.9   234.6   910.8   220.8
  -6  19   7   526.7   232.6   469.1   220.0
  -5  19   7   580.0   234.5   444.0   221.7
  -4  19   7   203.3   194.5   113.5   254.1
  -3  19   7  1396.1   228.1  1271.1   278.4
  -2  19   7   685.4   175.2   584.0   242.4
  -1  19   7   522.9   178.3   639.0   242.2
   0  19   7    66.6   184.9  -187.1   215.2
   1  19   7   193.0   179.7   247.9   241.6
   2  19   7  -195.3   194.5   -89.0   235.1
   3  19   7  3017.4   262.5  3214.2   308.0
   4  19   7    90.5   209.6    67.3   210.1
   5  19   7   315.2   206.6   678.5   234.9
   6  19   7    22.4   233.6  -171.4   245.7
   7  19   7   -68.6   241.9   -73.3   250.3
   8  19   7   479.0   275.7   588.2   245.7
   9  19   7   539.2   265.9   621.9   238.2
  10  19   7   237.7   283.7   291.2   268.1
  11  19   7   185.6   548.7   207.5   349.7
  12  19   7       0      -1  -315.3   546.8
 -12  20   7       0      -1   127.9   734.1
 -11  20   7  -155.3   483.2   717.7   720.8
 -10  20   7   953.5   420.8    30.6   433.9
  -9  20   7   461.3   230.3   480.6   236.1
  -8  20   7   368.9   231.3   629.3   212.1
  -7  20   7   769.5   235.2   627.1   224.2
  -6  20   7   444.4   234.3   120.0   221.7
  -5  20   7   896.7   226.2  1049.8   261.9
  -4  20   7   210.5   198.0   222.1   260.2
  -3  20   7  1794.2   194.1  1810.4   264.8
  -2  20   7   692.4   187.0   146.7   245.8
  -1  20   7   168.9   230.7   284.7   258.6
   0  20   7   438.6   202.6   482.7   247.2
   1  20   7  2304.7   215.1  2423.2   266.3
   2  20   7   387.0   190.4   651.5   245.3
   3  20   7   640.6   234.5   595.4   256.2
   4  20   7   660.2   225.4   465.7   239.6
   5  20   7  1178.0   228.4  1311.4   251.9
   6  20   7    77.6   239.8   175.4   251.9
   7  20   7   345.1   250.8   379.2   255.5
   8  20   7    90.1   266.6   389.5   241.3
   9  20   7   523.1   271.3   310.8   248.2
  10  20   7   433.5   557.3   393.3   263.8
  11  20   7   584.2   576.5   344.7   355.1
  12  20   7       0      -1   353.1   944.9
 -11  21   7  -377.9   794.1   759.2   736.1
 -10  21   7   278.1   420.9  -191.2   603.3
  -9  21   7   107.4   310.1  -280.0   296.7
  -8  21   7   630.3   245.6   618.9   251.9
  -7  21   7   384.0   235.6   -27.0   223.7
  -6  21   7   305.3   238.0   203.5   226.4
  -5  21   7   433.6   213.8   378.9   253.9
  -4  21   7  1443.4   238.2  1779.9   283.5
  -3  21   7   329.7   184.7   541.3   252.1
  -2  21   7   469.4   186.8   201.8   248.9
  -1  21   7  2936.1   250.0  2649.7   287.9
   0  21   7   700.7   208.5   578.1   253.9
   1  21   7  1217.1   236.7  1392.8   284.0
   2  21   7    66.0   197.2  -157.0   250.1
   3  21   7  1050.4   227.2  1177.0   254.8
   4  21   7  1207.0   239.2   847.0   259.9
   5  21   7   107.1   213.8    35.9   239.8
   6  21   7   707.8   249.9   736.1   255.2
   7  21   7   746.7   276.3   910.9   260.0
   8  21   7  1275.5   288.7  1653.2   258.0
   9  21   7   156.5   384.8   154.4   270.4
  10  21   7   895.1   568.8   422.5   273.0
  11  21   7  -461.8   569.9  -681.1   656.7
 -11  22   7       0      -1    53.8   750.2
 -10  22   7  1672.8   554.6   592.9   738.3
  -9  22   7   325.5   370.4   244.5   390.6
  -8  22   7   169.8   280.8   132.3   309.6
  -7  22   7   680.7   238.2   608.7   232.2
  -6  22   7  -120.2   236.0   -56.1   227.3
  -5  22   7    86.6   237.3   340.8   256.8
  -4  22   7  1885.1   250.5  1614.2   284.6
  -3  22   7   134.2   229.4  -155.5   250.7
  -2  22   7   271.2   196.1  -494.6   251.9
  -1  22   7   215.4   206.5    15.4   254.3
   0  22   7  1568.2   230.1  1131.2   272.0
   1  22   7  1294.0   204.3  1077.4   258.2
   2  22   7   105.5   217.9   215.9   253.4
   3  22   7  -141.3   221.2   -52.1   248.2
   4  22   7   436.2   247.5   431.2   287.5
   5  22   7  -115.3   266.6  -270.0   254.4
   6  22   7   393.0   247.1   173.7   258.8
   7  22   7   253.1   275.1   141.9   267.1
   8  22   7  -102.2   297.6   361.1   276.0
   9  22   7  1150.8   573.8  1002.9   303.9
  10  22   7  1153.3   595.7   676.0   332.5
  11  22   7  -210.8   812.2
 -10  23   7    54.9   512.9   475.8   725.2
  -9  23   7   296.5   426.7   272.5   424.8
  -8  23   7  -195.1   313.7  -140.2   374.1
  -7  23   7   685.3   270.7   449.7   294.6
  -6  23   7   278.3   281.2  -162.8   256.6
  -5  23   7  1178.4   286.6   930.3   265.9
  -4  23   7   523.5   248.9   696.8   276.3
  -3  23   7   269.2   233.8   218.6   270.3
  -2  23   7   548.2   217.9   401.6   256.5
  -1  23   7   878.9   220.3   838.1   260.5
   0  23   7   350.1   208.5  -250.1   252.9
   1  23   7  -134.1   219.5   199.9   256.9
   2  23   7   154.0   222.4   236.3   256.1
   3  23   7   564.6   227.3   428.9   258.5
   4  23   7   165.4   234.2   235.4   282.0
   5  23   7    21.8   272.0   229.7   299.6
   6  23   7   858.2   256.9   481.9   265.3
   7  23   7    68.6   295.6   286.7   270.5
   8  23   7   -20.7   558.3   411.2   307.2
   9  23   7   436.9   573.4   179.7   358.8
  10  23   7   579.9   584.0    50.5   364.3
 -10  24   7   506.5   540.5
  -9  24   7   417.3   896.0  1166.9   464.6
  -8  24   7    52.5   888.6   523.9   458.2
  -7  24   7    91.3   425.5   400.2   323.0
  -6  24   7   650.6   335.1   596.8   282.7
  -5  24   7   259.6   281.9   228.6   266.5
  -4  24   7  -109.6   252.0  -114.7   264.9
  -3  24   7    19.2   233.6    13.3   272.1
  -2  24   7   679.5   239.0   159.5   259.8
  -1  24   7   196.8   209.9   163.2   260.6
   0  24   7   -93.1   207.9   200.2   255.3
   1  24   7  -113.0   228.8  -196.1   256.6
   2  24   7   161.8   226.1   210.6   260.8
   3  24   7  -167.1   226.5    76.8   283.2
   4  24   7  -270.9   268.7   905.1   302.6
   5  24   7   368.6   274.4   278.9   304.1
   6  24   7   112.5   325.2   455.8   276.4
   7  24   7   705.1   593.8   892.2   430.3
   8  24   7   150.0   843.7   625.5   638.5
   9  24   7       0      -1  1051.9   659.3
  -9  25   7  -143.6   842.2     4.3   984.4
  -8  25   7   841.0   915.1   310.6   990.2
  -7  25   7  -305.2   429.2    33.2   426.0
  -6  25   7   800.2   442.2   492.9   343.5
  -5  25   7   222.0   330.6   152.9   310.7
  -4  25   7   361.8   299.7   269.3   288.9
  -3  25   7   408.3   238.4   499.5   281.5
  -2  25   7   393.6   240.6   304.5   278.1
  -1  25   7   101.7   243.7   192.3   261.6
   0  25   7   -24.3   230.2   439.1   265.5
   1  25   7   422.4   240.0   458.6   263.6
   2  25   7    66.6   227.8  -104.7   266.5
   3  25   7  -314.9   229.2  -241.4   289.0
   4  25   7  -388.8   295.1  -224.6   305.5
   5  25   7  -281.0   297.2    -4.1   393.5
   6  25   7   206.4   477.6   267.8   635.1
   7  25   7 -1344.1   885.2  1292.8   642.1
   8  25   7       0      -1  1325.1  1064.1
   9  25   7       0      -1  1040.1  1069.2
  -7  26   7   264.9   889.6
  -6  26   7   775.2   456.4   522.3   628.8
  -5  26   7   955.2   446.6   546.6   406.2
  -4  26   7   719.7   441.6   665.4   364.3
  -3  26   7   597.0   242.6    -1.0   344.7
  -2  26   7   324.9   251.5   131.2   341.9
  -1  26   7   162.5   272.7  -208.8   313.9
   0  26   7   222.6   269.9   398.9   302.6
   1  26   7  -136.3   240.8   110.0   300.7
   2  26   7   291.5   244.2   -47.3   341.5
   3  26   7    26.3   246.0  -355.0   572.5
   4  26   7  -310.7   304.7  1048.3   729.2
   5  26   7  -162.7   544.7  1144.5  1034.2
   6  26   7       0      -1  1406.1  1013.4
   7  26   7       0      -1  1998.9  1186.4
  -6  27   7  -588.2   696.3   434.8   619.8
  -5  27   7   731.5   459.6   477.8   544.0
  -4  27   7   982.1   441.5   434.1   533.8
  -3  27   7   856.8   364.2    26.7   441.4
  -2  27   7   329.0   273.4   419.3   436.2
  -1  27   7  -242.5   285.2  -264.5   435.9
   0  27   7   291.2   299.1  -332.6   489.1
   1  27   7  -112.8   277.0  -714.7   490.3
   2  27   7  -128.4   252.8   580.3   702.8
   3  27   7  -255.3   293.8  -219.4   954.2
   4  27   7  -649.1   432.6
   5  27   7  -480.6   805.4
  -6  28   7       0      -1  -189.2   627.3
  -5  28   7   874.5   536.6   129.4   694.4
  -4  28   7  1220.4   512.3  -349.3  1031.4
  -3  28   7  1015.6   643.6  1095.8   971.6
  -2  28   7   -58.6   431.1   398.8   613.6
  -1  28   7  -415.8   360.0   331.1   613.5
   0  28   7   466.6   313.5   792.2   517.8
   1  28   7   -30.5   302.4    67.9   716.2
   2  28   7  -146.5   283.7   -49.7   731.9
   3  28   7  -911.1   368.9   456.7  1010.4
   4  28   7  -614.9   453.2
  -5  29   7  -104.2   724.3
  -4  29   7  2174.8  1012.0
  -2  29   7  1535.8   773.4
  -1  29   7   529.0   493.8  -164.1   631.0
   0  29   7   138.7   382.9   141.7   621.1
   1  29   7   166.3   381.1   -91.2   718.5
   2  29   7   360.2   800.6   289.6  1046.1
   3  29   7   167.0   571.0
  -1  30   7  -144.6   505.8
   0  30   7  1254.4   725.6  -805.6  1165.3
 -16   0   8  -146.0   579.9
 -15   0   8   322.9   299.3
 -14   0   8  1813.5   292.8
 -13   0   8  2334.9   243.4
 -12   0   8  3263.4   308.3
 -11   0   8   181.4   170.3
 -10   0   8  1531.8   178.5
  -9   0   8   159.4   160.0
  -8   0   8  3585.9   287.1
  -7   0   8  2371.8   223.5
  -5   0   8 14518.0  1014.3
  -3   0   8  2850.6   206.7
  -2   0   8  8966.0   407.9
  -1   0   8  4582.0   243.5
   0   0   8  1377.1   111.7
   1   0   8  5819.3   243.3
   2   0   8  8079.4   380.7
   3   0   8   446.9   108.0
   4   0   8  5386.0   265.5
   5   0   8 19038.4   885.9
   6   0   8  1983.5   146.4
   7   0   8  2736.3   188.1
   8   0   8   385.1   273.1
   9   0   8   595.4   127.2
  10   0   8   465.4   197.8
  11   0   8   607.2   191.5
  12   0   8  3570.3   321.8
  13   0   8   264.5   238.6
  14   0   8   907.8   270.7
  15   0   8   135.4   295.7
  16   0   8   224.7   383.5
 -16   1   8   830.8   677.0   362.6   551.6
 -15   1   8  1296.3   310.0  1308.6   372.3
 -14   1   8  1390.6   288.3  1395.4   289.3
 -13   1   8  1118.5   227.2  1388.7   281.5
 -12   1   8   696.8   173.3   598.3   183.8
 -11   1   8  1533.3   205.2  1359.7   202.0
 -10   1   8  1716.8   180.3  1141.2   185.9
  -9   1   8   972.3   177.7  1874.3   192.3
  -8   1   8  4722.1   391.0  4662.0   387.1
  -7   1   8   101.0   158.8   254.4   138.7
  -5   1   8  2959.3   162.5  2496.3   173.4
  -3   1   8  5393.9   295.1  4589.3   206.7
  -2   1   8  8850.0   442.3  8844.9   503.4
  -1   1   8  1789.8   137.2  2013.5   134.8
   0   1   8  2760.3   151.8  2829.7   156.0
   1   1   8  2129.9   128.2  2167.0   122.4
   2   1   8  6999.4   350.6  6800.1   336.7
   3   1   8  2940.6   204.5  3789.5   203.9
   4   1   8  2680.3   152.9  2198.0   153.5
   5   1   8  1600.5   138.7  1209.3   141.2
   6   1   8  6816.5   355.6  5782.8   345.5
   7   1   8   338.3   120.6   278.8   110.7
   8   1   8  5575.4   316.2  6341.5   318.3
   9   1   8  1339.4   170.6   624.1   137.9
  10   1   8  1164.3   187.0  1311.9   194.4
  11   1   8  2035.5   216.6  1308.1   227.3
  12   1   8   154.5   191.4   379.3   190.5
  13   1   8   780.3   210.4   942.3   239.7
  14   1   8   716.4   265.7  1120.5   263.0
  15   1   8   449.8   313.8   324.4   305.0
  16   1   8  -275.1   383.7  -414.2   371.8
 -16   2   8  1528.2   766.1   938.2   425.0
 -15   2   8   172.7   285.5   251.6   349.9
 -14   2   8  1287.9   312.7  1251.8   289.4
 -13   2   8   295.0   202.7   345.9   265.2
 -12   2   8   599.3   180.5   748.1   186.9
 -11   2   8  1325.0   208.8  1332.3   203.8
 -10   2   8   989.3   160.2   542.9   184.5
  -9   2   8  6710.3   422.7  7166.0   461.6
  -8   2   8  1544.0   153.1  1465.2   156.6
  -7   2   8  5755.8   442.1  6259.5   476.6
  -6   2   8       0      -1  6341.1  1818.7
  -5   2   8  2816.1   215.0  2994.0   224.3
  -3   2   8  5002.6   262.2  5028.9   254.3
  -2   2   8  3203.4   167.2  2840.9   170.9
  -1   2   8  7444.9   408.0  7678.8   368.9
   0   2   8  8304.4   399.4  8040.7   352.6
   1   2   8  9336.4   384.9  8461.7   351.0
   2   2   8  1725.1   140.4  1393.8   141.6
   3   2   8  4617.4   250.8  5083.1   242.6
   4   2   8 27192.6  1195.7 25129.9  1199.2
   5   2   8  3980.3   208.1  3102.9   185.8
   6   2   8  9110.9   466.3  7954.8   425.1
   7   2   8  7309.7   376.2  7013.0   349.3
   8   2   8   599.5   113.8   548.2   120.3
   9   2   8  5207.6   370.1  4820.2   325.3
  10   2   8   107.0   165.9    69.3   169.9
  11   2   8  1713.2   219.3  1916.6   246.6
  12   2   8   721.4   200.0  1022.5   225.5
  13   2   8   188.4   193.1   259.1   217.6
  14   2   8   918.3   267.1   833.4   256.6
  15   2   8  -241.7   302.7  -266.7   350.8
  16   2   8   730.2   335.9   342.6   394.5
 -16   3   8       0      -1   317.7   415.9
 -15   3   8   581.3   302.6   322.0   356.5
 -14   3   8  2171.3   378.9  2948.7   340.5
 -13   3   8   670.2   194.5  1048.7   273.8
 -12   3   8   877.2   182.3  1473.8   275.0
 -11   3   8   223.0   174.5  -102.9   183.7
 -10   3   8   684.8   180.5   628.2   181.2
  -9   3   8  7225.2   502.5  7538.4   477.4
  -8   3   8  4510.0   336.5  4446.0   347.6
  -7   3   8  5489.9   453.1  5811.0   439.5
  -6   3   8  5281.1   804.1  5602.8   752.8
  -5   3   8  7466.4   501.5  8367.7   492.7
  -4   3   8 10415.7   675.5 10845.2   772.5
  -3   3   8  1283.6   131.0   687.6   139.5
  -2   3   8 11193.9   497.0 11222.4   484.8
  -1   3   8  1229.3   113.2  1327.5   106.2
   0   3   8 11008.2   525.3 11159.5   472.1
   1   3   8   136.2   104.1   495.3    96.6
   2   3   8  9398.3   499.2  9675.2   467.5
   3   3   8  2812.8   260.0  3063.9   216.0
   4   3   8 10922.2   616.3  8991.4   571.7
   5   3   8  8329.8   442.3  8559.4   422.5
   6   3   8  8298.9   410.7  8135.2   380.7
   7   3   8  6438.8   341.5  5815.8   305.9
   8   3   8  4073.6   247.8  4515.6   243.2
   9   3   8  6680.9   429.5  6519.9   386.2
  10   3   8   631.3   162.3   676.7   152.9
  11   3   8   361.3   182.0   253.2   195.8
  12   3   8   227.9   189.0     9.4   217.9
  13   3   8   630.4   204.5   541.5   226.1
  14   3   8   696.1   300.7   866.7   270.7
  15   3   8   442.2   320.1   506.3   361.2
  16   3   8   709.8   564.4   616.8   506.2
 -16   4   8       0      -1   684.2   643.3
 -15   4   8  1602.3   333.1  1563.0   407.8
 -14   4   8   930.2   297.3   874.0   316.5
 -13   4   8   755.9   186.9   639.5   271.7
 -12   4   8   -28.6   183.1   276.4   270.7
 -11   4   8  1822.1   229.5  2101.5   233.7
 -10   4   8   333.5   178.2   462.1   179.8
  -9   4   8  1020.9   188.7   798.9   177.2
  -8   4   8  4069.3   520.6  4434.8   647.4
  -7   4   8  4683.3   336.8  5316.9   332.3
  -6   4   8  1313.3   224.2  2152.4   207.2
  -5   4   8  9034.6   568.9  9789.7   555.3
  -4   4   8   855.3   132.4   886.8   115.9
  -3   4   8  9607.0   485.7 10366.0   482.5
  -2   4   8   473.0   127.9   178.4   126.9
  -1   4   8  4979.5   268.7  6088.3   266.1
   0   4   8  1517.2   134.3  1542.9   121.0
   1   4   8  4994.3   244.4  3579.6   239.7
   2   4   8  1555.8   125.2  1496.2   122.0
   3   4   8  8257.1   449.1  7267.3   417.6
   4   4   8   129.9   115.9   -50.1   118.5
   5   4   8  9597.7   495.1  9116.7   503.2
   6   4   8  3826.8   196.6  2855.6   176.1
   7   4   8  3344.1   248.3  3785.6   228.6
   8   4   8  6350.8   319.7  6269.6   303.5
   9   4   8  1781.2   168.0  1676.8   138.0
  10   4   8   493.7   186.8   552.4   160.8
  11   4   8  1139.4   219.2  1300.7   277.6
  12   4   8  1285.0   194.6  1195.0   227.8
  13   4   8   724.0   201.6   578.3   223.4
  14   4   8   210.6   248.3   321.8   269.2
  15   4   8  1103.4   362.3  1018.8   406.4
  16   4   8       0      -1   211.7   510.8
 -16   5   8       0      -1   595.1   624.8
 -15   5   8  1109.1   354.3   620.6   403.7
 -14   5   8  1888.0   342.4  2006.5   359.2
 -13   5   8  4861.8   387.8  5040.2   510.9
 -12   5   8   126.3   189.5   176.6   260.0
 -11   5   8   320.2   193.9   109.8   184.1
 -10   5   8  1018.5   199.6   927.0   184.9
  -9   5   8  1264.2   187.2  1452.8   144.6
  -8   5   8  3176.4   327.5  3904.1   431.2
  -7   5   8  1638.9   174.6  1975.9   163.7
  -6   5   8  2723.2   291.5  5386.5   573.1
  -5   5   8  4334.7   302.1  5146.8   320.6
  -4   5   8   733.5   142.0   731.4   127.0
  -3   5   8  5698.5   352.1  5840.8   334.3
  -2   5   8  4994.5   284.3  4764.4   247.3
  -1   5   8  3309.2   199.9  3551.1   171.9
   0   5   8 10213.4   535.7  9521.1   457.8
   1   5   8   992.9   287.9  1381.0   222.9
   2   5   8  3763.1   250.5  4450.8   228.3
   3   5   8  6121.9   309.6  5868.8   298.8
   4   5   8  1084.4   120.9  1132.2   130.2
   5   5   8       0      -1   627.1   937.9
   6   5   8  2613.8   199.4  1794.7   188.3
   7   5   8   310.5   122.7   469.2   101.1
   8   5   8  1298.7   144.0  1331.3   143.1
   9   5   8   341.1   142.3   249.9   117.1
  10   5   8   109.8   190.7   191.0   153.6
  11   5   8   381.2   192.0   369.3   236.3
  12   5   8   330.9   184.9   215.5   231.7
  13   5   8  4208.2   397.2  4279.3   423.0
  14   5   8  1434.9   300.6  1455.4   323.5
  15   5   8    34.6   325.4   106.7   354.9
 -16   6   8       0      -1   525.0   634.7
 -15   6   8  1448.1   464.4   896.1   626.0
 -14   6   8   997.9   461.8   456.0   353.5
 -13   6   8  1153.3   215.1   763.7   296.4
 -12   6   8  1133.9   207.5  1344.0   315.2
 -11   6   8   771.0   219.2   994.2   216.1
 -10   6   8   707.8   211.1  1261.2   198.8
  -9   6   8  3279.2   285.7  2665.6   241.2
  -8   6   8  1209.1   259.1  1534.1   229.3
  -7   6   8  4800.1   366.7  4152.2   302.6
  -6   6   8  1779.3   236.7  2397.1   175.5
  -5   6   8  1843.7   283.5  2509.9   248.9
  -4   6   8  1564.6   172.1  1410.5   162.9
  -3   6   8  2581.3   240.7  2933.3   213.4
  -2   6   8  2421.3   201.9  1747.7   185.6
  -1   6   8  4969.8   292.4  3638.3   249.6
   0   6   8 15906.6   799.5 14994.3   742.7
   1   6   8  6417.6   386.6  6949.0   835.1
   2   6   8  3085.7   192.8  3082.2   181.9
   3   6   8  3500.1   201.3  3668.8   209.9
   4   6   8  3348.4   263.7  3499.5   251.2
   5   6   8  5218.5   305.6  4701.4   235.8
   6   6   8  2651.4   177.6  2710.1   192.6
   7   6   8  4937.8   269.9  5310.1   282.5
   8   6   8  2981.1   183.5  3223.9   191.2
   9   6   8  2796.1   216.5  2600.8   214.8
  10   6   8  1316.7   212.3   957.7   192.3
  11   6   8  1919.0   219.2  1707.0   267.2
  12   6   8   274.9   195.4   569.2   238.4
  13   6   8  1201.8   222.9   993.9   269.6
  14   6   8   669.8   261.8  1054.7   289.0
  15   6   8   690.5   412.6   478.2   512.7
 -16   7   8       0      -1   768.8   692.4
 -15   7   8  1049.2   578.5   243.1   647.0
 -14   7   8  1397.7   313.6  1291.0   340.2
 -13   7   8   382.7   196.9   288.3   284.5
 -12   7   8  1182.5   223.9  1251.1   361.2
 -11   7   8  3300.5   301.8  2955.2   342.6
 -10   7   8  3319.9   253.0  2921.6   238.2
  -9   7   8  3413.6   281.8  2943.1   255.3
  -8   7   8  6187.6   487.0  6432.6   392.4
  -7   7   8  1506.3   191.6  1947.9   148.7
  -6   7   8   118.1   170.2   131.0   129.3
  -5   7   8  7842.9   622.7  8203.7   582.0
  -4   7   8  1714.0   192.3  2363.9   190.1
  -3   7   8  3683.3   266.6  4624.0   268.2
  -2   7   8  3293.4   271.7  4459.2   253.5
  -1   7   8  3086.8   210.0  3083.4   184.2
   0   7   8   398.6   145.1   234.7   118.9
   1   7   8  2581.7   210.8  1751.4   171.6
   2   7   8  4890.5   253.7  4445.0   249.7
   3   7   8  6689.5   604.0  7596.0   541.9
   4   7   8  2827.6   169.7  2437.0   187.0
   5   7   8 10919.9   577.5 11286.8   697.0
   6   7   8   615.0   118.7   527.2   146.9
   7   7   8   825.3   129.0   437.2   157.1
   8   7   8  6481.3   375.0  6213.7   410.0
   9   7   8  2711.4   228.2  2244.9   229.4
  10   7   8   692.5   241.9   930.4   241.9
  11   7   8  2548.5   300.8  3509.1   359.4
  12   7   8  1648.8   226.1  1773.8   267.9
  13   7   8    20.7   190.6   290.7   244.1
  14   7   8   595.6   274.3   788.7   300.1
  15   7   8   571.6   394.8   312.4   498.1
 -15   8   8   261.4   534.9   506.4   659.4
 -14   8   8   837.7   290.5   440.3   390.2
 -13   8   8   140.3   197.7   113.1   276.7
 -12   8   8   511.1   202.8  1132.1   314.5
 -11   8   8   763.4   200.4   811.3   233.8
 -10   8   8  1489.7   226.6  1459.6   212.7
  -9   8   8  2648.5   308.5  2827.2   302.7
  -8   8   8  4198.3   295.0  4131.5   274.5
  -7   8   8  3152.1   310.0  4067.2   242.7
  -6   8   8    63.5   177.0   134.1   137.5
  -5   8   8  2519.8   181.7  2195.6   164.9
  -4   8   8  2091.0   169.9  1805.9   163.7
  -3   8   8 13752.7  2104.8 14553.6  2911.5
  -2   8   8 21621.1  1634.4 22862.8  1358.1
  -1   8   8  1009.7   169.2  1314.4   140.1
   0   8   8   739.1   159.5   617.6   126.6
   1   8   8  2198.4   184.7  1544.0   145.1
   2   8   8 27739.4  1475.5 27741.1  1318.2
   3   8   8 10430.4   599.3 10901.7   580.9
   4   8   8   867.0   156.0  1070.0   156.5
   5   8   8   153.2   160.6   429.8   172.2
   6   8   8   466.2   146.4   371.9   152.9
   7   8   8  3023.0   232.2  3123.9   248.3
   8   8   8  2298.4   238.9  2288.7   217.0
   9   8   8  3711.8   290.7  3677.6   261.1
  10   8   8  1216.1   205.3  1431.0   200.3
  11   8   8   171.5   180.8   213.9   222.5
  12   8   8   470.1   204.9   990.6   289.2
  13   8   8   181.9   192.8   751.5   280.5
  14   8   8   805.5   266.8  1373.2   352.4
  15   8   8   469.5   391.9  -231.9   484.7
 -15   9   8       0      -1   460.1   660.4
 -14   9   8   558.2   282.1   201.2   661.7
 -13   9   8   738.0   207.3   199.4   282.7
 -12   9   8   690.8   222.7   694.5   337.3
 -11   9   8  2233.4   269.5  3425.0   359.4
 -10   9   8   155.8   195.0   355.9   191.3
  -9   9   8  2812.7   263.1  2273.2   255.6
  -8   9   8  1362.8   214.9  1271.6   162.9
  -7   9   8  3695.0   395.2  3028.0   282.5
  -6   9   8  2299.8   269.7  2352.6   221.3
  -5   9   8   337.0   175.0   308.7   173.0
  -4   9   8    33.1   166.1    14.1   153.6
  -3   9   8  5143.5   366.8  4479.0   329.2
  -1   9   8 16838.4  1076.0 17495.8  1000.9
   0   9   8  5792.5   390.1  5576.0   311.8
   1   9   8 13258.4   971.1 12659.6   786.3
   2   9   8  7669.4   492.6  7751.0   438.7
   3   9   8  7313.7   732.9  8604.3   878.6
   4   9   8   296.2    87.8   139.0   160.9
   5   9   8  1712.8   148.6  1451.0   174.1
   6   9   8  3622.3   240.4  3138.8   236.3
   7   9   8  1770.5   193.8  1431.1   186.6
   8   9   8   840.6   182.4  1005.2   160.9
   9   9   8  1685.4   255.1  2528.4   238.2
  10   9   8    62.4   189.6   125.8   179.7
  11   9   8  2251.5   266.4  1956.6   296.1
  12   9   8  1509.1   232.6  2096.3   320.1
  13   9   8   568.8   212.1   785.6   294.5
  14   9   8   244.1   305.4   926.5   338.7
  15   9   8   269.4   359.4  -125.0   977.5
 -15  10   8   464.0   632.6  -200.8   685.2
 -14  10   8   686.0   342.9     9.2   670.8
 -13  10   8   179.2   219.5   275.8   374.6
 -12  10   8   290.0   202.9   790.8   298.2
 -11  10   8   178.7   198.7   242.9   353.4
 -10  10   8   292.3   199.8   239.6   193.3
  -9  10   8  1711.7   235.3  1751.9   235.5
  -8  10   8   320.3   192.7   552.9   166.9
  -7  10   8   831.7   213.9  1079.8   202.4
  -6  10   8   548.8   178.9   174.7   173.3
  -5  10   8   534.3   195.4   487.2   171.3
  -4  10   8  1358.6   239.4  1807.1   202.3
  -3  10   8  9481.9   647.9  9970.7   555.8
  -2  10   8   991.8   211.5  1201.3   138.2
  -1  10   8  7940.4   562.2  7447.1   422.5
   0  10   8 18650.0  1055.9 16777.2   895.7
   1  10   8  9624.7   662.8 10108.9   616.6
   2  10   8  1974.7   163.9  1688.8   172.0
   3  10   8 11347.5   584.2 11134.6   615.4
   4  10   8  2961.7   190.8  2278.4   210.3
   5  10   8  1035.3   163.7  1094.7   172.6
   6  10   8   319.6   153.2    70.6   160.8
   7  10   8  2041.8   191.4  1683.7   192.5
   8  10   8   785.9   178.6   630.8   200.3
   9  10   8  1573.5   234.5  1784.8   219.1
  10  10   8   496.1   197.3   653.3   181.5
  11  10   8    25.7   190.3   281.4   259.6
  12  10   8    32.1   205.6   139.3   283.4
  13  10   8  1062.1   227.1  1268.7   344.3
  14  10   8   304.9   371.7   468.1   333.5
  15  10   8   167.9   372.2   -98.3   985.6
 -15  11   8   206.5   618.0   799.7   728.4
 -14  11   8  1600.9   406.8   989.6   716.5
 -13  11   8   730.6   298.3   396.0   509.2
 -12  11   8  1168.7   213.1  1201.6   311.2
 -11  11   8   580.6   206.3   981.6   331.7
 -10  11   8   810.7   208.3  1237.7   206.3
  -9  11   8  1711.3   216.4  1869.7   212.5
  -8  11   8  1246.6   214.7  1576.4   210.3
  -7  11   8  4048.8   353.7  4383.8   314.9
  -6  11   8  5251.3  1112.2  7644.8  1094.2
  -5  11   8  1791.8   201.2  1258.4   164.1
  -4  11   8  2575.4   226.4  2395.8   179.5
  -3  11   8   113.4   158.6   235.1   129.8
  -2  11   8   595.2   170.5   678.7   130.2
  -1  11   8  1472.7   178.6  1382.5   144.7
   0  11   8  5177.1   319.5  4065.5   281.8
   1  11   8  1083.5   172.8   839.0   165.9
   2  11   8   426.7   151.0   362.7   153.6
   3  11   8    58.3   123.2   240.2   155.3
   4  11   8  1194.7   162.0  1415.0   205.2
   5  11   8   161.4   146.7   148.6   171.1
   6  11   8  3329.5   261.5  3325.7   260.3
   7  11   8  4531.5   327.8  4349.2   323.8
   8  11   8  1448.3   231.1  1533.1   215.0
   9  11   8   917.2   226.3   969.2   200.4
  10  11   8   542.5   208.4   740.3   184.8
  11  11   8   372.4   200.8   603.6   234.4
  12  11   8   -56.4   215.1    90.6   288.7
  13  11   8   104.1   221.9   239.1   335.3
  14  11   8   186.8   342.2   356.7   336.9
 -15  12   8   558.0   648.5  -498.7   727.1
 -14  12   8   485.4   380.5  -677.6   700.7
 -13  12   8   973.6   345.6    45.6   698.4
 -12  12   8   143.7   227.8   708.9   325.7
 -11  12   8   466.9   232.2   625.9   331.3
 -10  12   8   323.5   203.0   414.0   193.0
  -9  12   8  1782.4   222.3  2039.4   221.9
  -8  12   8   536.4   188.7   227.7   183.8
  -7  12   8  2729.5   283.9  3069.9   228.9
  -6  12   8   993.1   230.0   849.3   180.1
  -5  12   8   -36.5   189.5   -20.8   164.6
  -4  12   8  1881.7   219.5  1434.0   175.4
  -3  12   8   321.3   162.0   253.5   132.3
  -2  12   8  1141.7   183.5  1098.3   143.3
  -1  12   8  6887.4   437.0  6581.2   374.8
   0  12   8  4267.9   267.1  4006.5   255.8
   1  12   8  8000.6   431.6  8004.1   412.1
   2  12   8   729.7   157.3   629.7   164.0
   3  12   8   223.6   131.6   136.6   156.3
   4  12   8  1270.6   168.3  1711.5   197.2
   5  12   8   321.1   144.3   304.5   166.0
   6  12   8   945.9   156.3   910.0   176.4
   7  12   8  2013.2   227.4  1858.6   241.6
   8  12   8   -20.8   205.3    68.2   193.5
   9  12   8  1130.7   237.4   780.8   220.4
  10  12   8   264.2   203.8   416.6   197.8
  11  12   8   337.7   205.5   649.0   235.7
  12  12   8   -28.2   216.7   558.8   292.3
  13  12   8   336.9   260.1   490.8   347.4
  14  12   8  -524.1   676.9   -15.2   362.0
 -14  13   8   486.5   384.9   -25.8   701.4
 -13  13   8   598.1   346.4  -391.5   677.4
 -12  13   8   180.2   233.5   120.4   361.9
 -11  13   8   840.1   246.7  1277.3   345.8
 -10  13   8  1841.9   248.2  1664.4   235.5
  -9  13   8   270.9   190.3   104.1   188.3
  -8  13   8   316.8   216.1   200.7   186.7
  -7  13   8   148.5   221.4   212.4   171.6
  -6  13   8  1377.7   251.8  1731.9   206.5
  -5  13   8  1148.8   203.2  1120.0   177.9
  -4  13   8   373.4   198.8   342.2   168.5
  -3  13   8   930.9   200.5  1892.1   186.5
  -2  13   8   869.2   183.2   995.1   144.9
  -1  13   8  7257.0   398.7  6508.7   366.8
   0  13   8   186.8   158.8   458.7   145.4
   1  13   8  4701.6   343.0  4848.2   329.5
   2  13   8   565.2   147.7   352.9   169.4
   3  13   8  3364.9   203.2  2304.2   211.7
   4  13   8  1273.7   126.0  1148.0   174.3
   5  13   8   484.2   156.5   844.9   175.8
   6  13   8  1684.7   181.3  1841.3   220.2
   7  13   8   408.9   162.6   369.1   186.9
   8  13   8   176.5   211.7     7.0   211.4
   9  13   8   364.9   211.5   129.2   193.8
  10  13   8  1416.2   241.3  1470.4   235.0
  11  13   8   819.5   224.6  1288.3   250.3
  12  13   8  -268.1   223.5   518.2   324.2
  13  13   8   324.5   347.6   136.7   373.1
  14  13   8  -496.8   683.1  -709.9   557.4
 -14  14   8       0      -1   587.4   755.3
 -13  14   8   615.7   390.0  1571.3   578.8
 -12  14   8   430.4   249.9   281.4   442.6
 -11  14   8   693.3   239.8   753.1   345.5
 -10  14   8  2212.1   277.3  1959.9   305.8
  -9  14   8  1395.4   247.9   706.1   218.3
  -8  14   8  2098.5   269.5  2038.2   201.3
  -7  14   8  1351.6   240.7   878.7   192.6
  -6  14   8   558.7   234.3   573.5   177.6
  -5  14   8  4417.6   357.1  4476.7   312.5
  -4  14   8   617.0   196.4   931.8   189.4
  -3  14   8  1248.1   170.6  1524.1   164.2
  -2  14   8   822.4   180.5   656.1   149.0
  -1  14   8  4047.0   259.0  4199.5   243.2
   0  14   8  1106.5   178.1   807.8   152.7
   1  14   8  2446.3   245.0  1898.0   241.2
   2  14   8   999.2   154.7  1096.9   178.9
   3  14   8   510.9   161.0   810.5   182.1
   4  14   8  1663.4   164.3  1200.4   197.8
   5  14   8  2342.9   237.3  2846.9   272.2
   6  14   8  1361.0   172.9  1278.9   203.9
   7  14   8  1125.0   183.7  1172.3   230.1
   8  14   8  1689.0   264.8  1763.5   253.7
   9  14   8  1628.6   244.6  1674.1   240.2
  10  14   8  1916.0   272.5  1915.6   268.8
  11  14   8   531.2   223.9   755.2   239.1
  12  14   8   140.3   240.8   123.3   392.4
  13  14   8   199.0   661.6   389.9   386.8
  14  14   8       0      -1   317.5   620.9
 -14  15   8       0      -1   234.2   775.3
 -13  15   8       0      -1   845.1   592.8
 -12  15   8  1146.3   292.5  1711.3   613.1
 -11  15   8  1099.5   248.0  1103.2   363.8
 -10  15   8   235.5   229.0   241.5   244.8
  -9  15   8  1587.5   250.5  1195.9   227.0
  -8  15   8   177.6   226.9   327.6   166.1
  -7  15   8   643.4   213.9   265.0   185.8
  -6  15   8  5061.3   359.1  4750.1   321.8
  -5  15   8  1803.6   395.3  1706.0   406.9
  -4  15   8   714.2   173.4   739.2   184.0
  -3  15   8  1175.3   182.6  1290.4   160.5
  -2  15   8  2121.7   235.9  2404.1   212.8
  -1  15   8   732.3   178.1   625.0   158.1
   0  15   8   979.5   184.0  1189.0   165.4
   1  15   8   485.0   173.5   472.5   175.2
   2  15   8  3006.8   210.8  3108.3   227.2
   3  15   8   341.6   156.8   473.3   188.0
   4  15   8   646.5   144.9   954.5   200.5
   5  15   8  4770.5   309.9  4913.9   382.3
   6  15   8  3755.0   313.9  4118.4   354.7
   7  15   8  1449.0   214.4   892.4   227.6
   8  15   8   970.7   229.5   754.7   220.6
   9  15   8  1446.5   252.4  1101.9   234.2
  10  15   8   197.6   222.7   176.9   231.6
  11  15   8  1328.5   249.0  1474.5   260.0
  12  15   8   923.8   423.9   912.7   434.2
  13  15   8  -260.9   644.9   308.4   392.1
 -13  16   8       0      -1   921.9   624.1
 -12  16   8    56.7   351.8   648.0   598.6
 -11  16   8   155.6   235.8   121.1   451.9
 -10  16   8   865.0   243.0   779.4   265.6
  -9  16   8   592.5   228.2   253.4   199.5
  -8  16   8   941.6   235.3   554.7   174.0
  -7  16   8  2072.7   262.4  1904.0   215.1
  -6  16   8  2220.0   244.8  1839.6   217.3
  -5  16   8  7181.6   514.8  8255.1   501.0
  -4  16   8   689.4   176.9   546.4   202.4
  -3  16   8   720.6   190.9   649.1   173.5
  -2  16   8  2190.9   196.9  1824.8   185.2
  -1  16   8   455.6   182.1   530.8   161.5
   0  16   8  2931.2   249.8  3037.4   246.4
   1  16   8   601.9   182.0   663.3   183.7
   2  16   8   440.5   190.7   447.0   196.4
   3  16   8  1762.5   181.0  1841.9   203.4
   4  16   8   896.0   173.1   807.2   193.7
   5  16   8  8026.0   522.4  6678.4   541.0
   6  16   8  1685.9   215.4  1060.2   257.7
   7  16   8  1261.0   262.9  1571.9   243.1
   8  16   8   916.7   235.1   598.9   224.0
   9  16   8   436.4   231.2   469.6   227.6
  10  16   8  1009.6   246.9  1132.1   241.8
  11  16   8   -89.9   262.0     2.0   275.8
  12  16   8 -1130.1   647.9   253.0   407.0
  13  16   8       0      -1   755.6   422.6
 -13  17   8       0      -1    36.4   789.6
 -12  17   8       0      -1   359.3   611.1
 -11  17   8  1360.4   294.0  2402.0   622.5
 -10  17   8   351.2   229.9   628.1   256.6
  -9  17   8  1072.7   241.7   783.2   213.0
  -8  17   8   276.2   229.1   447.0   183.9
  -7  17   8  1324.0   246.6  1222.3   199.6
  -6  17   8   611.1   234.7   559.6   195.2
  -5  17   8    72.4   209.0   141.8   223.2
  -4  17   8   915.0   200.7   760.3   231.9
  -3  17   8   853.2   207.1  1487.1   238.1
  -2  17   8  1287.1   201.6   802.1   230.4
  -1  17   8  1929.8   225.6  1413.3   242.4
   0  17   8  1368.8   190.2  1211.1   197.3
   1  17   8  2475.2   267.4  2927.9   242.9
   2  17   8  1619.6   201.8  1622.9   220.4
   3  17   8  2583.9   223.2  2482.3   231.0
   4  17   8   363.6   199.6  1066.7   205.8
   5  17   8   160.7   200.6  -152.3   238.2
   6  17   8   158.1   195.7   621.6   238.3
   7  17   8   577.4   265.5   984.6   241.5
   8  17   8   246.9   248.7    83.2   231.0
   9  17   8   943.5   271.0  1205.3   241.5
  10  17   8  -267.2   255.0   134.2   227.0
  11  17   8   269.9   555.8   356.5   440.2
  12  17   8       0      -1   579.4   379.8
 -13  18   8       0      -1   579.9   794.7
 -12  18   8       0      -1  -426.4   752.5
 -11  18   8   378.5   380.2   501.9   590.5
 -10  18   8   224.5   243.4   241.9   337.3
  -9  18   8  -204.1   230.9  -231.0   200.5
  -8  18   8   262.4   231.0   -17.7   184.0
  -7  18   8  -130.0   229.7  -424.8   187.1
  -6  18   8  4549.7   434.0  5193.6   386.7
  -5  18   8   394.4   209.8   103.4   227.1
  -4  18   8  1185.7   220.6  1112.3   251.7
  -3  18   8   160.6   182.4   -71.7   214.0
  -2  18   8   204.6   180.6   414.2   245.3
  -1  18   8   225.3   186.0   345.3   219.1
   0  18   8   375.4   183.4   640.1   239.8
   1  18   8   957.8   191.7  1000.6   220.3
   2  18   8   968.4   194.4   615.8   215.0
   3  18   8  -106.0   200.9   177.4   202.6
   4  18   8  1901.1   246.1  1800.7   234.0
   5  18   8    -4.6   202.9   169.7   227.2
   6  18   8  5577.3   408.1  5150.4   422.2
   7  18   8   641.0   254.9   882.5   234.4
   8  18   8   324.4   255.2    51.0   234.2
   9  18   8   -64.7   258.7   147.3   233.7
  10  18   8  -169.0   278.2   495.7   259.0
  11  18   8   121.0   534.2   573.1   433.9
  12  18   8       0      -1    98.8   476.9
 -12  19   8       0      -1  -296.5   772.0
 -11  19   8   418.5   478.2  -377.4   743.0
 -10  19   8   215.6   314.4  -256.2   387.6
  -9  19   8  -126.7   229.5  -152.6   205.3
  -8  19   8   415.0   235.5   104.3   205.1
  -7  19   8   566.5   235.6   135.9   215.4
  -6  19   8   738.9   244.3  1016.2   234.0
  -5  19   8   499.2   239.7   284.9   237.9
  -4  19   8   292.9   196.7    24.2   230.3
  -3  19   8  2589.9   257.9  3031.2   305.9
  -2  19   8  1967.1   308.8  2418.4   353.9
  -1  19   8  2624.0   239.7  2020.5   270.6
   0  19   8   574.6   207.2   908.3   250.6
   1  19   8   789.3   229.7  1151.9   269.0
   2  19   8  2995.6   287.5  2333.2   270.0
   3  19   8  3373.5   309.5  2798.8   285.3
   4  19   8   276.2   220.8   588.0   213.3
   5  19   8   983.8   218.1  1218.4   255.4
   6  19   8   679.9   249.8  1261.5   260.6
   7  19   8    66.0   260.6  -211.1   239.6
   8  19   8  -229.8   257.9   246.9   239.2
   9  19   8   143.7   266.0   264.7   240.2
  10  19   8   -32.4   427.1   273.9   262.3
  11  19   8       0      -1   470.6   588.9
  12  19   8       0      -1   629.9   498.7
 -11  20   8       0      -1  1564.9   783.4
 -10  20   8   127.6   415.5   323.2   608.1
  -9  20   8   341.9   320.6   574.7   318.2
  -8  20   8   298.3   236.5   172.1   237.4
  -7  20   8  1079.1   242.5   643.2   225.5
  -6  20   8   634.2   243.9   632.8   232.9
  -5  20   8  2399.1   268.3  2207.8   261.1
  -4  20   8  1283.2   227.3  1214.9   245.2
  -3  20   8   516.0   188.8   737.8   253.7
  -2  20   8   671.3   185.8   461.2   252.3
  -1  20   8  2374.8   277.8  2766.3   311.5
   0  20   8   591.8   206.3   740.4   252.3
   1  20   8  2929.5   278.6  3235.7   312.8
   2  20   8   748.9   207.0  1049.2   224.8
   3  20   8   729.5   221.9   773.2   222.6
   4  20   8   524.3   232.9   575.5   224.4
   5  20   8   660.8   234.2   823.7   270.9
   6  20   8  1164.7   275.2   911.5   263.8
   7  20   8   -84.4   261.6   235.9   256.3
   8  20   8   568.5   266.8   618.6   246.2
   9  20   8    93.6   385.2   214.5   273.4
  10  20   8   567.4   560.6   143.8   290.2
  11  20   8       0      -1   679.4   615.2
  12  20   8       0      -1  -272.2   873.0
 -10  21   8   206.7   426.6   649.4   741.2
  -9  21   8   385.1   367.7   646.0   404.7
  -8  21   8  1623.0   287.9  1436.6   337.8
  -7  21   8   910.2   276.4  1437.8   260.3
  -6  21   8   530.1   241.1   344.7   231.5
  -5  21   8  -111.9   235.5  -234.4   227.6
  -4  21   8  1722.8   246.5  1571.3   264.2
  -3  21   8  1125.9   230.1  1599.0   268.9
  -2  21   8   235.4   196.8   172.9   249.4
  -1  21   8  1730.5   223.8   564.1   262.8
   0  21   8   -28.9   202.2    33.3   249.5
   1  21   8  1611.8   221.6  1506.7   270.5
   2  21   8   464.4   230.3   525.7   249.5
   3  21   8   899.0   235.2  1044.7   237.1
   4  21   8  1005.0   254.8  1860.7   264.9
   5  21   8  -134.1   228.1   583.9   255.2
   6  21   8   115.4   268.0    49.2   254.7
   7  21   8  2804.5   346.5  2672.2   300.9
   8  21   8   677.3   329.0   694.4   289.9
   9  21   8   808.0   572.6   622.8   307.3
  10  21   8   503.6   575.5   367.7   302.0
  11  21   8       0      -1   385.1   685.9
 -10  22   8   207.5   648.4
  -9  22   8    64.5   421.5    47.8   441.6
  -8  22   8   397.0   319.9  -317.1   398.8
  -7  22   8   -64.2   264.3   293.5   259.5
  -6  22   8   104.9   239.0  -106.6   231.1
  -5  22   8   451.1   260.7   171.6   231.8
  -4  22   8   843.7   238.1   456.9   245.2
  -3  22   8  2407.3   277.1  1636.5   291.9
  -2  22   8   399.3   198.5   -47.4   254.3
  -1  22   8   722.9   206.4   409.4   256.8
   0  22   8   117.3   205.2  -413.0   250.4
   1  22   8   -99.9   218.3   201.2   255.9
   2  22   8    26.1   229.1   161.1   254.6
   3  22   8   635.6   239.4   607.3   240.7
   4  22   8   185.6   231.2   519.6   258.5
   5  22   8  -196.1   265.3    66.6   259.1
   6  22   8    94.0   274.4   -82.7   258.2
   7  22   8    23.3   269.5   -65.4   278.1
   8  22   8  -280.9   553.7   106.5   305.6
   9  22   8  -350.7   556.2   178.8   328.2
  10  22   8   389.2   580.3   145.0   393.7
 -10  23   8  1002.9   699.6
  -9  23   8    29.2   430.1  -713.4   555.1
  -8  23   8   266.5   455.2   968.6   451.4
  -7  23   8   -50.6   368.6   -32.8   301.5
  -6  23   8   443.0   297.5    68.5   250.2
  -5  23   8   956.3   286.6   559.7   239.9
  -4  23   8   908.2   284.8   434.4   277.2
  -3  23   8   683.0   272.5   635.3   294.1
  -2  23   8   321.3   233.4   -67.8   256.9
  -1  23   8   170.2   205.7   -44.1   255.0
   0  23   8    11.8   209.0    20.6   255.0
   1  23   8   270.1   240.5   221.1   254.9
   2  23   8    47.9   222.1    -5.4   255.2
   3  23   8  1873.8   248.1  1899.0   268.0
   4  23   8   165.4   235.4   557.1   263.3
   5  23   8    67.1   299.4   566.0   263.1
   6  23   8  -371.0   320.3    34.8   270.6
   7  23   8   123.9   469.0   138.2   311.7
   8  23   8   153.1   574.5  1171.6   526.4
   9  23   8   231.7   582.9   536.6   630.7
  10  23   8   563.2   592.9
  -9  24   8       0      -1  -641.5   977.2
  -8  24   8   -84.3   591.7   456.2   977.4
  -7  24   8   439.0   379.4   312.3   597.0
  -6  24   8   309.7   436.1   269.4   358.8
  -5  24   8   607.1   384.6   341.0   255.8
  -4  24   8   322.4   285.5   210.5   303.4
  -3  24   8   149.6   254.8   -48.0   281.8
  -2  24   8   243.6   236.2     1.7   274.9
  -1  24   8   187.9   242.7   -97.5   257.5
   0  24   8  -189.1   237.6  -113.5   257.3
   1  24   8  -139.2   246.1    67.2   257.7
   2  24   8   351.5   227.6    80.3   257.8
   3  24   8  -223.4   227.4   232.2   300.0
   4  24   8  -369.0   284.3   106.4   273.4
   5  24   8  -115.2   323.4   157.1   375.6
   6  24   8  -288.2   600.4   711.5   512.1
   7  24   8  -730.3   873.9   -10.6   624.5
   8  24   8  -367.7   837.8   800.0   647.8
  -8  25   8   394.5   969.2
  -7  25   8  -100.3   570.1
  -6  25   8   154.6   442.8   298.8   621.7
  -5  25   8   687.5   439.7  1264.6   434.0
  -4  25   8   702.4   440.3  -130.1   362.6
  -3  25   8     1.7   287.4   296.2   332.2
  -2  25   8   -16.6   240.6   251.7   321.0
  -1  25   8    89.5   293.6   239.3   304.3
   0  25   8   183.7   263.2   359.4   296.3
   1  25   8   467.0   248.0   158.8   297.2
   2  25   8  -207.6   242.0  -595.1   334.3
   3  25   8  -220.7   244.4   246.9   368.0
   4  25   8  -172.0   333.9   -22.7   554.2
   5  25   8  -111.0   480.3  -466.0   751.7
   6  25   8    38.4   619.1
  -7  26   8  -899.6   890.2
  -6  26   8   322.2   454.0  -405.0   627.5
  -5  26   8   333.8   443.8   -23.9   646.4
  -4  26   8   573.8   447.8   198.9   471.5
  -3  26   8   930.3   382.1   497.0   456.0
  -2  26   8  -415.8   282.6   163.1   443.3
  -1  26   8   663.9   291.5   567.2   444.4
   0  26   8    55.3   295.2   371.9   398.8
   1  26   8   298.4   252.5    62.5   482.1
   2  26   8  -505.8   251.7  -634.7   691.6
   3  26   8   241.9   298.7  -349.5   969.3
   4  26   8  -664.5   529.4   278.2   978.1
   5  26   8  -154.8   813.7
  -6  27   8  -460.1   971.5   362.3   647.0
  -5  27   8   246.8   453.1  -247.8   652.7
  -4  27   8  1022.1   456.4   300.8   677.9
  -3  27   8   869.0  1023.7   213.2   552.4
  -2  27   8  -548.0   442.2   161.1   590.2
  -1  27   8   -60.0   313.2   231.2   576.1
   0  27   8   -23.9   295.6   146.8   581.0
   1  27   8   312.7   299.1  -691.1   679.0
   2  27   8   -88.3   260.1  -458.7   931.0
   3  27   8  -320.3   385.9  -492.5   988.4
   4  27   8   147.6   566.1
  -5  28   8  -419.9   688.6
  -4  28   8  1327.9  1030.8
  -3  28   8   319.1  1031.0
  -2  28   8 -1123.6   568.2   -19.3   614.0
  -1  28   8  -404.5   465.8  -342.4   600.3
   0  28   8   264.9   381.3  -619.0   595.2
   1  28   8   224.0   337.5  -479.7   739.9
   2  28   8  -482.2   541.5  1239.9   981.5
   3  28   8  -695.5   459.9
  -2  29   8  -754.6   584.4
  -1  29   8  -241.6   461.2  -323.1   654.2
   0  29   8  -207.1   755.7  -798.8  1039.9
   1  29   8  -325.2   558.4
   3  29   8  -893.3   809.4
 -15   0   9  -120.2   558.1
 -14   0   9  -194.9   299.7
 -13   0   9  1011.0   223.7
 -12   0   9   964.8   198.7
 -11   0   9   146.0   173.5
  -9   0   9  2694.3   226.9
  -8   0   9   758.5   176.7
  -7   0   9  2801.2   204.2
  -6   0   9   214.3   121.5
  -5   0   9   652.4   122.9
  -3   0   9   237.1   124.7
  -2   0   9 14447.9   713.6
   0   0   9  3467.1   203.5
   1   0   9 26572.4  1363.1
   3   0   9  1203.5   126.3
   4   0   9 27663.6  1374.2
   5   0   9    51.8   114.3
   6   0   9   672.5   117.2
   7   0   9   159.5   314.5
   8   0   9    60.7   130.3
   9   0   9  1274.3   190.8
  11   0   9   420.6   197.0
  12   0   9   464.9   204.4
  13   0   9    86.0   234.4
  14   0   9   618.4   259.7
  15   0   9  -150.5   305.8
 -15   1   9   555.4   643.8   -40.2   407.5
 -14   1   9   513.2   302.3   296.2   309.8
 -13   1   9   457.5   215.8   477.7   219.0
 -12   1   9   712.3   194.4   661.6   195.0
 -11   1   9   379.4   186.6   316.4   211.7
  -9   1   9  1603.4   226.5  1271.4   238.9
  -8   1   9   768.7   168.2   994.2   151.1
  -7   1   9  2635.0   231.5  3092.4   266.2
  -6   1   9   278.4   123.1   136.2   127.5
  -5   1   9  3518.3   238.2  3695.7   264.2
  -3   1   9  2912.4   165.8  2789.4   166.8
  -2   1   9  6128.4   405.4  5380.9   436.6
  -1   1   9  4985.7   264.2  5299.1   275.6
   0   1   9  2568.2   183.0  2724.0   182.7
   1   1   9  3591.9   233.2  3762.6   231.8
   2   1   9  7566.6   371.5  8173.7   369.2
   3   1   9  1209.8   201.3  1730.7   160.2
   4   1   9  1335.6   135.4  1655.8   139.4
   5   1   9  3843.1   216.9  4341.2   236.7
   6   1   9  1278.4   138.2  1283.7   124.4
   7   1   9  1065.8   153.7  1288.2   139.8
   8   1   9    51.3   131.1   122.2   123.9
   9   1   9  2812.3   212.6  3249.5   227.9
  10   1   9  8280.8   608.1  8771.0   637.3
  11   1   9  1524.0   216.1  1469.3   225.1
  12   1   9   682.3   204.9   778.9   233.9
  13   1   9   524.2   228.4   640.1   260.1
  14   1   9   197.2   309.8   531.5   257.6
  15   1   9   -18.7   314.0  -103.7   365.9
 -15   2   9   768.2   475.3   590.6   419.2
 -14   2   9   494.4   297.7   707.0   322.1
 -13   2   9   380.5   223.1   286.9   224.7
 -12   2   9   466.4   183.8   105.5   192.5
 -11   2   9   396.1   180.0   612.5   196.1
 -10   2   9  3890.1   318.6  3978.7   311.6
  -9   2   9  4831.0   337.5  5824.1   396.1
  -8   2   9   921.6   161.5   573.3   156.3
  -6   2   9  2579.9   202.1  2943.9   217.6
  -5   2   9  6845.1   640.8
  -4   2   9  2407.2   160.5  2124.5   173.4
  -3   2   9  3632.6   250.2  3627.9   277.2
  -2   2   9  1341.6   150.2  1143.1   155.0
  -1   2   9  4905.8   282.3  5602.2   276.3
   0   2   9   939.0   138.4  1211.9   144.9
   1   2   9  4112.8   244.6  4572.5   240.3
   2   2   9  2199.5   144.9  1855.5   147.2
   3   2   9  1631.8   158.9  2081.2   160.1
   4   2   9  1493.7   145.4  1697.5   155.1
   5   2   9  4078.3   241.3  4601.1   261.8
   6   2   9  2598.8   176.4  2399.0   181.9
   7   2   9  6424.4   364.9  6302.9   338.2
   8   2   9   539.7   129.1   388.1   112.7
   9   2   9  4339.5   318.8  3301.3   294.8
  10   2   9  1143.5   920.7
  11   2   9   273.8   200.9   232.1   206.4
  12   2   9  1238.4   211.0  1147.7   236.1
  13   2   9  1191.4   215.4  1531.2   242.8
  14   2   9   159.3   319.1    50.7   249.4
  15   2   9   -27.1   319.1   -46.3   367.6
  16   2   9   234.2   589.7   -85.1   603.7
 -15   3   9   138.2   475.3   396.2   417.8
 -14   3   9   984.0   318.8  1014.4   333.9
 -13   3   9  2398.0   229.5  2588.0   256.2
 -12   3   9   683.2   189.5   739.0   227.7
 -11   3   9   184.6   181.3    -5.8   192.2
 -10   3   9  1497.2   204.8  1586.0   211.4
  -9   3   9  4065.8   459.5  5037.4   402.1
  -8   3   9   341.7   167.8   249.9   165.2
  -7   3   9  2983.2   303.1  3573.1   490.7
  -6   3   9  1776.6   151.9  2868.2   171.6
  -5   3   9  6071.4   373.8  6940.2   392.8
  -4   3   9   996.0   122.8   771.5   131.2
  -2   3   9  3528.6   236.6  2771.1   237.2
  -1   3   9  4452.3   256.6  4437.3   246.7
   0   3   9  8893.3   480.3  7745.7   400.4
   1   3   9  4826.0   246.1  3708.8   231.2
   2   3   9  4664.5   256.0  4549.8   226.3
   3   3   9  7727.1   396.5  8245.1   409.2
   4   3   9   725.2   121.3   416.1   128.1
   5   3   9  5935.8   324.9  5411.4   334.8
   6   3   9   773.0   140.1   882.3   147.3
   7   3   9   352.8   127.1   581.5   133.3
   8   3   9  1394.4   131.5  1261.6   123.9
   9   3   9  6663.3   429.2  5928.8   347.1
  10   3   9   914.2   205.2   761.8   187.6
  11   3   9   646.4   203.0   661.1   249.1
  12   3   9   570.5   204.5   541.5   252.7
  13   3   9   415.2   227.6   411.8   278.8
  14   3   9   738.7   288.2   794.9   258.6
  15   3   9   651.8   575.4   692.1   377.9
 -15   4   9  1367.1   490.8   466.4   432.3
 -14   4   9  1447.9   356.1  1622.2   438.5
 -13   4   9   897.2   215.2  1094.4   298.1
 -12   4   9  1282.2   199.0  1297.5   246.0
 -11   4   9   802.5   199.5   714.0   215.9
 -10   4   9   988.1  1306.1  2877.3  1043.8
  -9   4   9  6615.8   479.2  6558.0   435.3
  -8   4   9   300.8   153.1   405.4   147.4
  -7   4   9   794.7   165.8   623.7   149.0
  -6   4   9   356.5   596.5   521.5   457.3
  -5   4   9  3805.3   307.7  3943.8   287.8
  -4   4   9  3674.9   245.3  4597.1   255.7
  -3   4   9  7756.5   415.1  8012.1   439.6
  -2   4   9  9411.6   550.5  9638.0   495.4
  -1   4   9  2392.4   163.7  3465.6   158.4
   0   4   9 10651.8   639.9 10153.6   487.9
   1   4   9   597.1   150.0  1075.8   134.7
   4   4   9  3231.3   224.8  3846.5   228.8
   5   4   9  5537.8   543.1  7204.3   935.9
   6   4   9  2759.8   187.3  2677.0   190.4
   7   4   9   999.7   133.3  1448.5   133.2
   8   4   9   439.5   112.7   572.1   131.0
  10   4   9  4652.5   368.2  4298.7   345.6
  11   4   9  1444.9   206.1  1574.6   271.4
  12   4   9   192.8   209.1   602.8   258.4
  13   4   9  1436.5   228.8  1419.8   252.2
  14   4   9  1565.9   332.9  2048.3   350.2
  15   4   9   338.2   588.6   373.6   379.7
 -15   5   9   338.0   465.5  -148.1   411.2
 -14   5   9  1335.1   347.1  1232.4   479.0
 -13   5   9  1356.0   207.0  1726.0   301.0
 -12   5   9   611.8   202.3   697.5   251.3
 -11   5   9  7521.6   572.1  7120.4   592.6
 -10   5   9  4414.7   344.1  4527.5   338.6
  -9   5   9   291.0   203.4   474.8   147.6
  -8   5   9   734.7   762.3  1541.9   969.5
  -7   5   9   499.5   156.3  1138.9   153.7
  -6   5   9  3833.7   262.9  3881.1   247.1
  -5   5   9  4513.9   242.9  3801.6   246.6
  -1   5   9  6985.7  1307.6  6424.8   560.1
   0   5   9 27269.0  1799.3 26441.4  1210.3
   1   5   9  3717.8   278.6  3747.2   219.4
   2   5   9  1783.8   414.6  1809.1   266.5
   3   5   9 15765.7   832.1 13996.1   746.4
   4   5   9  3493.4   200.9  3416.4   218.8
   5   5   9  2498.8   223.9  2740.0   226.5
   6   5   9   -57.1   591.0   488.2   376.5
   7   5   9   313.4   123.9   248.1   130.8
   8   5   9  3821.9   228.0  4505.2   254.7
   9   5   9  1115.2   198.6  1773.3   185.0
  10   5   9  2616.4   299.5  2095.0   278.8
  12   5   9  1138.9   225.9  2015.9   274.8
  13   5   9   942.2   251.4  1070.9   248.8
  14   5   9  1639.0   283.8  1729.3   338.5
  15   5   9       0      -1   284.1   368.5
 -15   6   9   160.8   452.9   136.5   425.5
 -14   6   9  2040.1   370.3  2100.4   452.0
 -13   6   9   683.1   209.7  1059.2   303.7
 -12   6   9  2854.7   248.4  2816.4   354.4
 -11   6   9       0      -1  3680.8  1328.4
 -10   6   9  4089.7   325.6  4757.6   340.6
  -9   6   9   600.6   199.3   510.0   148.5
  -8   6   9  6711.7   728.4  7142.1  1021.3
  -7   6   9  3703.6   357.3  3469.7   433.1
  -6   6   9  3970.8   295.7  3175.6   227.1
  -5   6   9   845.6   159.9   679.7   164.1
  -4   6   9  5098.5   497.3  4469.8   634.6
  -3   6   9  8274.4   690.7  9758.7   724.7
  -1   6   9  3129.5   272.1  2489.9   213.6
   0   6   9 12695.4   863.9 13021.4   639.1
   1   6   9  3107.8   244.6  3137.0   181.6
   2   6   9  5767.8   420.6  7301.6   360.6
   3   6   9  5647.2   366.7  7025.9   370.4
   4   6   9  7721.1   347.7  7925.6   381.9
   5   6   9  1448.0   143.0  1162.3   159.6
   6   6   9   846.7   472.8   720.5   544.5
   7   6   9  1542.6   158.7  1260.3   174.5
   8   6   9  1070.0   949.4  1137.0   530.6
   9   6   9   180.7   195.8   250.0   175.1
  10   6   9  2781.9   321.7  2373.7   291.6
  11   6   9  5942.8   462.0  5843.0   564.7
  12   6   9   681.5   249.3   958.0   288.7
  13   6   9   886.0   230.4   632.1   318.1
  14   6   9   136.4   280.4    93.1   295.0
  15   6   9       0      -1   288.8   504.1
 -15   7   9   824.6   460.3
 -14   7   9   412.7   447.1   264.2   439.5
 -13   7   9   745.1   265.4   722.2   337.7
 -12   7   9   281.8   209.8   260.2   315.7
 -11   7   9  2199.4   242.6  2302.9   241.6
 -10   7   9  1644.6   620.6  1967.8   447.3
  -9   7   9   815.3   212.0  1146.2   204.1
  -7   7   9  4548.8   562.4  4163.0   508.4
  -6   7   9  2093.1   315.6  2627.8   243.2
  -5   7   9   271.1   159.4   206.7   152.2
  -4   7   9   166.6   171.9   162.5   224.6
  -3   7   9       0      -1  2222.8  1343.7
  -2   7   9   861.0   170.1   838.0   149.5
  -1   7   9  1308.7   529.8  1075.1   758.2
   0   7   9  4089.6   346.8  4859.2   262.1
   1   7   9  4287.7   278.4  4130.5   228.4
   2   7   9   567.6   163.8   962.0   139.7
   3   7   9  5955.9   363.7  5349.4   320.3
   4   7   9  1698.0   149.9  2398.4   164.9
   5   7   9   648.4   124.4   766.7   152.3
   6   7   9  3476.1   216.5  3771.0   242.8
   7   7   9  7098.3   363.4  7233.0   391.6
   8   7   9  5796.9   344.1  5400.3   393.6
   9   7   9  1112.1   189.6  1218.0   193.7
  10   7   9  4200.9   342.7  4198.9   297.4
  11   7   9   988.8   234.0   666.2   282.0
  12   7   9  1338.0   219.8  1660.4   260.9
  13   7   9   703.2   251.6  1092.8   355.1
  14   7   9  1371.1   371.1   790.9   306.0
  15   7   9       0      -1   396.7   528.4
 -14   8   9   657.3   303.5     1.7   423.8
 -13   8   9  2145.4   297.5  2380.3   542.4
 -12   8   9  1203.2   217.8  1176.2   361.6
 -11   8   9    68.0   203.5   540.4   186.7
 -10   8   9  1396.7   219.9  1360.5   205.4
  -9   8   9  2455.7   263.1  2317.5   257.1
  -8   8   9  3376.3   347.9  3930.7   341.0
  -7   8   9  3641.8   290.6  3958.2   328.4
  -6   8   9  2823.5   242.4  3362.7   270.6
  -5   8   9  1376.7   216.3   951.0   192.3
  -4   8   9   437.1  1048.1  1075.0   662.9
  -3   8   9  2416.8   171.8  2734.7   187.7
  -2   8   9   321.6   168.2   636.7   147.2
  -1   8   9  9493.9   625.9  9018.4   507.3
   0   8   9  3690.3   255.9  2699.0   199.1
   1   8   9  6376.6  2769.0  6829.9  2725.0
   2   8   9   312.4   140.5   787.1   144.0
   3   8   9  1158.9   185.1  1030.9   174.6
   4   8   9  3915.1   231.1  3270.3   248.6
   5   8   9  1656.7   167.5  1955.3   185.1
   6   8   9  1397.6   183.1  1147.7   190.1
   7   8   9  1372.7   183.5  1588.2   213.7
   8   8   9  3723.4   284.0  4281.1   312.9
   9   8   9  2038.8   241.9  2503.6   238.6
  10   8   9   704.9   216.7   445.9   189.6
  11   8   9   425.4   205.8   745.1   250.7
  12   8   9    36.1   231.7  1422.2   323.3
  13   8   9   547.3   318.0  1014.3   377.8
  14   8   9    86.4   443.0   -91.0   287.4
  15   8   9   323.8   467.8  -340.5   506.4
 -14   9   9   284.5   347.6  -284.0   675.8
 -13   9   9   256.9   264.8  -650.4   537.3
 -12   9   9   228.1   218.8   407.0   334.3
 -11   9   9  2041.7   229.5  1873.2   266.4
 -10   9   9   183.4   203.2   388.8   189.3
  -9   9   9  3548.3   380.6  3456.7   310.4
  -8   9   9  4263.7   342.0  4416.5   300.2
  -7   9   9   919.6   203.9   907.0   170.2
  -6   9   9   684.0   217.5  1206.7   181.2
  -5   9   9  1414.7   212.6   941.7   203.2
  -4   9   9   600.5   173.3  1329.5   176.8
  -3   9   9   109.8   622.7   325.5   331.6
  -2   9   9  2585.2   268.6  2210.1   223.0
  -1   9   9  1736.9  1158.6  2319.2   429.7
   0   9   9  6147.8   444.2  6355.1   344.7
   1   9   9  5298.1   332.8  5020.2   270.2
   2   9   9  4181.8   243.9  3327.7   227.2
   3   9   9  3130.6   212.8  3052.2   205.9
   4   9   9   272.3   132.4   473.1   155.8
   5   9   9  2745.5   185.6  1888.7   200.2
   6   9   9  1909.5   169.9  1275.2   180.7
   7   9   9   294.6   165.4   183.2   182.9
   8   9   9  3018.2   303.9  3344.0   303.0
   9   9   9   842.0   228.2  1080.1   216.5
  10   9   9   198.6   215.9    62.7   182.9
  11   9   9   412.2   238.5   603.2   267.2
  12   9   9  1779.8   241.1  1880.0   320.6
  13   9   9   787.4   263.8  1185.9   351.0
  14   9   9   451.2   458.0  -243.1   330.7
  15   9   9   438.2   482.9   -53.5   521.9
 -14  10   9   313.9   348.0  -555.8   684.4
 -13  10   9   825.9   349.3   561.5   709.6
 -12  10   9   842.0   240.1  1188.8   339.3
 -11  10   9   482.0   207.5   746.1   245.9
 -10  10   9   622.7   204.9   643.5   198.0
  -9  10   9  1593.5   279.7  1600.8   309.6
  -8  10   9   821.2   212.2  1174.7   194.6
  -7  10   9   602.6   203.3   461.5   164.5
  -5  10   9  3878.9   326.7  3939.5   290.8
  -4  10   9  1601.8   225.8  1768.0   205.5
  -3  10   9  1725.9   227.5  2251.5   234.4
  -2  10   9  2470.0   262.2  3257.1   202.3
  -1  10   9       0      -1  1387.8  1567.8
   0  10   9  7412.6   534.1  7707.8   430.2
   1  10   9  4949.0   385.0  5483.3   326.3
   2  10   9  2561.1   219.6  2158.4   208.8
   3  10   9    74.7   142.9   294.6   162.7
   4  10   9  1793.0   159.8  1777.4   188.4
   5  10   9   375.6   994.1   855.9  1109.5
   6  10   9  6282.9   437.7  5781.7   406.7
   7  10   9   702.9   180.7   561.6   189.8
   8  10   9   831.0   210.4   969.6   218.7
   9  10   9  3300.1   284.4  3454.7   261.1
  10  10   9    -4.7   221.2    83.8   186.9
  11  10   9   239.7   223.7   641.4   268.8
  12  10   9   464.6   225.8   590.6   299.3
  13  10   9   332.4   292.3   395.4   339.6
  14  10   9   300.9   438.6   232.1   342.0
 -14  11   9   822.4   380.4   967.0   738.9
 -13  11   9   423.4   351.6  -165.1   720.3
 -12  11   9   384.5   234.4   193.5   308.1
 -11  11   9   583.4   240.6  1038.1   260.7
 -10  11   9   489.4   206.9   870.1   208.4
  -9  11   9  1811.8   259.6  2008.2   241.9
  -8  11   9   923.7   207.0   231.8   180.1
  -7  11   9   771.1   193.5   343.8   166.7
  -6  11   9  6953.3   524.5  6142.9   401.1
  -5  11   9   651.4   212.3   837.9   182.7
  -4  11   9       0      -1  1246.8   882.5
  -3  11   9   352.8   184.4   596.9   155.5
  -2  11   9   141.7   196.1   314.1   137.8
  -1  11   9  4275.6   322.9  4464.3   260.1
   0  11   9  8261.3   547.5  8261.7   489.1
   1  11   9  2686.4   864.7  1689.7  1024.8
   2  11   9  1768.8   181.9  1336.2   164.3
   3  11   9  1660.9   151.3  1227.7   171.7
   4  11   9  5704.8   308.0  4903.3   323.7
   5  11   9  1785.6   182.0  1322.6   187.5
   7  11   9   912.8   188.4  1022.0   201.0
   8  11   9   124.1   207.9    28.6   216.6
   9  11   9  2097.3   262.7  2155.5   232.3
  10  11   9   355.5   229.5   791.2   188.7
  11  11   9   585.2   237.0  1026.3   265.8
  12  11   9   640.7   228.3   828.8   343.1
  13  11   9   861.6   355.4  1232.4   367.1
  14  11   9       0      -1   709.4   361.9
 -14  12   9   200.5   630.3 -1598.5   706.0
 -13  12   9  1053.9   362.9   595.2   723.1
 -12  12   9  1878.6   276.9  1588.1   448.8
 -11  12   9   900.5   245.2  1388.2   265.8
 -10  12   9   474.2   241.8   598.6   212.5
  -9  12   9  2043.3   260.3  1937.8   213.1
  -8  12   9   911.2   202.6   579.3   200.0
  -7  12   9  1290.7   261.9   747.3   205.9
  -6  12   9  1427.6   264.5   970.1   203.7
  -5  12   9    88.0   207.4   175.1   179.1
  -4  12   9  3313.7   547.3  4522.6   290.2
  -3  12   9   122.7   175.5   -61.6   145.1
  -2  12   9  4424.2   282.4  4247.6   245.9
  -1  12   9   611.5   202.6   514.2   219.7
   0  12   9  8025.0   489.3  7142.0   429.7
   1  12   9  2744.6   202.3  3024.0   193.2
   2  12   9  2782.8   291.0  3234.3   290.1
   3  12   9   612.6   130.7   442.1   166.2
   4  12   9   221.7   170.2   298.6   169.1
   5  12   9  2330.4   226.1  2093.8   219.8
   6  12   9  3224.7   351.5  3431.6   282.7
   7  12   9  3025.3   257.7  2730.1   250.0
   8  12   9  1042.6   223.4   913.3   222.0
   9  12   9   262.1   225.6   462.7   215.8
  10  12   9  1179.9   244.1  1157.3   213.5
  11  12   9   419.4   238.0   749.5   270.8
  12  12   9   218.7   300.2   884.4   510.9
  13  12   9   138.9   303.7   404.6   350.4
  14  12   9       0      -1   227.2   386.5
 -13  13   9   537.2   361.7  -919.2   692.2
 -12  13   9   411.7   303.4   883.5   546.4
 -11  13   9   505.6   240.3   515.5   256.6
 -10  13   9  1968.2   257.3  1767.0   224.7
  -9  13   9   852.9   234.2  1044.8   204.5
  -8  13   9   790.8   235.4   521.2   200.0
  -7  13   9  2399.0   267.6  2339.3   253.4
  -6  13   9  1674.0   243.9   902.3   194.1
  -5  13   9  1005.2   206.9   691.0   191.8
  -4  13   9    80.8   178.9   -38.8   183.6
  -3  13   9   308.6   173.9   625.2   151.4
  -2  13   9  2753.4   277.3  3488.1   254.2
  -1  13   9  4052.2   266.5  3314.5   251.4
   0  13   9  2680.7   216.1  2137.6   211.2
   1  13   9  5471.9  1834.1   977.2   562.9
   2  13   9  1957.7   221.9  2629.6   232.5
   3  13   9   495.0   166.7   733.5   177.0
   4  13   9   198.9   127.0   683.3   180.7
   5  13   9   541.6   163.3   662.5   191.8
   6  13   9   867.2   209.3  1030.4   207.1
   7  13   9  1193.9   224.6   989.5   246.3
   8  13   9  1208.5   225.3   927.4   226.6
   9  13   9   745.0   223.5   712.6   207.4
  10  13   9   473.3   248.6   306.8   225.0
  11  13   9   900.4   241.8   840.1   287.5
  12  13   9   451.5   321.8   590.4   400.1
  13  13   9  -298.9   422.3   158.8   386.1
  14  13   9       0      -1   -85.5   537.7
 -13  14   9   166.7   499.0  -288.8   736.8
 -12  14   9   585.3   362.1    54.3   558.3
 -11  14   9   264.6   239.4   489.7   438.9
 -10  14   9   335.0   240.0   171.4   226.3
  -9  14   9   275.6   225.6   -48.2   194.7
  -8  14   9  2048.0   263.5  2075.2   210.4
  -7  14   9  1687.5   278.4  1986.9   226.9
  -6  14   9   433.0   230.0   293.1   182.7
  -5  14   9  2893.4   237.9  2667.1   220.3
  -4  14   9   746.4   180.4   679.5   197.7
  -3  14   9   497.1   182.9   346.7   160.9
  -2  14   9   411.1   184.2   329.6   159.7
  -1  14   9   297.6   185.8   420.7   167.0
   0  14   9   426.6   177.6   112.4   158.6
   1  14   9  1932.8   182.3  1666.2   192.6
   2  14   9   478.5   162.0   561.6   184.8
   3  14   9  1302.4   170.9  1392.7   194.1
   4  14   9   775.2   146.1   452.7   190.6
   5  14   9   754.0   188.5   355.7   219.2
   6  14   9   388.7   197.7   422.3   196.7
   7  14   9  2483.0   246.3  2022.8   262.2
   8  14   9  1091.4   253.7  1093.3   247.9
   9  14   9   619.7   223.6   714.6   223.0
  10  14   9   643.6   243.6   814.9   210.8
  11  14   9    19.6   255.6   306.2   303.7
  12  14   9   626.9   332.0   662.3   413.1
  13  14   9   308.8   435.9   177.7   395.2
 -13  15   9       0      -1  -134.3   775.1
 -12  15   9   643.3   480.1     5.5   579.1
 -11  15   9   436.7   275.4   401.4   449.3
 -10  15   9   233.9   230.5    -3.9   233.5
  -9  15   9     8.6   229.6   219.3   194.8
  -8  15   9   310.7   229.5   120.1   176.3
  -7  15   9  1336.2   254.4   812.0   206.7
  -6  15   9  1638.0   232.2  1293.0   203.5
  -5  15   9  1635.0   287.0  1054.1   323.8
  -4  15   9   985.9   198.3   841.1   190.6
  -3  15   9  1573.5   199.8  1490.6   170.8
  -2  15   9  -160.9   188.6   113.5   163.8
  -1  15   9    91.6   177.8    56.3   158.1
   0  15   9   499.2   185.3   953.7   184.3
   1  15   9   376.1   173.6   342.5   191.2
   2  15   9  1101.5   179.2  1311.8   196.2
   3  15   9    47.6   167.8   242.5   181.2
   4  15   9   502.6   192.0    20.4   189.3
   5  15   9  4317.8   269.2  3583.4   298.3
   6  15   9   970.9   217.5   714.7   238.5
   7  15   9  1971.3   253.7  1752.9   247.4
   8  15   9   551.8   223.8   556.8   224.0
   9  15   9    34.1   223.9   208.0   226.4
  10  15   9   470.4   246.0   510.6   236.2
  11  15   9   375.2   306.1   426.2   305.6
  12  15   9  -118.3   423.7   264.4   416.1
  13  15   9  -807.1   695.8  -323.5   509.8
 -12  16   9   559.2   816.0   241.4   592.8
 -11  16   9  1037.5   327.7   339.6   593.4
 -10  16   9   593.5   234.9   438.6   329.2
  -9  16   9    -3.9   228.0  -266.8   198.7
  -8  16   9  1385.5   239.9  1024.4   208.6
  -7  16   9  1028.5   241.8   840.5   193.7
  -6  16   9   936.4   226.9   808.9   203.5
  -5  16   9  1694.0   275.6  1689.5   257.3
  -4  16   9   731.2   198.9   526.8   202.6
  -3  16   9    63.1   183.2   141.5   199.6
  -2  16   9  2396.7   210.0  1949.1   198.9
  -1  16   9  1195.5   194.1  1121.3   192.2
   0  16   9   219.6   180.6   397.7   190.9
   1  16   9   776.6   194.0   777.2   201.0
   2  16   9  -365.8   226.9   210.2   196.5
   3  16   9   129.7   172.0   157.0   182.9
   4  16   9   119.6   199.7   604.0   192.7
   5  16   9  3874.5   300.4  3537.3   280.5
   6  16   9  1120.7   218.4  1438.6   235.5
   7  16   9   617.6   233.4   588.6   227.6
   8  16   9   194.1   233.3  -155.9   221.8
   9  16   9   146.9   231.0   341.1   231.6
  10  16   9    40.9   260.8   112.6   253.5
  11  16   9   -10.4   381.6   660.3   314.6
  12  16   9  -385.6   451.8   -82.1   425.9
  13  16   9       0      -1   620.1   555.6
 -12  17   9   693.2   891.9   218.1   624.8
 -11  17   9  3485.6   556.4  2659.5   649.5
 -10  17   9   275.1   251.1   507.2   364.9
  -9  17   9   621.8   235.7   353.9   202.9
  -8  17   9   168.1   233.4    73.1   209.2
  -7  17   9   632.2   234.5   865.7   192.1
  -6  17   9  1724.9   282.9  1285.4   235.7
  -5  17   9  1154.1   234.4  1487.3   221.0
  -4  17   9   887.0   234.5   825.2   240.5
  -3  17   9   203.6   184.0   150.3   204.1
  -2  17   9   470.0   199.0   532.7   201.0
  -1  17   9  1022.0   193.8  1421.9   205.8
   0  17   9   765.4   194.6  1073.9   206.7
   1  17   9   319.8   193.5   742.5   200.9
   2  17   9   846.7   215.4   842.8   196.3
   3  17   9    69.7   197.6   284.2   191.2
   4  17   9  2995.5   263.4  3138.3   226.8
   5  17   9  1536.5   214.3   911.7   234.7
   6  17   9  3044.6   261.3  2831.5   275.2
   7  17   9    30.2   232.0  -247.2   233.2
   8  17   9  1206.1   243.2  1189.4   242.5
   9  17   9   161.1   234.8   310.3   234.9
  10  17   9   277.1   322.6    33.3   261.9
  11  17   9  -332.0   733.3   601.5   336.9
  12  17   9       0      -1   598.1   585.0
 -11  18   9  -233.7   815.5   199.3   629.0
 -10  18   9    64.5   324.5   250.8   421.6
  -9  18   9    -9.9   236.5  -108.6   241.9
  -8  18   9  -265.3   547.4    -1.4   229.1
  -7  18   9   212.0   239.2   280.3   195.4
  -6  18   9  2654.1   288.2  2774.2   228.7
  -5  18   9  1823.8   279.9  2203.5   247.6
  -4  18   9  1967.1   215.2  1724.3   221.7
  -3  18   9   -68.7   183.6    71.7   204.6
  -2  18   9   246.2   180.7    13.1   195.9
  -1  18   9   407.3   186.5   430.3   200.7
   0  18   9  1283.7   218.3  1354.0   219.3
   1  18   9    88.2   213.5   414.3   199.7
   2  18   9  -520.6   208.2   179.9   195.4
   3  18   9   -12.0   218.5  -119.2   188.5
   4  18   9  -158.2   227.1   449.7   242.1
   5  18   9  2074.4   278.1  1616.5   285.1
   6  18   9   196.8   288.2   408.8   255.9
   7  18   9  1437.8   266.2   829.9   241.9
   8  18   9    14.0   255.2    85.9   243.1
   9  18   9    67.4   275.8   292.9   267.3
  10  18   9   387.4   525.7   964.9   272.6
  11  18   9       0      -1  1416.5   485.6
  12  18   9       0      -1   641.0   618.7
 -11  19   9  1337.6   878.5
 -10  19   9   573.3   499.4   334.7   484.1
  -9  19   9   293.5   289.7   289.7   267.6
  -8  19   9   671.1   241.8   440.7   216.3
  -7  19   9   274.1   238.1   322.0   196.9
  -6  19   9   237.4   233.1   422.1   202.0
  -5  19   9  3011.2   322.0  2930.9   282.6
  -4  19   9   -90.1   198.1    84.5   207.8
  -3  19   9    38.2   183.2  -109.3   205.2
  -2  19   9   270.7   182.1   173.4   200.8
  -1  19   9   104.2   197.2   -48.1   202.5
   0  19   9  3148.0   286.2  2537.3   269.8
   1  19   9   633.3   218.4   849.0   221.3
   2  19   9   272.6   210.8   156.6   213.6
   3  19   9   306.4   221.1   250.5   215.0
   4  19   9   334.3   218.4   457.3   249.9
   5  19   9  3044.1   337.0  3058.7   325.9
   6  19   9   852.3   285.6   434.2   258.3
   7  19   9   672.0   262.9   258.6   241.7
   8  19   9   415.0   261.9   266.8   243.6
   9  19   9  -166.0   383.8    94.2   267.8
  10  19   9   372.8   806.5   198.1   296.5
  11  19   9       0      -1   276.0   621.5
 -10  20   9  -159.3   490.8  1268.2   788.9
  -9  20   9  -171.3   374.0   514.8   441.6
  -8  20   9   981.8   277.6   805.7   279.3
  -7  20   9   153.0   240.8   320.6   199.3
  -6  20   9   304.9   240.3   350.4   204.8
  -5  20   9  1425.6   254.1  1101.6   222.7
  -4  20   9   178.9   212.9   732.0   214.2
  -3  20   9  1022.8   220.3   995.9   219.5
  -2  20   9   758.4   295.5   623.1   296.2
  -1  20   9  1801.1   209.6  1607.2   214.5
   0  20   9  3023.7   285.5  2764.6   271.7
   1  20   9  -242.8   222.2  -188.0   225.9
   2  20   9  3233.5   288.5  2898.2   259.0
   3  20   9   163.6   228.5   -77.1   219.1
   4  20   9    81.8   224.1   642.5   256.1
   5  20   9   430.5   255.8   908.4   261.8
   6  20   9   636.6   270.5   614.1   259.1
   7  20   9   145.5   266.1   385.9   245.5
   8  20   9   573.5   297.5   464.4   284.2
   9  20   9  -301.5   546.5   381.1   297.2
  10  20   9   554.0   829.8   200.4   320.6
  11  20   9       0      -1   404.1   941.4
 -10  21   9  1079.9   525.0
  -9  21   9    61.3   492.7   592.2   453.2
  -8  21   9  1124.0   343.2  1422.1   345.2
  -7  21   9   274.5   269.7   305.6   223.7
  -6  21   9   550.5   242.7   106.5   205.9
  -5  21   9   241.2   258.9    59.7   214.2
  -4  21   9  1081.6   280.6   931.5   233.1
  -3  21   9   999.8   241.9  1011.7   224.7
  -2  21   9  3227.4   254.4  3065.9   263.7
  -1  21   9   290.9   207.6  -170.6   206.3
   0  21   9   884.1   229.7   837.3   234.7
   1  21   9   378.8   218.0   498.0   224.4
   2  21   9   307.7   503.3   746.7   375.6
   3  21   9   530.7   235.0   615.7   230.8
   4  21   9  1577.9   274.2  1623.6   278.3
   5  21   9   449.9   294.3  1127.4   264.1
   6  21   9   139.9   287.8   428.8   260.3
   7  21   9   371.8   274.6    99.9   271.6
   8  21   9   715.4   577.6   516.1   318.3
   9  21   9   253.9   559.3   397.7   306.3
  10  21   9       0      -1    66.2   445.6
  -9  22   9   957.6   634.4  1166.9   580.8
  -8  22   9    14.0   372.4   605.9   372.0
  -7  22   9   102.0   381.8   840.8   316.5
  -6  22   9   492.8   296.9   207.7   215.0
  -5  22   9  1054.4   267.1   901.4   218.6
  -4  22   9  1191.8   272.5   993.7   228.3
  -3  22   9   197.7   242.2   407.8   224.6
  -2  22   9   339.8   221.4   -29.3   223.5
  -1  22   9  1126.1   214.3   643.8   228.5
   0  22   9  1135.0   234.5   920.7   239.9
   1  22   9     1.7   243.6    10.4   227.2
   2  22   9  1502.9   253.3  1570.9   234.0
   3  22   9  1475.0   244.0  1283.5   266.9
   4  22   9   458.4   257.3   248.3   264.5
   5  22   9   104.7   294.0   159.3   270.3
   6  22   9  -321.4   291.5   276.4   271.6
   7  22   9   945.1   496.5   978.7   341.4
   8  22   9   367.8   565.0   274.1   513.7
   9  22   9  -209.0   568.5   105.4   614.6
  -9  23   9       0      -1   697.2  1045.1
  -8  23   9       0      -1  -414.7   437.8
  -7  23   9   682.2   387.3   266.0   448.4
  -6  23   9   265.4   371.7   477.7   299.1
  -5  23   9   177.6   325.1    78.7   229.4
  -4  23   9    54.4   263.3    94.7   261.9
  -3  23   9   161.3   254.8   288.1   250.6
  -2  23   9  1578.2   249.8  1170.9   233.8
  -1  23   9   273.7   239.0   320.8   231.7
   0  23   9   266.0   242.0    34.3   231.0
   1  23   9    17.5   244.9   456.8   230.5
   2  23   9   613.2   247.8   580.2   238.0
   3  23   9   330.8   238.3   530.5   261.5
   4  23   9   792.6   301.0   118.3   268.4
   5  23   9   -34.3   326.6   700.7   383.5
   6  23   9  -728.5   612.5   966.4   421.5
   7  23   9  -259.5   860.5  -336.0   582.5
   8  23   9   670.6   823.7   240.0   797.7
   9  23   9    64.2   843.3   253.3   818.4
  -8  24   9       0      -1   150.3   528.9
  -7  24   9   975.9   706.0  1214.6   484.9
  -6  24   9   446.7   442.0   379.6   359.2
  -5  24   9   232.9   363.0     3.1   452.1
  -4  24   9    79.7   436.3   264.5   302.5
  -3  24   9    28.1   282.8   207.6   285.6
  -2  24   9   192.1   252.8  -147.6   284.9
  -1  24   9  -339.0   284.3   -46.9   265.5
   0  24   9  -177.2   241.9   122.4   258.5
   1  24   9  -135.9   244.0   455.2   290.6
   2  24   9   512.9   239.6  -181.1   333.5
   3  24   9   399.2   277.6   -80.4   357.9
   4  24   9    92.1   332.6   432.4   638.2
   5  24   9  -182.5   481.9  -444.2  1047.4
   6  24   9  -668.8   625.8
   7  24   9  -324.6   891.0
   8  24   9  -431.7   833.0
  -6  25   9  -222.0   452.0   390.2   619.1
  -5  25   9   398.6   448.1  1026.0   648.9
  -4  25   9    10.6   375.4   353.9   448.5
  -3  25   9  -492.9   420.7  -139.0   350.2
  -2  25   9     7.6   285.8  -118.4   435.0
  -1  25   9   158.8   287.3  -231.6   439.9
   0  25   9   377.6   296.7   339.8   383.6
   1  25   9   -80.6   248.1  -168.6   395.5
   2  25   9   117.6   242.6   661.2   923.3
   3  25   9  -176.4   289.2  -540.5   981.8
   4  25   9  -858.9   469.0 -1401.5  1031.4
   5  25   9   177.9   631.6
  -6  26   9   895.5   765.9   882.8   681.4
  -5  26   9   320.8   506.8   617.9   657.6
  -4  26   9  -495.8   556.4   706.9   662.8
  -3  26   9  -817.4   571.9   440.2   450.1
  -2  26   9  -637.9   423.4  -239.5   444.6
  -1  26   9    -7.9   318.2 -1117.9   560.1
   0  26   9  -210.5   298.9   426.5   559.3
   1  26   9  -150.9   293.0  -452.3   665.5
   2  26   9  -615.6   309.1   178.8   942.0
   3  26   9  -719.4   530.3
   4  26   9    90.0   794.7
  -5  27   9   988.6   758.1
  -2  27   9  -215.0   578.7  -886.2   590.0
  -1  27   9  -214.3   378.0  -236.6   574.1
   0  27   9   -61.6   329.6  -114.7   936.2
   1  27   9  -255.2   364.7    19.7   924.1
   2  27   9   -11.3   614.5  -400.8  1027.2
   3  27   9   376.9   560.4
   4  27   9 -1829.4   849.9
  -2  28   9   860.3   695.4
  -1  28   9       0      -1   -32.2   598.3
   0  28   9   470.5   783.9  -123.0  1073.2
   1  28   9   368.9   576.3
   2  28   9       0      -1   101.4  1023.3
   3  28   9 -1240.1   743.8
 -14   0  10   -31.1   359.3
 -13   0  10  7532.1   863.3
 -12   0  10  3049.2   269.1
 -11   0  10   164.4   201.4
 -10   0  10  8438.5   959.7
  -9   0  10   971.0   307.3
  -8   0  10   165.2   184.8
  -7   0  10  1459.8   176.6
  -5   0  10  2180.6   197.8
  -4   0  10  1460.2   205.0
  -3   0  10  4011.4   353.3
  -2   0  10   299.3   154.2
  -1   0  10    40.1   124.2
   0   0  10 14691.7   776.5
   1   0  10   629.3   118.9
   2   0  10  1504.5   140.9
   3   0  10  2072.4   183.2
   4   0  10  2493.5   175.0
   5   0  10   363.6   143.9
   6   0  10  3264.6   209.5
   7   0  10   333.0   145.5
   8   0  10    84.9   155.3
   9   0  10  2894.1   241.7
  10   0  10  5308.1   523.4
  11   0  10   108.0   209.0
  12   0  10   947.6   351.5
  13   0  10  4462.6   553.3
  14   0  10    41.1   266.8
  15   0  10  -359.6   560.7
 -14   1  10   691.8   374.6   401.0   370.8
 -13   1  10  2570.9   436.0  2237.1   407.8
 -12   1  10  1448.9   253.3  1521.2   255.6
 -11   1  10    46.2   181.8    94.4   203.0
 -10   1  10   531.0   187.4    -4.1   198.9
  -9   1  10   325.6   184.9    11.9   198.2
  -8   1  10  6834.2   448.9  6608.6   441.4
  -7   1  10   409.2   156.2   505.8   147.7
  -6   1  10  1632.3   169.3  1314.3   174.9
  -5   1  10  5564.6   341.8  5527.1   342.5
  -4   1  10  1350.1   153.0  1448.9   172.1
  -2   1  10  4427.7   469.7  3989.2   275.2
  -1   1  10  4306.7   260.7  3675.8   239.8
   0   1  10  5879.9   337.1  5516.7   321.9
   1   1  10  2948.6   216.2  3784.0   212.9
   2   1  10  2270.3   208.8  2573.7   196.0
   3   1  10  4747.7   277.3  4989.9   272.7
   4   1  10   971.5   138.5   860.1   135.7
   5   1  10  3769.8   249.2  4034.7   268.2
   6   1  10  2087.7   151.7  1943.7   154.9
   7   1  10   745.5   149.7  1002.8   150.0
   8   1  10  4774.0   386.9  5171.6   419.4
   9   1  10   186.8   174.8   452.2   176.8
  10   1  10   502.5   216.2   -14.3   214.1
  11   1  10   514.9   205.5   810.9   217.9
  12   1  10  3033.5   340.2  3357.4   303.6
  13   1  10  4348.3   614.7  4590.1   602.3
  14   1  10   363.3   279.5   536.8   279.1
  15   1  10   253.3   566.7
 -14   2  10   381.4   465.4   140.3   435.3
 -13   2  10  2046.3   343.5  2432.8   338.2
 -12   2  10  2056.1   229.4  1760.7   225.4
 -11   2  10  2498.0   227.5  2454.2   256.1
 -10   2  10    19.1   196.1   238.7   206.3
  -9   2  10  2661.0   386.9  2508.4   270.8
  -8   2  10   594.7  1067.5  1307.6   458.9
  -7   2  10  1562.7   170.7  1985.3   174.3
  -6   2  10  3021.0   258.7  3261.3   281.1
  -5   2  10   197.2   125.8   372.0   138.6
  -4   2  10   677.5   141.3   535.8   157.0
  -3   2  10  8192.1   432.0  7979.5   476.5
  -2   2  10  2156.1   208.4  1780.0   199.0
  -1   2  10   956.0   159.1  1360.7   141.3
   0   2  10 15944.8   998.4 16441.3   814.3
   1   2  10   250.0   128.3   334.1   142.9
   2   2  10  2652.4   188.0  3539.3   170.5
   3   2  10  5617.8   340.7  5348.5   321.6
   4   2  10   544.3   123.8   915.9   128.9
   5   2  10   604.5   121.4   296.0   126.2
   6   2  10  4743.9   267.2  4088.7   241.7
   7   2  10  1076.4   157.8   933.9   169.7
   8   2  10  3865.6   269.8  3645.8   261.5
   9   2  10   658.5   192.6   381.1   191.0
  10   2  10  1398.2   229.6  1306.0   225.4
  11   2  10   783.9   247.9  1268.0   300.4
  12   2  10   721.4   230.9   572.8   258.6
  13   2  10   613.7   307.4   741.6   284.1
  14   2  10   377.0   279.4   128.3   269.8
  15   2  10   -11.7   597.6   281.3   630.3
 -14   3  10  1317.4   499.9  1470.7   482.9
 -13   3  10   -64.9   252.1   328.8   303.2
 -12   3  10  2893.7   287.8  2369.3   342.2
 -11   3  10   482.0   193.5   239.1   210.3
 -10   3  10   670.0   192.2   690.4   212.0
  -9   3  10  2253.6   302.7  2594.7   327.5
  -8   3  10  2550.3   221.7  2880.6   226.8
  -7   3  10   921.6   151.3  1011.9   159.2
  -6   3  10  5317.1   818.9
  -5   3  10  2551.3   231.1  3434.0   271.5
  -4   3  10   -11.5   133.4   111.7   138.6
  -3   3  10  4833.7   325.4  3639.4   317.8
  -2   3  10  2976.4   257.5  3901.4   236.3
  -1   3  10  1298.3   219.9  1489.8   179.2
   0   3  10   873.0   150.9   632.5   125.4
   1   3  10  3788.9   199.7  3163.4   183.1
   2   3  10  3632.3   223.7  3188.3   210.0
   3   3  10  5598.9   296.6  5347.2   260.7
   4   3  10   295.5   122.6    64.5   124.3
   5   3  10  3638.8   215.0  3834.5   228.2
   6   3  10  2952.2   207.3  3124.9   206.6
   7   3  10   183.8   135.2   360.8   139.2
   8   3  10  2122.5   200.6  1731.3   210.7
   9   3  10  3886.0   290.3  3425.1   268.9
  10   3  10   668.7   215.1   471.9   180.3
  11   3  10  1163.7   218.3  1481.9   271.4
  12   3  10  2496.7   297.0  2428.4   355.1
  13   3  10   -21.7   279.7   264.3   254.4
  14   3  10   844.2   368.5  1164.4   345.5
  15   3  10       0      -1   761.9   620.0
 -15   4  10  -211.1   623.4
 -14   4  10   487.6   463.7   594.9   447.8
 -13   4  10   322.6   255.8   340.0   309.6
 -12   4  10   106.9   186.4   254.4   238.1
 -11   4  10  3626.9   283.7  3158.6   315.5
 -10   4  10  1963.9   220.2  2078.3   242.1
  -9   4  10  2456.6   251.8  3298.1   349.0
  -8   4  10  1088.3   186.6  1175.9   179.6
  -7   4  10  1908.3   189.3  2041.2   204.1
  -6   4  10   447.7   144.7   638.7   147.6
  -5   4  10   317.9   139.1   362.3   141.2
  -4   4  10   511.4   157.2   899.8   180.5
  -3   4  10  1404.4   167.1  1541.6   155.2
  -2   4  10   252.3   150.8   341.7   140.9
  -1   4  10  2028.4   240.7  2516.6   186.2
   0   4  10 11224.5   705.7 10815.8   552.1
   1   4  10  3511.0   216.7  3039.4   189.7
   2   4  10   215.3   147.2   176.6   128.4
   3   4  10   732.1   148.2   662.6   141.4
   4   4  10  2524.7   156.2  1647.4   158.5
   5   4  10  -124.5   130.3   287.0   137.7
   6   4  10   951.4   138.1  1021.9   140.1
   7   4  10  1717.0   171.5  1624.3   170.0
   8   4  10   309.3   181.0   467.8   158.5
   9   4  10   781.0   194.9   572.3   207.6
  10   4  10   807.2   239.8  1270.4   228.7
  11   4  10  2026.2   307.0  2662.4   370.9
  12   4  10    74.7   208.9   -52.7   254.3
  13   4  10   203.0   240.7   131.3   257.0
  14   4  10   649.3   404.4   200.4   319.7
  15   4  10       0      -1   -23.2   580.4
 -15   5  10  -740.9   591.1   199.0   600.9
 -14   5  10   371.0   463.4   749.0   446.4
 -13   5  10  1284.9   271.3  1382.3   329.9
 -12   5  10    79.6   190.2   120.3   237.5
 -11   5  10   233.4   189.0   518.0   202.1
 -10   5  10  1621.2   251.6  1402.5   261.5
  -9   5  10   -10.8   185.7   135.9   185.0
  -8   5  10   744.9   221.7   462.6   189.3
  -7   5  10   202.5   170.5   431.4   152.5
  -6   5  10   111.9   144.1   261.8   150.4
  -5   5  10    22.5   145.1   487.3   166.9
  -4   5  10   514.2   132.5   336.1   173.3
  -3   5  10  2786.7   234.3  2639.5   209.6
  -2   5  10  5398.0   346.5  5341.9   275.3
  -1   5  10  1864.2   526.6  2766.8   351.5
   0   5  10 12945.6   867.9 12919.3   641.5
   1   5  10  5643.9   336.0  4431.1   249.2
   2   5  10  3542.2   278.4  2911.1   236.5
   3   5  10  2501.8   219.5  2748.6   190.8
   4   5  10   153.8   131.4   110.6   144.9
   5   5  10   386.7   128.3   235.4   139.5
   6   5  10   867.5   130.9   683.1   145.5
   7   5  10   301.6   127.4   399.9   153.7
   8   5  10  1003.5   170.0  1018.9   188.8
   9   5  10   251.6   192.8   131.7   185.6
  10   5  10  3146.8   267.3  3391.9   272.6
  11   5  10   327.5   214.8   599.2   259.2
  12   5  10    81.1   209.3    10.6   252.0
  13   5  10   386.3   258.6   166.0   355.1
  14   5  10   310.0   519.9   455.2   321.7
  15   5  10       0      -1   332.3   595.4
 -15   6  10       0      -1   351.5   619.2
 -14   6  10   951.0   458.7   793.5   613.8
 -13   6  10   820.5   260.3  1273.6   399.9
 -12   6  10   355.8   193.5   302.9   232.6
 -11   6  10   415.2   207.8   290.2   203.1
 -10   6  10  2636.0   267.0  2783.3   261.1
  -9   6  10  1359.9   229.8  1983.4   227.0
  -8   6  10  1692.9   249.8  1848.3   247.5
  -7   6  10   450.6   173.8   815.1   169.5
  -6   6  10  1114.0   183.9  1981.1   206.1
  -5   6  10  2303.5   201.7  2729.2   228.7
  -4   6  10   340.9   142.7   370.1   178.7
  -3   6  10  3255.5   319.0  3091.8   220.0
  -2   6  10   202.9   187.4   518.4   156.8
  -1   6  10  1014.8   184.4  1342.1   149.5
   0   6  10  2612.6   261.6  2976.6   183.0
   1   6  10   391.2   178.6   476.1   132.4
   2   6  10  1693.2   183.0  2001.2   150.6
   3   6  10  1404.9   188.1  1520.2   172.4
   4   6  10  1080.5   133.7   936.8   153.6
   5   6  10  1741.6   180.9  2047.2   195.0
   6   6  10  1255.6   165.3   933.0   175.2
   7   6  10   414.2   153.3   400.7   171.4
   8   6  10  2416.3   225.3  1573.0   224.0
   9   6  10  1387.8   226.6   868.9   214.1
  10   6  10  1747.8   258.1  1849.6   242.1
  11   6  10   687.2   220.8   896.1   265.3
  12   6  10   196.2   214.1    58.9   252.0
  13   6  10    19.3   247.3   -84.6   341.3
  14   6  10       0      -1   411.9   322.1
 -14   7  10    82.6   714.4   775.2   598.0
 -13   7  10   448.2   293.8   192.4   692.0
 -12   7  10   328.8   206.7   131.0   230.3
 -11   7  10  5084.9   414.1  5273.5   405.5
 -10   7  10   425.1   203.0   585.7   193.8
  -9   7  10  4449.1   395.3  3702.1   382.5
  -8   7  10   470.7   204.0   640.4   196.8
  -7   7  10   559.2   222.0   370.7   193.3
  -6   7  10  2223.0   232.2  2787.0   231.1
  -5   7  10   936.0   171.8  1075.0   181.1
  -4   7  10  1051.6   155.7  1109.8   179.4
  -3   7  10   986.1   171.5  2031.5   167.3
  -2   7  10  1532.6   229.2  1357.6   185.2
  -1   7  10  5927.7   441.3  6601.2   474.7
   0   7  10  6556.1   479.8  5484.5   303.1
   1   7  10  4566.2   372.9  3704.8   255.0
   2   7  10  2702.7   221.2  2744.0   188.0
   3   7  10   716.5   156.8   356.4   154.1
   4   7  10   588.1   133.9   325.1   159.2
   5   7  10   528.3   143.2   692.8   166.1
   6   7  10  1992.5   200.5  2054.6   220.7
   7   7  10  1132.5   174.4  1686.6   190.4
   8   7  10   434.6   181.5   378.1   188.7
   9   7  10  5138.4   410.4  4854.8   350.3
  10   7  10   180.3   197.5    45.9   187.3
  11   7  10  3124.9   390.0  3472.7   454.1
  12   7  10    97.7   215.5   301.1   253.3
  13   7  10   923.6   265.3   714.8   357.4
  14   7  10   360.5   452.3   396.5   324.2
 -14   8  10   514.5   749.5  1210.0   630.1
 -13   8  10   471.7   351.2   339.1   698.9
 -12   8  10   130.9   205.5   293.5   241.0
 -11   8  10   260.7   212.4   397.4   207.5
 -10   8  10  2696.7   301.6  3984.0   316.1
  -9   8  10  4813.1   369.4  4145.6   358.5
  -8   8  10   587.8   212.8   507.6   207.1
  -7   8  10   374.2   204.4   411.9   182.8
  -6   8  10   767.7   199.4  1129.5   183.0
  -5   8  10  1999.1   219.7  1704.4   219.1
  -4   8  10  1580.3   196.8  1218.5   211.7
  -3   8  10   822.6   173.3   907.3   180.9
  -2   8  10   668.3   213.6   557.9   163.0
  -1   8  10   136.0   224.4   677.8   161.9
   0   8  10  3514.5   341.4  2551.0   202.1
   1   8  10  1769.3   194.5  1754.0   152.3
   2   8  10  2377.8   183.0  1723.4   157.2
   3   8  10  1424.5   159.0  1555.1   161.5
   4   8  10  2087.7   171.4  2284.0   190.2
   5   8  10  1858.4   207.2  1731.0   200.6
   6   8  10   801.2   155.0   664.2   185.1
   7   8  10   642.1   190.9   570.3   202.0
   8   8  10   996.9   195.0  1435.5   200.8
   9   8  10  3761.0   372.4  3809.3   325.0
  10   8  10  2638.2   307.5  2523.4   277.5
  11   8  10   503.6   211.9   962.4   267.4
  12   8  10   -46.3   217.9   130.1   305.5
  13   8  10   363.7   343.6   438.2   339.1
  14   8  10    87.1   447.4  -218.4   318.0
 -14   9  10   325.5   558.2
 -13   9  10  1226.4   372.8   537.4   723.7
 -12   9  10   178.8   232.1   173.8   513.2
 -11   9  10  1496.5   251.4  1894.2   277.5
 -10   9  10   108.7   210.1   274.1   205.7
  -9   9  10  2183.5   299.9  2414.0   294.9
  -8   9  10  5679.0   452.8  5333.6   321.4
  -7   9  10  2092.9   254.6  1515.7   191.8
  -6   9  10  2323.2   249.3  2092.1   214.9
  -5   9  10  1717.7   217.8  1105.6   211.2
  -4   9  10   448.5   177.9   576.6   182.1
  -3   9  10  2325.2   218.8  2575.8   207.3
  -2   9  10  2586.0   258.7  3593.8   213.5
  -1   9  10   547.2   204.7   850.0   166.1
   0   9  10   620.7   218.7  1062.2   154.5
   1   9  10  2175.0   193.8  1502.0   166.6
   2   9  10  2953.9   228.3  1815.3   200.8
   3   9  10  1085.4   412.2  1170.8   327.1
   4   9  10   900.2   142.2   508.2   160.9
   5   9  10  2016.0   206.3  2021.3   214.8
   6   9  10  1776.4   206.6  1993.8   228.9
   7   9  10   205.6   189.3   -47.8   215.5
   8   9  10  3130.6   324.3  2999.3   318.6
   9   9  10  3510.2   329.2  3264.0   272.3
  10   9  10   962.9   229.0  1077.1   204.3
  11   9  10  1574.3   265.6  1865.5   310.1
  12   9  10   -45.2   258.1   172.1   342.9
  13   9  10   603.9   365.9   581.3   350.3
  14   9  10   441.2   458.2   219.0   386.1
 -14  10  10  1436.3   468.6
 -13  10  10   529.9   358.0   -80.9   720.0
 -12  10  10   579.9   294.2  -123.2   550.4
 -11  10  10   349.6   233.9    72.2   251.1
 -10  10  10  2068.6   251.4  1896.4   253.5
  -9  10  10  2151.7   258.8  2269.8   253.7
  -8  10  10   233.1   205.1    95.2   189.4
  -7  10  10   -89.5   198.7   215.2   163.4
  -6  10  10   650.7   256.7   441.6   193.9
  -5  10  10  1240.6   205.1  1061.9   184.3
  -4  10  10   244.1   182.6  -219.2   176.3
  -3  10  10  2077.4   231.4  1856.7   201.7
  -2  10  10   370.0   184.3   397.0   162.0
  -1  10  10  7510.7   607.7  7444.3   453.7
   0  10  10  4527.8   376.9  3559.8   254.7
   1  10  10  9683.5   591.4  9579.9   502.5
   2  10  10   492.4   159.6  1011.5   160.6
   3  10  10  2077.4   199.3  2158.9   204.7
   4  10  10   228.9   129.8   397.8   168.3
   5  10  10   683.0   167.7   647.2   191.4
   6  10  10  2361.2   216.8  1691.1   214.1
   7  10  10   340.8   184.5    47.5   214.5
   8  10  10   780.0   205.5   435.6   208.1
   9  10  10  1704.0   279.8  1634.9   237.3
  10  10  10  1787.0   270.0  1429.4   236.2
  11  10  10   612.9   229.7   884.9   302.9
  12  10  10   163.9   286.8  1000.8   316.7
  13  10  10   617.1   364.5   292.9   392.8
  14  10  10       0      -1   623.6   621.5
 -14  11  10  1804.0   779.6
 -13  11  10   686.9   363.6  -107.7   744.3
 -12  11  10   936.9   381.2   708.4   763.4
 -11  11  10   472.6   238.7   352.4   251.9
 -10  11  10   916.5   244.6   835.2   221.3
  -9  11  10  1867.3   265.7  1059.7   221.2
  -8  11  10   637.7   205.1   533.7   187.2
  -7  11  10   177.6   195.8    70.6   167.3
  -6  11  10 15266.5  1064.2 15989.5   980.5
  -5  11  10   363.5   219.5   -30.2   176.0
  -4  11  10  2487.3   236.8  2277.9   214.9
  -3  11  10   358.6   186.1   692.0   167.6
  -2  11  10  2493.7   275.1  1931.1   229.2
  -1  11  10   773.8   203.0   603.9   145.0
   0  11  10   391.3   197.2   598.3   156.5
   1  11  10  1230.6   199.5   965.6   167.7
   2  11  10  4183.9   253.2  3317.0   237.8
   3  11  10   600.5   138.1   669.9   173.4
   4  11  10  1949.9   173.0  1876.7   214.5
   5  11  10   469.2   155.2   363.5   187.5
   6  11  10 14460.7  1007.5 12762.2   946.8
   7  11  10   153.7   182.7   275.9   218.2
   8  11  10   323.7   208.4   197.1   222.9
   9  11  10  1089.8   251.8   632.3   216.4
  10  11  10   205.0   235.4   661.8   202.9
  11  11  10   162.0   230.4   818.5   278.6
  12  11  10   684.5   393.9  1496.9   335.2
  13  11  10   456.4   371.7   696.2   405.6
 -13  12  10   767.0   502.5
 -12  12  10  1031.9   373.3   252.7   753.4
 -11  12  10   142.2   236.0  -277.6   437.2
 -10  12  10  3284.4   310.6  3621.7   297.4
  -9  12  10   434.2   243.9   199.6   198.8
  -8  12  10   601.6   247.0   178.6   196.6
  -7  12  10  2513.7   297.4  2610.1   233.2
  -6  12  10  1781.6   241.0  1297.0   186.7
  -5  12  10  1009.1   231.9   600.8   183.9
  -4  12  10   452.8   178.8   691.7   178.2
  -3  12  10   604.1   175.4   213.6   176.5
  -2  12  10  1629.7   188.0  1591.6   156.5
  -1  12  10   990.5   184.7   360.6   159.0
   0  12  10  1526.3   207.7  1479.6   188.9
   1  12  10   819.7   193.1   729.6   168.8
   2  12  10   228.2   177.4   229.4   209.5
   3  12  10   618.2   143.1   541.5   186.1
   4  12  10   138.0   132.4   481.2   178.0
   5  12  10   808.2   189.3   914.3   207.7
   6  12  10   388.3   204.7   357.7   233.1
   7  12  10  2635.9   260.4  2029.1   286.3
   8  12  10   514.7   215.3   744.3   221.9
   9  12  10   -43.8   230.2    50.0   195.5
  10  12  10  1044.0   370.8  1059.9   296.0
  11  12  10    37.8   233.0  1061.1   301.5
  12  12  10  -224.9   326.9   886.8   354.1
  13  12  10   264.7   555.8    50.8   395.0
 -13  13  10   475.0   524.6
 -12  13  10   728.1   369.1   220.4   722.4
 -11  13  10   514.4   275.0   131.7   427.9
 -10  13  10   430.0   246.0    81.1   223.6
  -9  13  10  1191.4   269.1  1223.1   225.7
  -8  13  10   440.3   231.3   126.9   196.9
  -7  13  10   831.8   248.3   500.6   193.8
  -6  13  10  3263.0   352.3  2617.7   266.0
  -5  13  10   440.6   227.2    99.0   179.8
  -4  13  10  1052.1   208.2  1063.5   186.6
  -3  13  10  1699.2   205.9  1466.2   197.6
  -2  13  10  5613.5   428.9  6664.5   387.3
  -1  13  10   395.5   174.0   135.7   163.7
   0  13  10    33.5   179.4   549.1   166.1
   1  13  10   245.4   192.5   240.6   186.5
   2  13  10  8087.1   500.0  8356.7   487.4
   3  13  10  1058.8   179.1  1138.4   204.2
   4  13  10   379.8   155.6   940.8   186.3
   5  13  10   458.5   182.4   289.5   198.6
   6  13  10  3812.3   303.4  3662.0   307.8
   7  13  10  1842.6   215.2  1567.5   239.7
   8  13  10   -56.6   215.5   155.0   221.9
   9  13  10  1642.5   268.2  1357.9   249.1
  10  13  10  1018.2   249.6  1448.8   220.2
  11  13  10   111.8   263.3   900.9   303.8
  12  13  10  -244.8   319.9  -260.4   391.0
  13  13  10   242.4   605.5   229.5   529.8
 -12  14  10  1279.1   521.3   351.0   762.3
 -11  14  10   187.9   302.5    72.4   527.6
 -10  14  10  2054.9   281.6  1337.7   306.9
  -9  14  10   253.8   245.9   265.1   197.0
  -8  14  10   156.7   230.6  -114.3   196.9
  -7  14  10   439.8   233.3   352.7   180.2
  -6  14  10   340.2   232.7   129.7   187.9
  -5  14  10   709.4   243.8   555.1   205.7
  -4  14  10  3652.6   262.9  2932.0   276.8
  -3  14  10   603.6   238.7   525.1   244.7
  -2  14  10  1321.2   196.6   886.0   167.8
  -1  14  10  1029.0   206.1   998.1   206.0
   0  14  10  4956.5   352.4  5166.9   343.9
   1  14  10  2664.3   220.4  2103.7   218.2
   2  14  10   853.6   186.5   999.3   200.6
   3  14  10  2348.6   198.6  3073.5   227.0
   4  14  10  2801.1   267.3  2470.2   267.5
   5  14  10  1532.9   224.3  1202.8   214.2
   6  14  10   283.1   201.5   133.9   222.6
   7  14  10   177.3   222.1   -60.2   229.3
   8  14  10    97.6   220.8   174.8   224.2
   9  14  10   377.7   239.4    89.6   223.5
  10  14  10  1198.1   280.0  1372.0   247.9
  11  14  10   -60.5   324.0   612.2   332.7
  12  14  10   -13.6   431.8   466.4   427.8
  13  14  10    77.2   610.7
 -12  15  10   729.3   831.6   173.9   884.2
 -11  15  10   177.7   376.5   418.0   555.2
 -10  15  10   550.9   250.0   -43.6   349.9
  -9  15  10   966.4   244.7   714.6   211.4
  -8  15  10   113.7   230.1    12.1   200.3
  -7  15  10   794.5   237.0   922.5   187.8
  -6  15  10   256.6   242.8   691.0   206.1
  -5  15  10   928.0   226.9  1096.1   207.9
  -4  15  10  1792.6   200.2  1028.5   216.2
  -3  15  10   377.5   185.2   676.2   201.8
  -2  15  10   688.4   188.6   474.0   178.5
  -1  15  10  2838.1   226.2  2926.5   219.5
   0  15  10   -15.9   185.7   225.5   200.6
   1  15  10  1128.1   230.3  1221.4   231.3
   2  15  10   308.1   187.8   565.4   193.3
   3  15  10   656.4   204.9   623.5   193.3
   4  15  10   993.5   202.1  1155.7   220.5
   5  15  10   989.9   221.5   858.8   211.5
   6  15  10  1672.2   222.8  1334.3   239.4
   7  15  10   208.1   229.0  -142.4   227.0
   8  15  10   161.6   225.8    45.5   236.4
   9  15  10   826.3   255.4   863.1   236.5
  10  15  10  -199.6   252.5   144.1   244.9
  11  15  10  -219.2   439.3   242.7   344.6
  12  15  10  -139.5   443.7   122.3   550.2
 -12  16  10       0      -1   777.2   882.6
 -11  16  10   560.1   827.6   748.6   581.5
 -10  16  10   106.5   336.7   356.7   409.6
  -9  16  10   258.2   238.1  -244.9   204.2
  -8  16  10   318.5   233.2  -276.9   200.9
  -7  16  10  1011.8   241.3   627.1   196.3
  -6  16  10   653.9   224.7   698.3   204.1
  -5  16  10  1150.7   239.4  1008.2   223.7
  -4  16  10   594.2   183.4   528.8   205.6
  -3  16  10  1999.8   218.4  2121.8   238.5
  -2  16  10  -115.9   185.7   276.0   195.4
  -1  16  10  2424.5   234.1  2669.2   244.1
   0  16  10   -64.3   196.8   410.3   196.2
   1  16  10  1735.1   248.0  2190.9   237.2
   2  16  10  -254.2   198.7   513.1   194.9
   3  16  10  1283.9   317.1  1333.7   289.2
   4  16  10   908.0   229.6   895.5   203.7
   5  16  10  2129.2   251.0  1949.8   261.0
   6  16  10   972.6   217.7   767.9   235.3
   7  16  10   678.1   240.8   563.1   235.7
   8  16  10    33.3   227.1   225.7   239.8
   9  16  10  -153.0   246.7     0.8   245.3
  10  16  10   103.5   307.3   422.1   275.3
  11  16  10   401.8   447.2   814.0   415.3
  12  16  10   243.1   474.1
 -11  17  10   711.4   847.9  1463.2   854.3
 -10  17  10   213.2   397.1   -56.0   422.2
  -9  17  10   304.2   260.3    70.2   261.2
  -8  17  10   292.3   237.0   -52.0   210.8
  -7  17  10   356.4   235.7   127.0   193.6
  -6  17  10    82.7   232.7   -91.2   192.9
  -5  17  10  2933.5   273.1  2623.4   253.1
  -4  17  10   754.8   204.8   710.1   210.5
  -3  17  10  2927.7   286.6  2761.7   301.9
  -2  17  10  3092.5   250.3  2544.1   254.3
  -1  17  10   609.6   192.2   875.8   209.2
   0  17  10  1328.4   233.1  1461.9   220.4
   1  17  10   455.8   215.2  1092.2   205.1
   2  17  10  1916.5   292.0  2195.2   246.3
   3  17  10  4640.7   348.3  3977.8   289.2
   4  17  10   673.2   233.8   551.4   219.5
   5  17  10  1333.1   276.4  1967.1   285.2
   6  17  10   380.7   237.3   677.1   233.6
   7  17  10   892.3   244.3  1068.8   238.7
   8  17  10   267.7   234.8   448.9   237.9
   9  17  10   331.6   270.3   474.1   267.2
  10  17  10   265.6   399.8   310.9   331.9
  11  17  10   216.0   472.6  1128.1   420.8
 -10  18  10  -111.8   507.4   196.6   518.5
  -9  18  10   169.6   290.0  -135.4   273.6
  -8  18  10   -26.0   235.9   -49.9   216.0
  -7  18  10   366.9   242.0   171.5   197.1
  -6  18  10   399.2   241.7   516.8   203.2
  -5  18  10   317.3   235.8   224.1   207.0
  -4  18  10  1656.1   221.6  1773.6   228.4
  -3  18  10  -204.9   184.6   108.5   205.8
  -2  18  10   470.7   191.9   430.0   201.5
  -1  18  10   269.2   198.0   -28.1   201.0
   0  18  10   381.9   200.7   840.1   208.8
   1  18  10   765.1   208.9   192.5   198.2
   2  18  10   211.1   221.9   385.0   198.3
   3  18  10   213.3   235.7   351.0   191.4
   4  18  10   753.7   265.2   964.4   240.3
   5  18  10   385.0   242.3   767.4   249.5
   6  18  10   814.1   267.4   886.9   237.8
   7  18  10  1074.4   251.0   865.4   244.7
   8  18  10   319.0   252.1   558.6   253.6
   9  18  10   319.1   516.8   448.3   294.2
  10  18  10   833.2   700.5   421.0   344.2
  11  18  10       0      -1   812.7   599.7
 -10  19  10  1353.6   656.7  1073.5   698.7
  -9  19  10    87.2   410.2    84.4   417.3
  -8  19  10   352.3   268.0   340.1   265.8
  -7  19  10   598.4   243.9   563.1   219.3
  -6  19  10  1026.9   245.3   942.4   207.1
  -5  19  10   623.8   237.3   493.8   210.4
  -4  19  10   525.6   226.0   -99.6   212.1
  -3  19  10   397.6   214.0    12.7   209.7
  -2  19  10   425.5   203.8   490.9   204.5
  -1  19  10   950.3   205.9   930.9   213.0
   0  19  10   364.2   215.7   758.1   209.1
   1  19  10   867.8   229.7   446.6   210.0
   2  19  10   117.5   225.7   154.7   200.3
   3  19  10   556.1   266.5    13.5   196.0
   4  19  10   850.4   254.1   772.3   255.5
   5  19  10  -405.8   239.4   454.1   252.4
   6  19  10   111.9   282.5   271.8   241.5
   7  19  10   537.1   270.6   642.5   252.4
   8  19  10   -24.6   378.0    74.2   272.9
   9  19  10   587.5   531.4  -337.7   295.7
  10  19  10       0      -1    80.2   360.2
  11  19  10       0      -1   839.6   880.2
 -10  20  10  -420.3   672.2
  -9  20  10   156.1   639.2  1426.7   576.8
  -8  20  10   -93.3   340.3  -478.9   310.5
  -7  20  10   298.4   270.9   369.6   270.5
  -6  20  10   383.5   242.3   801.7   208.5
  -5  20  10   784.9   263.5   913.8   215.8
  -4  20  10   675.6   260.8   680.6   217.2
  -3  20  10   253.8   215.1   333.1   217.0
  -2  20  10   413.0   206.2   302.1   208.7
  -1  20  10  2015.5   247.7  1482.3   237.9
   0  20  10  2624.4   296.7  2624.0   268.8
   1  20  10  1869.1   258.4  1757.2   235.8
   2  20  10   318.7   249.1   496.0   204.0
   3  20  10   633.2   268.6   108.0   228.5
   4  20  10   141.3   252.0   639.3   260.9
   5  20  10  -398.5   285.2   -55.6   251.9
   6  20  10   215.3   290.5   573.3   252.2
   7  20  10   -50.4   383.6   205.4   279.4
   8  20  10  -195.1   571.0   -99.2   302.9
   9  20  10   608.1   827.6   -43.9   344.9
  10  20  10       0      -1   417.4   457.7
  -9  21  10  -182.3   630.3  -620.0  1034.7
  -8  21  10   -13.2   471.2   738.1   429.9
  -7  21  10   621.3   386.2  -119.8   344.4
  -6  21  10   404.7   377.4     2.3   220.4
  -5  21  10   100.0   261.5   306.0   213.8
  -4  21  10   -57.9   255.7    88.1   214.8
  -3  21  10   699.7   238.9   378.5   221.1
  -2  21  10   387.2   239.7   197.4   219.6
  -1  21  10   941.9   227.2   690.5   214.0
   0  21  10    72.3   222.7   121.3   210.8
   1  21  10     4.6   246.3   179.1   209.0
   2  21  10   443.4   253.2   493.6   207.2
   3  21  10   333.6   277.9   617.7   261.2
   4  21  10   -37.4   251.8   269.8   258.4
   5  21  10    -7.3   289.8   172.8   264.1
   6  21  10  -156.5   298.1    71.4   311.3
   7  21  10   -99.5   589.7   501.5   353.9
   8  21  10  1279.2   877.0   617.3   473.7
   9  21  10  1146.9   857.6   305.0   593.1
  -8  22  10   -27.0   714.8    -6.8   457.4
  -7  22  10   360.0   488.0   918.7   453.0
  -6  22  10   471.8   363.7  -244.5   332.6
  -5  22  10   983.3   333.1   567.4   252.6
  -4  22  10   112.6   267.0  -246.2   227.9
  -3  22  10   202.1   267.3   432.6   226.9
  -2  22  10    68.2   274.3   220.1   221.1
  -1  22  10   905.7   249.6   492.5   221.1
   0  22  10    32.0   248.7    56.1   210.5
   1  22  10   704.3   253.9   786.9   216.0
   2  22  10  -206.2   283.4  -158.3   232.0
   3  22  10  1094.1   281.0  1062.0   267.9
   4  22  10  -266.2   254.1   286.6   323.1
   5  22  10   351.4   346.8   707.5   385.5
   6  22  10   -45.4   617.8    65.7   459.4
   7  22  10  -511.7   873.5   905.8   602.5
   8  22  10  2309.6   930.9    93.2   782.3
   9  22  10  1064.1   986.2   365.6   813.2
  -8  23  10       0      -1   280.1   595.5
  -7  23  10   193.9   677.5   365.4   471.0
  -6  23  10   435.9   475.5   454.7   360.3
  -5  23  10   134.7   357.2  -272.8   330.7
  -4  23  10   713.0   357.8  -219.4   271.3
  -3  23  10  -192.5   371.3   418.9   257.3
  -2  23  10   201.6   276.8   491.5   250.4
  -1  23  10   476.8   246.6   410.0   248.9
   0  23  10   -10.0   246.8    93.5   268.8
   1  23  10  -110.7   249.1   308.2   265.7
   2  23  10   491.1   328.1   195.4   338.0
   3  23  10  -171.1   276.3   235.9   386.1
   4  23  10     6.3   404.4  -104.3   651.3
   5  23  10  -337.2   618.2  -181.1   649.0
   6  23  10  -947.0   907.9
   7  23  10  -337.4   873.7
  -7  24  10   504.4   683.7
  -6  24  10   210.0   484.7
  -5  24  10   980.0   510.8   475.1   624.7
  -4  24  10  -269.5   422.1   230.9   432.0
  -3  24  10  -518.4   419.2    -3.8   344.4
  -2  24  10    88.9   419.3    59.1   344.3
  -1  24  10   367.9   285.2   124.1   342.8
   0  24  10   -15.9   269.9  -188.2   338.1
   1  24  10  -237.4   277.6  -606.1   390.7
   2  24  10   531.3   284.5   992.5  1005.9
   3  24  10   445.2   316.2    -1.0   992.2
   4  24  10    97.3   475.7    93.9  1042.8
   5  24  10   533.7   635.8
   6  24  10  -578.5   938.8
   7  24  10 -1146.7   852.0
  -5  25  10   -12.3   693.6   -38.4   605.5
  -4  25  10  1103.7   689.1   438.5   531.1
  -3  25  10   528.0   476.1   107.0   436.4
  -2  25  10  -395.1   575.5   542.4   351.6
  -1  25  10   387.7   366.2   266.5   411.7
   0  25  10    98.7   322.0   277.2   396.3
   1  25  10   302.2   316.4  1178.5   503.7
   2  25  10   345.3   340.4 -1537.2   990.4
   3  25  10   775.2   414.7   288.1  1027.7
   4  25  10    64.2   815.1
  -5  26  10   715.0   693.9  -111.8   626.2
  -4  26  10  -100.9   681.0
  -3  26  10       0      -1 -1270.7   927.9
  -2  26  10   -43.0   682.1  -366.6   586.2
  -1  26  10   390.6   472.5     2.4   413.5
   0  26  10  -350.7   697.3    73.5   608.8
   1  26  10  -164.6   447.5
   2  26  10   -25.4   345.1  1529.9   998.6
   3  26  10  -333.0   807.6  -471.7   996.4
   4  26  10     2.0   826.8
  -2  27  10       0      -1 -1226.2   924.1
  -1  27  10       0      -1  -191.2   578.6
   0  27  10 -1208.7   727.5   -44.0   605.9
   1  27  10   155.2   457.1
   2  27  10       0      -1  -599.3   985.2
   3  27  10 -1082.9   809.8
 -13   0  11   102.6   365.5
 -12   0  11   559.1   213.1
 -11   0  11  1516.9   286.3
 -10   0  11  1818.7   239.8
  -9   0  11   134.1   212.1
  -8   0  11  3808.2   475.0
  -7   0  11   435.3   179.6
  -6   0  11    94.5   164.6
  -5   0  11   202.3   163.4
  -4   0  11   211.8   183.9
  -3   0  11  3584.4   263.8
  -2   0  11   225.4   148.4
  -1   0  11   603.6   213.6
   0   0  11  1976.8   176.8
   1   0  11  2941.4   169.9
   2   0  11   284.0   137.8
   3   0  11  2761.0   226.6
   4   0  11  1428.8   154.1
   5   0  11   386.0   143.7
   6   0  11  1684.4   156.5
   7   0  11  1811.7   177.4
   8   0  11  1568.6   235.8
   9   0  11   956.4   192.3
  10   0  11   540.1   239.1
  11   0  11  3289.1   307.2
  12   0  11  1170.6   255.2
  13   0  11   380.4   293.8
  14   0  11   528.8   416.2
 -14   1  11   384.7   704.7
 -13   1  11  1051.5   463.3  1316.7   388.3
 -12   1  11  1180.9   217.5  1166.8   216.7
 -11   1  11  2713.3   255.0  2628.2   264.4
 -10   1  11  2021.2   247.1  1687.5   263.7
  -9   1  11  3366.1   313.2  3765.7   337.9
  -8   1  11    66.0   207.8   190.5   210.5
  -7   1  11  2068.2   239.7  2285.3   235.4
  -6   1  11  1467.8   184.1  1261.9   166.6
  -5   1  11   332.8   153.8   737.7   189.4
  -4   1  11  1147.3   160.5  1313.0   181.4
  -3   1  11    53.1   167.9     8.6   162.4
  -2   1  11  1838.2   193.3  2960.2   186.6
  -1   1  11  1739.4   163.6  1941.1   164.2
   0   1  11   866.5   149.3   775.0   134.2
   1   1  11   531.6   136.8   688.9   148.9
   2   1  11  1174.0   166.3  1130.3   167.9
   3   1  11  1166.7   147.3   969.8   148.5
   4   1  11   206.1   143.8   -20.8   136.5
   5   1  11  1826.1   146.8  1566.0   156.6
   6   1  11  1685.0   162.9  1841.6   176.9
   7   1  11   122.1   185.5   359.9   179.5
   8   1  11   942.0   191.7   850.5   190.6
   9   1  11  3124.4   294.8  2804.5   295.0
  10   1  11  1695.4   279.6  1988.3   278.9
  11   1  11   552.6   298.5   493.3   346.6
  12   1  11   635.4   255.7   463.2   254.6
  13   1  11   421.8   302.7   429.7   296.6
  14   1  11  1132.3   450.6  1346.6   446.7
 -14   2  11  1051.1   660.9
 -13   2  11   343.8   440.8   152.8   378.7
 -12   2  11   753.5   223.5   902.3   237.0
 -11   2  11   646.1   199.2   438.1   214.2
 -10   2  11  1102.4   216.1  1097.7   228.8
  -9   2  11  1712.6   213.1  1733.9   258.0
  -8   2  11    80.2   193.3  -100.6   190.7
  -7   2  11  1667.3   234.4  1818.7   223.7
  -6   2  11  3229.4   248.3  3047.6   246.8
  -5   2  11   125.3   137.6   315.0   168.8
  -4   2  11   204.4   171.9   173.7   173.7
  -3   2  11  1256.2   202.8  1663.2   179.7
  -2   2  11  4942.8   406.8  4751.5   343.0
  -1   2  11   447.6   224.8   582.3   194.7
   0   2  11  7610.8   565.8  8267.8   458.7
   1   2  11  2584.0   176.6  2627.2   167.4
   2   2  11  6907.7   379.8  7788.2   414.1
   3   2  11  1531.2   163.5  1138.7   157.2
   4   2  11   584.5   131.7   409.9   140.3
   5   2  11   266.9   130.2   363.4   138.3
   6   2  11  2748.4   213.8  2750.1   221.9
   7   2  11  3331.2   241.5  2753.6   221.1
   8   2  11  -249.4   185.8    35.0   179.0
   9   2  11   316.4   190.2    10.2   190.4
  10   2  11  1028.6   248.1  1202.8   242.2
  11   2  11   913.9   221.5   762.1   276.5
  12   2  11  1559.7   240.8  1571.9   287.4
  13   2  11   319.7   291.8   403.6   290.4
  14   2  11   294.1   421.5   582.1   411.0
 -14   3  11    90.4   614.0
 -13   3  11   714.2   422.8  1217.7   423.2
 -12   3  11   593.7   208.6   391.7   316.5
 -11   3  11   213.9   190.8   711.3   207.7
 -10   3  11   246.3   199.9   412.7   209.6
  -9   3  11  1544.4   222.2  1218.1   240.8
  -8   3  11   517.0   198.6   442.7   196.6
  -7   3  11  1712.7   201.7  1708.7   213.4
  -6   3  11   743.5   168.4   772.4   170.7
  -5   3  11  4394.8   890.2
  -4   3  11   924.6   201.3  1374.8   195.3
  -3   3  11   721.4   168.1   453.7   166.9
  -2   3  11  2588.1   325.1  2608.5   293.3
  -1   3  11  2912.3   262.7  2237.1   237.0
   0   3  11  2334.3   216.5  2139.4   175.3
   1   3  11  3251.5   262.2  3582.6   228.2
   2   3  11  5405.1   286.7  4611.1   251.1
   3   3  11   676.2   148.9   669.4   139.7
   4   3  11  1706.8   173.1  1756.1   171.2
   5   3  11   705.4   137.7   721.8   156.5
   6   3  11   264.7   148.6    92.2   145.5
   7   3  11   935.4   224.4   813.2   194.1
   8   3  11     6.4   179.6   297.8   185.7
   9   3  11  1212.5   222.8  1230.0   234.7
  10   3  11   253.3   210.9   258.6   258.7
  11   3  11   175.2   211.7   252.6   266.7
  12   3  11   436.1   225.8   173.5   269.4
  13   3  11  1472.9   396.1  1360.4   321.4
  14   3  11   949.3   593.7   463.6   417.7
 -14   4  11  1075.0   634.7
 -13   4  11   211.5   376.0   789.0   675.2
 -12   4  11   118.7   207.6   212.2   350.3
 -11   4  11   749.8   199.2   688.8   216.5
 -10   4  11  1927.1   216.3  1594.5   236.8
  -9   4  11  3614.3   317.8  3958.0   319.5
  -8   4  11   430.6   202.7   565.2   199.3
  -7   4  11   491.6   177.7   788.3   178.6
  -6   4  11   358.4   153.3   439.4   171.4
  -5   4  11  2530.4   275.2  2218.8   287.4
  -4   4  11  3249.3   486.2  3227.2   479.5
  -3   4  11   398.0   165.2   204.2   163.1
  -2   4  11  6951.4   515.0  7138.7   413.4
  -1   4  11   422.4   164.8   239.2   147.6
   0   4  11   -56.1   154.9   249.8   132.5
   1   4  11  1679.2   183.5  1261.4   130.9
   2   4  11  5792.0  2299.0  5666.4  2237.1
   3   4  11   214.4   155.9   216.9   137.0
   4   4  11   680.5   157.9   625.8   156.2
   5   4  11  3635.3   231.0  3601.9   233.5
   6   4  11   537.9   141.7   385.4   149.2
   7   4  11   229.5   201.1    67.9   174.4
   8   4  11   546.2   182.6   299.4   186.9
   9   4  11  2617.6   352.2  2556.8   322.2
  10   4  11   560.5   228.5   796.2   282.5
  11   4  11   925.7   222.6   617.8   271.1
  12   4  11   228.6   226.6   441.5   277.1
  13   4  11   150.2   437.8     5.9   315.9
  14   4  11  1550.7   622.9   763.3   445.6
 -14   5  11   728.7   596.2
 -13   5  11  1254.3   386.1
 -12   5  11   506.1   224.6   599.1   358.1
 -11   5  11  2445.8   256.5  2476.2   288.1
 -10   5  11   384.6   193.5   200.2   209.0
  -9   5  11  3080.9   263.0  3004.2   262.9
  -8   5  11   454.2   203.3   399.1   214.5
  -7   5  11   492.9   171.2   480.6   201.9
  -6   5  11  1434.1   165.0   986.8   186.6
  -5   5  11   791.8   242.3   693.7   327.1
  -3   5  11   629.0   201.5   460.6   192.3
  -2   5  11   751.3   180.4   467.3   151.8
  -1   5  11  5022.6   448.7  5237.3   280.9
   0   5  11   233.9   175.6   528.8   135.7
   1   5  11  4441.2   368.6  3640.8   246.9
   2   5  11  1021.4   186.1  1025.5   144.1
   3   5  11  2632.6   188.4  2274.0   167.3
   4   5  11  6709.8   418.4  7092.7   414.7
   5   5  11  2458.6   188.2  2737.7   195.9
   6   5  11   165.7   185.1     2.5   159.4
   7   5  11   535.9   189.5   484.0   180.8
   8   5  11   638.8   188.8   677.7   194.6
   9   5  11  2031.9   287.9  2164.3   257.0
  10   5  11   256.8   215.2   466.1   226.1
  11   5  11  2126.5   288.1  2500.5   342.9
  12   5  11   148.4   226.8    80.4   297.1
  13   5  11   271.0   318.6   437.0   393.8
  14   5  11   648.3   564.7   -10.0   423.1
 -14   6  11       0      -1  -305.5   679.9
 -13   6  11  1455.7   432.9
 -12   6  11   854.9   246.2   666.2   429.6
 -11   6  11   119.3   192.9    29.9   205.9
 -10   6  11   100.9   190.5   147.9   207.6
  -9   6  11  1816.1   205.7  1259.2   213.1
  -8   6  11  1937.9   309.8  2842.1   371.4
  -7   6  11  1512.4   235.9  1706.0   213.1
  -6   6  11   300.4   167.1   -23.9   179.8
  -5   6  11  1723.8   177.1  1860.3   198.5
  -4   6  11  4895.2   457.3  4382.7   438.6
  -3   6  11  2923.7   251.8  3043.6   245.7
  -2   6  11   -80.9   172.9   -85.1   133.2
  -1   6  11  3803.6   358.4  4270.5   264.4
   0   6  11   200.3   187.5   317.5   127.8
   1   6  11  4546.7  1924.3  1561.8   822.8
   2   6  11   403.6   173.2   185.3   141.8
   3   6  11  1325.5   204.2  1259.0   175.0
   4   6  11  2105.2   218.9  2494.7   240.4
   5   6  11   511.0   175.5   446.6   171.2
   6   6  11  1649.9   199.6  1669.2   181.4
   7   6  11  1778.9   225.6  1606.0   226.4
   8   6  11   194.0   181.6    16.8   185.0
   9   6  11    44.2   204.2   160.8   198.4
  10   6  11   565.0   219.1   377.1   225.2
  11   6  11  -139.0   218.0   436.7   269.9
  12   6  11   646.5   248.4  1100.5   319.2
  13   6  11  1390.5   409.6  1650.3   453.3
  14   6  11  1544.2   602.2   846.5   450.2
 -14   7  11       0      -1   549.6   694.0
 -13   7  11   673.8   523.5
 -12   7  11  1030.9   276.4   262.4   534.9
 -11   7  11   152.2   195.0   358.8   209.7
 -10   7  11  1376.9   232.4  1508.9   243.6
  -9   7  11   581.2   214.4   722.2   208.6
  -8   7  11  1545.4   272.2  1659.5   269.9
  -7   7  11  2269.2   273.9  1837.1   230.6
  -6   7  11  2582.1   240.2  2523.0   237.7
  -5   7  11  2156.8   246.2  2648.7   250.0
  -4   7  11  4510.5   338.8  4029.9   340.1
  -3   7  11   285.4   184.6   241.4   172.0
  -2   7  11  1263.5   197.1  1180.2   153.1
  -1   7  11   579.0   219.9   943.6   164.4
   0   7  11   549.0   220.6   661.0   148.8
   1   7  11  3109.4   249.0  1901.5   152.9
   2   7  11   537.0   173.8   449.3   149.3
   3   7  11  1146.6   168.6  1028.1   159.8
   4   7  11  4151.3   302.1  4082.6   316.8
   5   7  11  2843.5   247.3  2020.5   223.6
   6   7  11  2065.5   249.9  1856.4   234.3
   7   7  11  1915.2   231.9  2049.2   245.9
   8   7  11  3061.1   249.7  2820.1   247.6
   9   7  11   827.9   210.4  1085.9   205.0
  10   7  11  1323.9   249.5  1317.3   251.3
  11   7  11    28.4   223.3   384.3   265.3
  12   7  11  1255.4   284.4  1363.4   386.8
  13   7  11   368.0   358.8   572.2   393.8
  14   7  11   429.9   571.1  -202.5   611.7
 -14   8  11       0      -1   695.4   682.9
 -13   8  11  1819.4   594.4
 -12   8  11   459.4   348.0   116.0   509.3
 -11   8  11     4.2   210.4    40.7   244.8
 -10   8  11   605.2   211.5   849.3   217.6
  -9   8  11   863.3   213.0   340.2   210.7
  -8   8  11  1203.4   215.5  1387.3   205.5
  -7   8  11  2282.8   297.9  2267.6   247.7
  -6   8  11  1141.8   205.1  1079.9   187.0
  -5   8  11  3639.4   290.6  3607.3   291.1
  -4   8  11  3626.6   335.1  3701.1   347.7
  -3   8  11  2552.0   282.2  2009.1   242.8
  -2   8  11  2181.7   323.0  2690.9   233.8
  -1   8  11       0      -1  4465.1  1153.3
   0   8  11  5531.0   460.4  5327.9   302.1
   1   8  11  8691.5   649.8  8069.7   410.7
   2   8  11  3911.1   352.0  4053.7   235.8
   3   8  11  3490.7   249.8  3165.4   239.0
   4   8  11  5826.8   331.3  5756.8   347.1
   5   8  11  2906.2   301.6  2853.9   259.5
   6   8  11   253.8   180.7   204.6   214.9
   7   8  11  3539.0   310.9  3474.3   288.7
   8   8  11   199.0   187.7   201.8   194.6
   9   8  11   757.4   214.2   766.2   208.0
  10   8  11    93.3   224.5   267.3   226.5
  11   8  11  -100.1   223.1   196.5   263.6
  12   8  11   258.5   361.7   806.6   360.3
  13   8  11  1435.8   420.2   797.7   652.5
  14   8  11   327.2   388.3
 -13   9  11   707.4   430.1
 -12   9  11    26.3   354.6  -231.2   731.5
 -11   9  11   139.4   243.8   164.2   414.9
 -10   9  11  1527.3   253.7  1359.1   233.3
  -9   9  11   123.8   212.6   728.1   211.6
  -8   9  11   216.2   205.8   -37.9   194.9
  -7   9  11  4189.4   353.9  4293.6   298.2
  -6   9  11   202.1   215.1   513.5   179.0
  -5   9  11   467.2   188.2   214.2   187.2
  -4   9  11   -71.9   161.4    65.7   182.1
  -3   9  11  6330.7   766.4  7322.4   705.7
  -2   9  11  2825.6   366.9  3947.3   250.1
  -1   9  11  1548.5   252.7  2244.8   185.6
   0   9  11   407.2   220.7   431.1   147.0
   1   9  11  1329.4   245.9   772.5   168.5
   2   9  11  1700.2   233.5  2199.4   189.7
   3   9  11  4215.0   312.5  4239.1   303.4
   4   9  11   988.8   161.5   867.2   183.6
   5   9  11   955.6   181.3   732.4   190.7
   6   9  11   800.2   191.2   386.7   217.8
   7   9  11  3774.6   355.2  2828.9   331.9
   8   9  11   446.6   229.2   386.2   205.4
   9   9  11  1020.5   238.2  1093.5   212.8
  10   9  11   817.7   234.4   812.8   245.4
  11   9  11  -194.9   232.6   409.6   309.9
  12   9  11   609.4   383.1  1263.3   371.2
  13   9  11  1065.4   397.4   614.2   595.5
 -13  10  11   775.0   661.1
 -12  10  11   514.0   358.0   600.5   758.0
 -11  10  11   120.1   247.7   302.9   499.1
 -10  10  11  1253.6   244.3   701.1   214.5
  -9  10  11   746.2   254.0   394.3   221.5
  -8  10  11   944.6   249.3   961.7   197.8
  -7  10  11  2927.4   294.4  3173.1   250.2
  -6  10  11   -28.3   199.2  -153.0   176.8
  -5  10  11   291.6   254.9    41.9   178.2
  -4  10  11  2194.6   264.2  2232.3   252.9
  -3  10  11  2667.7   331.3  3001.9   301.0
  -2  10  11   816.0   329.6   700.4   266.4
  -1  10  11   586.4   202.6   528.0   166.4
   0  10  11  -158.1   217.9   181.6   145.5
   1  10  11   551.4   193.1   337.0   154.4
   2  10  11  3951.7   223.5  3256.4   217.4
   3  10  11  4410.6   302.1  4213.8   283.3
   4  10  11   787.2   186.6   787.7   198.8
   5  10  11   435.4   176.2   317.9   195.9
   6  10  11   693.8   194.1   673.5   224.4
   7  10  11  2689.4   297.0  2123.1   292.0
   8  10  11   693.9   239.8   449.3   218.4
   9  10  11  1854.3   255.6  1298.4   224.4
  10  10  11  -104.3   228.8   218.1   219.0
  11  10  11   420.3   293.6  1273.3   359.7
  12  10  11  -188.6   370.7    52.7   352.9
  13  10  11     4.4   379.2
 -13  11  11   492.8   783.9
 -12  11  11   735.0   428.4
 -11  11  11  1199.6   299.3  2129.1   820.1
 -10  11  11  1440.4   272.2  1176.8   236.6
  -9  11  11  2457.3   268.4  2071.2   222.7
  -8  11  11  2933.3   307.8  2723.6   245.1
  -7  11  11   548.9   386.8   393.0   314.2
  -6  11  11   493.6   243.3   239.8   183.0
  -5  11  11   277.4   242.4   -55.5   178.8
  -4  11  11   694.8   216.6   945.1   210.5
  -3  11  11   905.9   195.7   857.3   179.3
  -2  11  11   -18.1   193.3   188.2   164.7
  -1  11  11  2245.0   295.1  1932.2   218.6
   0  11  11   509.6   209.3   306.8   156.3
   1  11  11  3848.3   281.5  4016.3   278.8
   2  11  11   569.8   151.4   842.9   179.3
   3  11  11   351.9   153.9   343.3   169.5
   4  11  11  1745.0   184.7  2384.0   213.6
   5  11  11   608.2   204.0   561.5   198.3
   6  11  11   621.3   199.8   291.0   226.8
   7  11  11  3445.5   271.9  2666.0   275.0
   8  11  11  1955.4   295.9  1362.8   263.4
   9  11  11   258.0   247.9   147.8   222.2
  10  11  11  1678.2   266.7  1284.0   263.0
  11  11  11   897.7   419.0  1156.2   349.4
  12  11  11   257.7   372.0   273.0   353.1
  13  11  11       0      -1  3268.3  1070.0
 -12  12  11   120.8   701.9
 -11  12  11  1133.1   333.5   154.0   809.9
 -10  12  11   643.6   245.3   -73.4   234.4
  -9  12  11   711.5   252.0   620.3   204.5
  -8  12  11   304.5   246.9   136.2   192.0
  -7  12  11  2727.4   294.8  2173.2   212.9
  -6  12  11  2571.6   305.9  2256.7   226.7
  -5  12  11  1671.4   243.7  1178.8   202.1
  -4  12  11   958.2   229.8   550.9   186.1
  -3  12  11  1683.5   205.5  1745.4   200.7
  -2  12  11   445.2   200.1   378.6   163.8
  -1  12  11  1177.9   214.6  1339.8   182.8
   0  12  11  1285.7   225.0  1292.9   192.2
   1  12  11  1561.4   211.9  1474.6   193.4
   2  12  11   600.8   182.7   774.7   191.5
   3  12  11   641.2   198.6  1007.2   194.7
   4  12  11   666.2   197.6   579.7   191.3
   5  12  11   802.9   219.3   647.8   212.9
   6  12  11  2145.4   254.9  1569.2   275.5
   7  12  11  1214.8   253.1  1283.9   262.4
   8  12  11   332.4   239.0   292.2   237.1
   9  12  11   -22.5   238.1   227.1   202.5
  10  12  11  -103.2   234.8   -64.7   234.3
  11  12  11  1356.7   593.5  1975.0   369.9
  12  12  11       0      -1  1570.6   597.0
 -12  13  11  -589.3   658.6
 -11  13  11  1600.5   548.4  1409.3   576.3
 -10  13  11   645.8   262.4   361.5   306.6
  -9  13  11   635.6   254.3   439.7   206.4
  -8  13  11   -19.1   249.7   253.9   201.1
  -7  13  11  1007.0   251.8   621.4   174.9
  -6  13  11   202.5   229.7   325.7   180.3
  -5  13  11  1640.4   294.6  2096.1   244.2
  -4  13  11  2610.2   244.3  2486.0   237.2
  -3  13  11   110.8   187.0   -31.1   182.3
  -2  13  11  1394.3   187.5  1165.4   184.1
  -1  13  11  3321.7   251.7  3001.0   237.1
   0  13  11  2482.6   261.6  1873.1   216.5
   1  13  11  1883.0   257.8  1687.3   251.7
   2  13  11   721.6   207.4   868.6   204.8
   3  13  11   613.0   238.0  1190.4   183.9
   4  13  11  1950.3   263.9  2295.8   244.8
   5  13  11  3967.9   319.0  3215.0   307.1
   6  13  11   822.5   210.0   385.0   232.1
   7  13  11   108.8   243.2   186.5   221.9
   8  13  11   120.2   238.8    66.5   222.9
   9  13  11   641.9   248.2   374.3   217.7
  10  13  11   647.1   257.9   656.1   260.9
  11  13  11   681.9   578.6   999.4   367.3
 -11  14  11  -421.7   681.7  1016.6   760.7
 -10  14  11   667.6   288.0   404.5   531.9
  -9  14  11  -147.7   255.3   164.2   211.8
  -8  14  11   444.0   252.9   -26.9   203.5
  -7  14  11  1750.0   264.9  1797.6   215.1
  -6  14  11   240.0   232.7  -162.4   190.6
  -5  14  11   497.0   231.5   193.1   198.1
  -4  14  11  3347.0   246.9  2691.3   253.4
  -3  14  11   316.4   181.3   298.4   198.8
  -2  14  11   693.8   186.7   654.0   209.1
  -1  14  11   974.9   212.3   585.8   213.5
   0  14  11   628.4   194.5   832.1   182.5
   1  14  11  1580.9   208.9  1608.1   210.1
   2  14  11  1138.8   219.8  1364.8   202.4
   3  14  11   421.8   238.5   705.2   189.5
   4  14  11  1004.9   326.5  1140.1   270.4
   5  14  11   705.7   223.4   671.4   230.4
   6  14  11   955.6   217.2  1023.5   235.1
   7  14  11  1705.5   284.9  1060.0   253.0
   8  14  11   537.0   245.6   478.9   230.6
   9  14  11  1710.6   260.9  1457.8   246.7
  10  14  11   421.1   358.8   421.9   264.8
  11  14  11  1234.4   454.6   654.1   483.6
 -11  15  11       0      -1   543.6   783.6
 -10  15  11   234.4   333.9   464.6   552.5
  -9  15  11   515.4   259.5   753.2   262.4
  -8  15  11  1638.6   255.0  1221.3   223.7
  -7  15  11   376.0   234.2   159.3   185.1
  -6  15  11  2429.4   273.2  2470.1   231.9
  -5  15  11  1822.9   234.3  1330.0   215.3
  -4  15  11  1444.5   218.3  1079.9   238.5
  -3  15  11  1472.6   196.8  1293.5   214.3
  -2  15  11   841.3   192.1   794.5   200.4
  -1  15  11   214.3   191.8   224.3   211.5
   0  15  11  1599.4   213.9  1565.2   230.7
   1  15  11  2035.3   216.1  1848.7   209.6
   2  15  11   200.2   203.2   633.4   196.6
   3  15  11   362.6   229.8   631.5   199.2
   4  15  11  2907.2   288.1  2814.5   234.6
   5  15  11   172.9   231.2   891.9   241.1
   6  15  11   823.5   253.4  1317.3   258.8
   7  15  11   409.2   249.1   -31.0   230.4
   8  15  11   531.2   284.9   554.0   241.9
   9  15  11    71.0   262.3    54.1   247.0
  10  15  11   530.3   443.1   450.4   306.2
  11  15  11  1289.4   694.2   435.3   789.9
 -11  16  11       0      -1   940.7   832.7
 -10  16  11   684.6   578.6   381.3   489.0
  -9  16  11  1281.9   313.4  1330.5   279.4
  -8  16  11    19.4   235.9  -146.0   205.2
  -7  16  11  1375.2   264.3  1303.1   233.3
  -6  16  11  1735.8   253.2   929.1   214.7
  -5  16  11   363.8   219.0   512.9   203.1
  -4  16  11  2327.1   235.8  2344.9   240.6
  -3  16  11   658.9   189.5   515.1   208.0
  -2  16  11   772.3   192.1  1034.7   201.9
  -1  16  11  1943.3   242.2  2206.6   234.7
   0  16  11  2152.1   255.9  1877.3   239.5
   1  16  11  1956.8   239.8  1690.9   232.9
   2  16  11    95.8   206.6   259.0   197.4
   3  16  11   414.3   234.6   777.3   197.0
   4  16  11  1002.5   279.7  1598.9   257.0
   5  16  11   612.0   227.3   803.9   243.7
   6  16  11   571.6   266.8  1243.5   248.0
   7  16  11  1940.8   288.4  1543.5   258.3
   8  16  11  1083.7   269.4   818.7   255.7
   9  16  11  1045.9   349.7   675.6   277.9
  10  16  11   852.4   658.0   308.0   318.4
  11  16  11  1044.5   702.0  -150.9   825.4
 -10  17  11  -319.0   569.6   380.3   501.8
  -9  17  11   839.0   409.2   628.3   309.4
  -8  17  11   224.9   295.9  -183.2   255.2
  -7  17  11   270.4   235.8   -75.5   212.9
  -6  17  11   545.1   238.4   383.7   205.3
  -5  17  11  2377.8   270.0  2340.6   252.8
  -4  17  11   -47.5   227.8   -42.4   213.7
  -3  17  11   603.5   191.3   541.1   209.8
  -2  17  11  1061.3   214.1   908.3   212.9
  -1  17  11   659.4   207.0   505.0   203.4
   0  17  11  2299.3   272.0  2559.9   253.1
   1  17  11   442.9   220.2   216.7   198.6
   2  17  11  1154.1   244.4  1186.9   206.6
   3  17  11   -30.4   258.7   848.4   210.3
   4  17  11  2002.2   259.5  2665.9   266.6
   5  17  11  1907.2   280.9  2018.9   277.3
   6  17  11   452.6   259.0   908.5   249.5
   7  17  11   560.1   269.8   280.8   247.6
   8  17  11   662.4   273.7   296.4   274.7
   9  17  11  1207.3   413.6   349.4   314.4
  10  17  11   232.2   666.5   685.7   417.6
 -10  18  11       0      -1  -133.1   683.4
  -9  18  11  -205.3   450.0    74.7   327.7
  -8  18  11   384.3   305.0  -235.7   275.6
  -7  18  11   730.6   263.8   350.9   223.8
  -6  18  11  1452.6   256.1  1425.8   218.6
  -5  18  11    52.7   237.9   260.2   213.8
  -4  18  11   253.2   222.6   278.3   208.6
  -3  18  11    92.6   211.7    94.2   209.2
  -2  18  11  1110.7   215.1  1020.4   214.5
  -1  18  11   569.7   229.4   434.6   206.2
   0  18  11   191.2   213.2   185.5   201.9
   1  18  11   149.5   225.2   619.3   204.8
   2  18  11   938.7   271.5  1099.9   206.7
   3  18  11    73.1   277.4   537.4   221.1
   4  18  11   277.3   247.4   476.8   250.3
   5  18  11   729.2   237.3  1348.0   243.3
   6  18  11   741.1   276.7   726.2   249.9
   7  18  11   187.6   297.8   332.8   251.4
   8  18  11  1138.3   420.6   297.1   317.4
   9  18  11   174.1   523.4    39.9   339.7
  10  18  11       0      -1   -47.6   423.8
  11  18  11       0      -1  1570.2   979.6
  -9  19  11  -501.8   564.2
  -8  19  11  -385.4   447.1   396.6   358.9
  -7  19  11   359.3   302.8  -371.8   275.9
  -6  19  11   681.1   270.6   387.3   215.5
  -5  19  11  1373.0   274.3  1093.5   223.5
  -4  19  11  1398.0   273.7  1265.8   228.7
  -3  19  11   103.9   217.5    78.6   213.3
  -2  19  11    91.6   216.9   -42.0   209.6
  -1  19  11   938.3   250.8   939.2   226.3
   0  19  11  1286.3   233.3  1133.0   222.9
   1  19  11  2296.8   264.9  1796.4   229.8
   2  19  11   283.6   287.2   332.0   202.0
   3  19  11   979.4   274.3   757.1   253.2
   4  19  11   638.1   287.9  1060.5   267.3
   5  19  11   405.4   327.7   863.1   247.4
   6  19  11   696.9   296.8  1180.7   262.2
   7  19  11   -85.3   522.3    11.0   333.9
   8  19  11  1964.8   560.4   304.7   349.4
   9  19  11       0      -1   201.8   345.2
  10  19  11       0      -1    30.7   429.8
  -9  20  11   336.0   623.5
  -8  20  11    10.2   471.2   300.2   434.5
  -7  20  11   120.3   402.1  -293.9   372.9
  -6  20  11   804.3   363.1   319.1   292.5
  -5  20  11   930.3   299.6   687.9   222.4
  -4  20  11   451.8   260.4   246.6   215.1
  -3  20  11   154.6   260.9    95.4   215.3
  -2  20  11   -45.0   238.5    87.3   216.1
  -1  20  11  1213.7   240.4  1644.7   222.1
   0  20  11   -18.2   216.5   107.9   207.8
   1  20  11   195.5   302.2   185.6   216.2
   2  20  11   606.0   293.9   613.9   235.0
   3  20  11   467.1   273.7   377.5   256.3
   4  20  11   170.4   272.0   802.1   260.8
   5  20  11   703.2   299.9   730.7   286.8
   6  20  11   174.2   391.5   597.7   323.6
   7  20  11       0      -1    78.1   445.6
   8  20  11       0      -1   379.1   468.2
   9  20  11       0      -1   522.0   601.6
  -8  21  11   153.8   725.5  -201.5   461.1
  -7  21  11       0      -1   469.2  1051.5
  -6  21  11   426.8   387.5    57.3   329.4
  -5  21  11   164.4   962.3  -738.8  1038.4
  -4  21  11   690.6   384.7   934.6   252.1
  -3  21  11    59.8   284.5    60.5   239.8
  -2  21  11   238.2   243.7   596.8   225.4
  -1  21  11  -116.7   229.3   111.0   218.3
   0  21  11   -26.7   246.0   -88.3   210.9
   1  21  11   201.4   297.3   527.6   212.1
   2  21  11  1360.5   303.2   687.1   240.5
   3  21  11   123.8   276.9   836.9   330.0
   4  21  11  1679.1   308.2  1045.6   366.2
   5  21  11       0      -1   108.4   410.6
   6  21  11  -457.7   827.9   559.5   456.0
   7  21  11       0      -1   524.2   909.4
   8  21  11       0      -1   130.8   598.7
  -6  22  11   441.4   485.0  -542.4  1142.2
  -5  22  11   381.0   472.7  -130.3   458.8
  -4  22  11  -528.7   463.2    58.7   319.5
  -3  22  11  -146.1   409.8   -62.9   316.5
  -2  22  11   672.7   315.7   764.1   321.9
  -1  22  11   121.9   246.3   199.7   291.2
   0  22  11   474.9   280.2   525.5   274.1
   1  22  11   -84.9   283.5   264.7   289.5
   2  22  11   250.2   303.2  1329.1   387.5
   3  22  11   186.4   279.4   656.6   465.6
   4  22  11  -115.0   396.2   514.3   683.5
   5  22  11 -1398.8   610.7   262.7   706.9
   6  22  11 -2029.5   899.6   921.2   974.8
  -7  23  11   354.0   690.8
  -5  23  11   186.7   726.6  -350.9   592.3
  -4  23  11   -28.0   466.3  -526.6   424.3
  -3  23  11   -80.5   456.5    90.1   336.1
  -2  23  11  -262.1   442.2    61.3   338.1
  -1  23  11   299.0   322.3  -424.0   337.6
   0  23  11   103.3   305.9    48.1   336.3
   1  23  11  -221.1   310.0   234.4   404.5
   2  23  11   393.4   339.6  1044.8  1006.6
   3  23  11    94.8   320.8
   4  23  11  -676.3   604.5   732.3  1039.9
   5  23  11   946.9   633.2
   6  23  11 -2817.9   915.9
  -5  24  11    43.9   693.4   921.6   616.6
  -4  24  11  -245.0   663.9   673.4   523.9
  -3  24  11   -56.0   454.1   453.0   433.6
  -2  24  11  -124.8   629.1   270.3   348.5
  -1  24  11   198.0   489.6  -127.2   403.1
   0  24  11   -72.8   460.7    99.6   583.2
   1  24  11  -507.1   374.5
   2  24  11  1196.9   330.6
   3  24  11  -319.1   477.9   830.7  1018.8
   4  24  11  -604.9   611.8
   5  24  11  -853.3   958.4
  -5  25  11       0      -1  2044.7   761.9
  -4  25  11  -120.7   659.7   -37.5   657.1
  -3  25  11       0      -1  -989.3   922.7
  -2  25  11  -279.0   665.2   -79.1   575.1
  -1  25  11       0      -1   -26.7   409.5
   0  25  11 -1030.3   703.0  -233.3   585.5
   1  25  11   107.8   464.0
   2  25  11  -258.0   353.3 -1206.1  1029.0
   3  25  11   280.2   810.5  1585.6  1051.3
  -2  26  11       0      -1  -819.0   918.1
   0  26  11  -863.6   714.2  -125.5   626.4
   1  26  11 -1491.9   751.3
   3  26  11  -513.8   780.3
 -13   0  12   133.1   663.9
 -12   0  12  2380.3   373.3
 -11   0  12   245.6   215.5
 -10   0  12  1110.1   225.1
  -9   0  12  -196.8   210.8
  -8   0  12    79.2   224.3
  -7   0  12  3223.1   537.0
  -6   0  12  1212.2   181.9
  -5   0  12  4979.3   525.6
  -4   0  12  2247.4   220.7
  -3   0  12  -113.6   176.8
  -2   0  12  1236.1   210.0
  -1   0  12  1165.8   159.8
   0   0  12  1741.3   171.5
   1   0  12   289.7   149.8
   2   0  12  2515.7   187.6
   3   0  12   215.9   143.0
   4   0  12  1870.0   211.3
   5   0  12  2810.4   271.1
   6   0  12  3429.7   280.2
   7   0  12   177.2   173.9
   8   0  12  1735.6   231.9
   9   0  12   302.5   200.8
  10   0  12   257.2   230.9
  11   0  12   240.9   269.9
  12   0  12   208.9   317.8
  13   0  12   826.8   440.1
 -13   1  12   -49.7   625.3   601.1   713.8
 -12   1  12  -157.4   319.0   206.9   361.8
 -11   1  12   362.2   224.7   307.3   215.2
 -10   1  12   945.6   228.1  1163.0   225.8
  -9   1  12   220.6   217.4   151.5   211.8
  -8   1  12   960.2   187.1   817.0   220.4
  -7   1  12  1125.7   201.5  1066.9   186.8
  -6   1  12  1025.2   169.6   681.9   161.5
  -5   1  12  4500.5   322.4  4979.8   322.1
  -4   1  12  4354.7   345.4  3384.1   395.2
  -3   1  12    57.0   183.1   -57.7   202.2
  -2   1  12  -135.9   567.0   340.8   446.3
  -1   1  12   280.7   157.9   192.1   150.3
   0   1  12  1428.6   174.5  1563.9   152.8
   1   1  12  1081.8   138.7  1416.2   142.8
   2   1  12  3273.0   222.2  3281.7   218.5
   3   1  12  1004.0   159.6  1002.4   151.9
   4   1  12  4915.8   326.0  5259.6   313.7
   5   1  12  3108.2   275.1  3281.0   303.1
   6   1  12   791.6   186.4   771.3   198.0
   7   1  12   953.7   194.0  1003.2   187.6
   8   1  12   -97.1   192.3   128.6   215.8
   9   1  12   396.7   203.6   369.0   219.5
  10   1  12    53.1   229.0   152.1   230.2
  11   1  12   288.2   231.5   349.7   270.5
  12   1  12   472.7   314.4   915.3   441.9
  13   1  12  -573.7   679.8   830.1   431.6
  14   1  12       0      -1     6.5   617.7
 -13   2  12  1204.5   629.2
 -12   2  12     8.2   331.1   162.0   367.1
 -11   2  12   130.4   211.7    86.6   213.5
 -10   2  12  1203.6   252.4  1502.4   247.9
  -9   2  12  1371.6   238.4  2022.4   238.5
  -8   2  12   698.4   218.4   533.6   218.2
  -7   2  12  1262.2   198.7  1568.9   190.5
  -6   2  12  1206.1   224.7   977.2   212.1
  -5   2  12    89.5   252.2   208.7   248.6
  -4   2  12  3859.4   722.0  3083.0   287.7
  -3   2  12  1042.9   192.3   977.8   209.3
  -2   2  12  2990.7   245.6  2721.5   247.0
  -1   2  12   617.4   163.2   969.5   160.4
   0   2  12  1460.6   189.8  1686.7   163.5
   1   2  12   460.9   136.9   454.2   149.2
   2   2  12  3690.7   254.9  2916.6   224.8
   3   2  12   724.9   169.8   996.3   158.2
   4   2  12   558.3   163.1   447.6   166.9
   5   2  12  2240.4   178.9  2056.7   189.5
   6   2  12  2376.0   211.3  2104.4   221.9
   7   2  12   308.7   198.4    62.4   181.0
   8   2  12   153.4   191.4    63.6   214.8
   9   2  12   516.9   240.8   329.9   225.6
  10   2  12  1481.2   264.3  1328.5   307.1
  11   2  12   413.4   219.4   373.8   275.8
  12   2  12  1038.6   388.0  1327.2   354.7
  13   2  12   -44.2   435.3    30.0   637.2
 -13   3  12   109.3   609.9
 -12   3  12  1164.2   391.5   784.6   704.6
 -11   3  12   360.8   212.3   311.6   211.9
 -10   3  12   377.7   225.8   667.7   236.5
  -9   3  12   397.1   279.1   628.2   295.3
  -8   3  12   967.4   206.9   950.6   218.2
  -7   3  12   615.5   215.6   520.7   203.3
  -6   3  12  2221.7   234.3  1887.3   262.8
  -5   3  12  1265.0   201.3  1137.5   209.4
  -4   3  12  4235.8   389.0  4354.0   422.2
  -3   3  12  3784.5   330.7  3313.4   262.0
  -2   3  12  2872.2   261.9  3549.4   249.0
  -1   3  12  1901.7   243.3  1573.0   215.3
   0   3  12   -61.4   164.1    95.6   142.1
   1   3  12  3686.1   287.3  3296.3   247.6
   2   3  12  2051.3   816.9   944.8   489.2
   3   3  12   834.2   187.6   890.0   170.7
   4   3  12  5071.7   356.7  5814.1   345.5
   5   3  12  1629.2   184.6  1664.8   185.2
   6   3  12   -95.1   201.7   209.2   186.4
   7   3  12  2729.8   240.6  2279.5   206.7
   8   3  12  1034.4   220.5  1137.9   207.4
   9   3  12  2698.4   277.3  2463.9   256.8
  10   3  12  1938.9   286.1  1940.5   297.7
  11   3  12   279.1   234.5   209.6   268.4
  12   3  12    54.1   519.2   636.8   349.7
  13   3  12       0      -1   567.3   632.5
 -13   4  12  -171.4   387.2
 -12   4  12   931.0   387.7   976.6   735.6
 -11   4  12   -34.6   193.1    25.5   211.5
 -10   4  12  1838.4   224.3  1956.0   252.3
  -9   4  12  1791.1   224.2  1654.7   235.9
  -8   4  12  2181.3   233.1  2210.3   227.9
  -7   4  12  1686.4   203.4  1712.6   204.9
  -6   4  12  1649.8   255.7  1250.0   268.7
  -5   4  12   353.8   394.9  -232.8   590.5
  -4   4  12    39.5   220.0   228.6   184.6
  -3   4  12   385.7   188.2   513.8   184.9
  -2   4  12   185.3   173.1   283.1   172.7
  -1   4  12   635.9   204.7   407.8   160.0
   0   4  12  1166.8   190.7   896.7   157.8
   1   4  12  2418.6   202.1  1902.4   172.9
   2   4  12  1062.5   184.9   582.6   147.9
   3   4  12  2201.4   204.9  2017.6   162.4
   4   4  12  2349.3   191.2  2232.3   184.0
   5   4  12  3224.4   261.1  3277.5   230.8
   6   4  12    87.6   199.6   224.2   187.0
   7   4  12   254.5   216.9   154.0   210.8
   8   4  12   278.8   217.9   164.1   206.1
   9   4  12   234.5   240.4    98.7   227.4
  10   4  12   676.9   243.1   492.2   290.1
  11   4  12   -63.3   226.9    -6.1   268.0
  12   4  12  1030.4   341.8   779.4   361.1
  13   4  12   623.8   578.9
 -13   5  12   697.2   550.3
 -12   5  12   504.7   385.7
 -11   5  12   151.0   198.2  -225.7   287.5
 -10   5  12   273.1   208.6   607.0   234.1
  -9   5  12   478.6   204.1   201.6   213.2
  -7   5  12  1788.1   225.5  1615.5   218.9
  -6   5  12  1495.3   218.5  1780.2   224.1
  -5   5  12  1414.7   221.9  1214.3   202.9
  -4   5  12  4248.8   307.2  3682.8   291.6
  -3   5  12   101.1   179.6    97.1   174.7
  -2   5  12   177.4   184.7  -199.2   178.2
  -1   5  12  2875.0   325.9  3299.1   257.7
   0   5  12  3529.5   313.8  3206.0   228.9
   1   5  12  5000.9   371.1  4605.9   233.2
   2   5  12  2148.0   219.9  1605.9   157.1
   3   5  12  1275.8   196.2  1439.6   177.1
   4   5  12  1627.9   838.5   857.3   673.1
   5   5  12  1249.9   198.3  1207.2   190.7
   6   5  12  1659.8   229.8   992.8   211.4
   7   5  12  1649.3   248.8  1634.3   231.8
   8   5  12  5762.4   475.4  5855.1   432.1
   9   5  12   238.0   220.5   116.8   219.4
  10   5  12  2675.4   362.4  2575.9   330.8
  11   5  12   521.4   234.5   511.8   274.3
  12   5  12   837.4   463.4   649.6   357.5
 -13   6  12  1212.3   560.6
 -12   6  12  -172.8   512.1
 -11   6  12  1349.2   216.4  1267.5   312.3
 -10   6  12  2158.4   226.4  2348.4   253.4
  -9   6  12  2430.7   239.2  2344.5   257.1
[truncated: 94,821 more chars]
