# Supplementary material for: Crystallographic home-source X-ray data for the atomic-resolution experimental phasing of the Shank3 SH3 domain structure from pseudomerohedrally twinned crystals
Source: Data Brief. 2018 Sep 18;20:1912–6. doi: 10.1016/j.dib.2018.09.040 (PMC6171078; doi:10.1016/j.dib.2018.09.040)
Supplement: Supplementary file 2 — Supplementary material [file mmc2.zip › native.sca]

    1
 -987
    29.615    52.616    31.550    90.000    90.000    90.006 p21   
   1   0   0     4.1     1.0
   2   0   0   139.3     4.5
   3   0   0    35.9     4.4
   4   0   0  1390.2    11.7
   5   0   0   616.9    11.8
   6   0   0 11429.5    32.2
   7   0   0   227.2    14.4
   8   0   0 20905.8    50.2
   9   0   0   122.0    13.3
  10   0   0   596.7    19.4
  11   0   0    84.5    10.8
  12   0   0    -1.6     9.8
  13   0   0   559.7    21.8
  14   0   0  1704.6    28.0
  15   0   0   158.6    15.9
  16   0   0   927.8    24.7
  17   0   0    13.9    28.0
  18   0   0   162.2    32.6
  19   0   0    -1.4    31.0
  20   0   0   851.8    55.0
  21   0   0    24.8    36.6
  22   0   0   132.8    43.9
  23   0   0    61.2    44.7
  24   0   0    70.7    46.0
  25   0   0   -10.3    48.4
  26   0   0     8.4    49.1
  27   0   0     5.2    47.0
  28   0   0  1013.8    75.2
  29   0   0    16.5    46.6
   0   1   0    -0.1     0.3     0.2     0.1
   2   1   0  1584.4     7.6  1571.7     7.4
   3   1   0   853.5     8.5   847.6     8.4
   4   1   0   259.3     9.1   269.0     9.0
   5   1   0   414.6    11.3   403.0    11.1
   6   1   0  5854.3    24.6  5669.3    23.9
   7   1   0  8897.3    32.1  8942.4    31.7
   8   1   0  2739.8    23.9  2740.6    23.6
   9   1   0   106.9    13.2   114.4    13.2
  10   1   0  4809.1    30.9  4771.5    30.5
  11   1   0   106.6    11.5   105.9    10.7
  12   1   0   145.8    11.2   152.9    14.4
  13   1   0  3279.4    31.3  3339.8    32.7
  14   1   0   303.7    20.0   310.6    21.4
  15   1   0    23.0    13.9    25.5    14.7
  16   1   0   367.9    20.9   371.7    21.2
  17   1   0   410.9    43.5   423.0    40.6
  18   1   0    64.2    30.5    53.7    30.5
  19   1   0    57.8    32.0    56.5    32.2
  20   1   0    -2.7    33.8     2.1    32.6
  21   1   0   270.6    41.8   240.3    41.3
  22   1   0   626.2    54.4   576.6    59.6
  23   1   0   158.0    46.0   121.6    46.3
  24   1   0   326.3    51.9   344.1    53.0
  25   1   0    -2.2    47.7    -0.5    46.6
  26   1   0   143.9    50.8   127.6    53.0
  27   1   0    14.8    47.1     3.6    48.0
  28   1   0    64.1    49.7    25.6    49.4
  29   1   0    55.2    47.2    59.5    48.0
   0   2   0       0      -1     0.1     1.1
   1   2   0   203.4     6.1   186.3     5.3
   2   2   0  1052.0    11.9  1058.2    11.6
   3   2   0  1652.9    10.3  1971.1    17.5
   4   2   0   631.8    10.1   775.2    16.3
   5   2   0  1344.1    13.9  1341.0    13.4
   6   2   0   944.3    14.7   925.9    14.1
   7   2   0   387.5    15.3   378.9    14.7
   8   2   0    62.2    11.7    52.9    11.5
   9   2   0  3418.1    27.5  3762.4    41.6
  10   2   0  1335.9    21.9  1529.3    32.6
  11   2   0  2881.8    30.1  3208.3    31.6
  12   2   0     6.9    13.8    22.4    13.4
  13   2   0    83.8    13.6   106.7    27.2
  14   2   0    17.0    13.5    29.7    15.2
  15   2   0   344.7    21.1   384.9    22.5
  16   2   0   867.9    43.3   908.3    26.0
  17   2   0   397.3    42.8   371.7    23.2
  18   2   0    78.5    31.1    93.4    31.8
  19   2   0   833.0    51.9   893.4    52.3
  20   2   0    -0.4    33.5    51.5    33.9
  21   2   0    33.5    38.2    77.7    37.6
  22   2   0    68.2    41.1    68.9    40.1
  23   2   0    -8.2    43.0    -2.1    41.5
  24   2   0    79.6    47.7   118.4    50.9
  25   2   0   -12.9    45.9    22.4    48.0
  26   2   0   100.6    48.5    84.2    52.7
  27   2   0    95.0    50.2    97.3    50.2
  28   2   0   717.7    70.0   754.2    73.0
  29   2   0   -10.4    45.8     0.5    46.3
   0   3   0     1.0     0.8     1.3     2.7
   1   3   0  1176.2    11.2  1199.4    10.9
   2   3   0     3.9     6.3    11.3     6.0
   3   3   0   111.9    12.7   135.5    12.1
   4   3   0  6011.8    19.7  7088.0    34.3
   5   3   0    21.1     7.0    24.1    11.3
   6   3   0  5327.8    24.1  6137.0    39.3
   7   3   0 14948.4    40.5 17452.4    66.5
   8   3   0  1494.4    21.3  1746.8    33.6
   9   3   0   288.1    19.2   357.1    29.4
  10   3   0  7632.4    37.2  9119.8    60.3
  11   3   0   181.1    15.4   233.3    15.7
  12   3   0   385.4    21.6   425.8    22.2
  13   3   0   370.2    19.8   367.1    23.6
  14   3   0  2755.0    29.5  2806.3    34.0
  15   3   0  3548.6    61.3  3722.6    37.9
  16   3   0   184.4    30.8   178.1    16.8
  17   3   0   788.8    46.1   821.1    26.7
  18   3   0   -18.8    28.8     5.4    29.9
  19   3   0   197.9    36.9   141.6    33.8
  20   3   0   415.9    43.6   392.9    41.6
  21   3   0   296.7    43.0   321.3    43.9
  22   3   0    60.4    40.3    40.9    40.5
  23   3   0   387.3    52.1   361.9    50.1
  24   3   0   263.6    50.2   319.3    52.5
  25   3   0    71.0    48.9    10.3    49.3
  26   3   0    36.3    48.5    16.3    47.4
  27   3   0    17.9    48.5    30.2    48.3
  28   3   0    31.1    46.9    61.2    49.8
  29   3   0     1.2    45.8    -2.0    45.4
   0   4   0     0.3     1.0 44358.5   107.8
   1   4   0  1377.2     8.9  1281.4    13.0
   2   4   0 23025.0    50.2 24230.7    51.2
   3   4   0   180.3    14.3   174.3    13.4
   4   4   0  9674.1    41.4 10496.8    42.7
   5   4   0  1011.8    13.4  1248.9    23.2
   6   4   0  1572.4    16.6  1886.2    27.8
   7   4   0  1886.7    19.8  2234.5    32.2
   8   4   0   656.4    19.0   804.0    30.5
   9   4   0    27.3    12.4    72.5    20.1
  10   4   0  3860.6    25.8  4944.1    49.4
  11   4   0    82.2    14.7    87.2    12.9
  12   4   0    46.2    15.0    24.4    17.2
  13   4   0   847.2    39.9   915.7    25.9
  14   4   0  1772.1    25.3  1872.2    31.8
  15   4   0   317.7    32.9   396.4    25.0
  16   4   0   241.6    31.4   245.4    21.5
  17   4   0   195.9    31.9   200.9    17.9
  18   4   0    74.5    32.2    44.6    31.0
  19   4   0    31.7    33.4    21.8    31.2
  20   4   0   851.4    56.7   860.8    57.6
  21   4   0   142.3    40.0   110.6    37.1
  22   4   0   195.9    43.5   150.1    41.7
  23   4   0    79.6    44.2    60.2    44.5
  24   4   0     9.6    45.1    28.1    46.4
  25   4   0     7.0    46.3     3.4    50.1
  26   4   0    50.4    48.0    74.9    48.6
  27   4   0    -3.3    47.3     4.9    47.4
  28   4   0   266.4    51.5   260.4    51.4
  29   4   0    15.8    45.8     9.4    44.9
   0   5   0     0.4     1.2     1.6     6.0
   1   5   0   330.1     7.9   321.6    11.5
   2   5   0  2964.6    22.7  3103.2    22.4
   3   5   0  2587.8    24.0  2847.4    24.1
   4   5   0   785.1    20.5   841.0    19.8
   5   5   0  4668.3    20.9  5975.2    38.5
   6   5   0  3549.5    21.3  4481.0    37.9
   7   5   0   568.8    16.6   667.2    27.3
   8   5   0   975.9    20.6  1233.0    33.5
   9   5   0   241.8    16.3   275.5    29.7
  10   5   0  1023.0    17.8  1306.7    33.8
  11   5   0  2264.1    29.5  2714.1    28.9
  12   5   0   263.2    20.0   279.0    29.5
  13   5   0  3395.2    56.0  3597.7    47.5
  14   5   0   646.0    44.1   834.4    28.0
  15   5   0  1278.9    48.2  1442.1    30.6
  16   5   0   637.4    44.6   643.3    26.2
  17   5   0   252.7    34.4   277.6    19.3
  18   5   0   547.2    47.2   480.3    48.0
  19   5   0    23.8    32.5    29.6    32.0
  20   5   0   227.9    39.5   230.3    37.9
  21   5   0    64.7    38.5    60.8    36.7
  22   5   0   168.5    42.8   137.8    40.9
  23   5   0    -6.4    40.8    47.6    43.4
  24   5   0    30.9    45.7    25.0    46.0
  25   5   0   119.6    49.3   184.1    52.9
  26   5   0    -1.7    48.1     3.6    51.4
  27   5   0    -7.8    47.2    14.7    52.2
  28   5   0   152.4    50.6   184.6    52.9
  29   5   0    32.0    46.3    18.4    47.3
   0   6   0     1.9     1.5  5801.1    26.0
   1   6   0 17119.9    30.6 17373.9    30.4
   2   6   0  2194.4    22.6  2307.6    22.0
   3   6   0  2173.1    24.6  2347.3    24.2
   4   6   0  1538.2    25.3  1589.4    23.8
   5   6   0   173.8    21.5   187.9    20.0
   6   6   0  2520.2    19.6  3219.2    35.3
   7   6   0    62.9    11.1    84.3    18.0
   8   6   0  1316.8    21.6  1672.2    36.8
   9   6   0   977.7    21.2  1201.8    34.4
  10   6   0  3090.2    23.3  3600.1    31.5
  11   6   0   176.9    16.4   232.3    15.2
  12   6   0   154.0    17.1   207.0    21.7
  13   6   0   416.3    40.0   498.8    32.5
  14   6   0    74.7    29.4    86.5    17.7
  15   6   0   190.4    31.7   212.9    18.5
  16   6   0   739.6    45.2   792.7    27.7
  17   6   0   460.2    44.7   536.6    26.9
  18   6   0   369.3    37.6   367.1    37.4
  19   6   0  1266.9    55.9  1344.1    55.3
  20   6   0   397.0    43.6   347.2    41.4
  21   6   0    32.2    36.7     1.8    35.7
  22   6   0   217.8    44.6   248.2    43.7
  23   6   0   122.4    43.4    67.8    43.1
  24   6   0   -19.6    44.6    42.9    46.7
  25   6   0   437.2    56.6   450.2    59.1
  26   6   0    35.0    47.4    69.4    52.5
  27   6   0   114.5    49.8   108.8    52.1
  28   6   0     1.1    46.7    35.1    48.7
  29   6   0    28.6    27.4     7.1    46.1
   0   7   0     2.6     1.7     7.7     8.3
   1   7   0    18.5     6.6    15.8     6.0
   2   7   0 36295.6    48.4 33935.4    73.4
   3   7   0   151.9    13.8   149.4    17.3
   4   7   0   110.3    14.7   109.0    13.1
   5   7   0    86.4    15.7    93.2    13.9
   6   7   0   188.4    19.2   174.1    16.7
   7   7   0   326.8    17.4   448.3    28.8
   8   7   0   145.0    13.3   189.6    22.3
   9   7   0    93.0    12.6   130.3    20.4
  10   7   0   188.0    13.3   231.6    16.9
  11   7   0    38.1    15.4    39.1    13.3
  12   7   0   145.7    17.5   168.0    21.5
  13   7   0   368.2    37.1   493.7    33.7
  14   7   0   353.3    33.7   364.8    34.3
  15   7   0   654.1    44.5   786.7    28.3
  16   7   0   349.4    41.9   406.2    26.0
  17   7   0    90.1    30.3    97.8    31.6
  18   7   0    33.5    30.1    27.6    31.5
  19   7   0   222.0    37.1   187.1    36.4
  20   7   0   153.0    37.4   169.6    38.1
  21   7   0    49.7    37.2    78.3    38.0
  22   7   0    99.7    41.3    92.2    40.3
  23   7   0    18.9    42.3   -14.4    40.8
  24   7   0    23.8    45.0    73.8    45.0
  25   7   0   209.0    51.3   245.5    53.4
  26   7   0    38.6    48.9    13.0    49.0
  27   7   0     1.7    47.3    12.9    48.2
  28   7   0    57.2    47.0    31.9    45.6
  29   7   0    10.3    34.8   -16.0    46.9
   0   8   0     1.0     1.9  1588.5    20.0
   1   8   0    79.3     7.8    94.9     7.3
   2   8   0  1947.4    16.3  1848.6    24.3
   3   8   0   581.3    22.4   618.1    20.8
   4   8   0  1411.9    27.9  1555.1    27.0
   5   8   0  3112.3    36.7  3375.8    36.0
   6   8   0  1813.2    35.7  2061.0    34.1
   7   8   0  4505.8    27.4  5776.9    49.7
   8   8   0  3059.6    26.2  3808.6    45.6
   9   8   0    15.3    11.7     6.9    17.5
  10   8   0   210.3    17.2   247.7    20.2
  11   8   0   100.1    16.1   108.6    14.4
  12   8   0   927.2    27.6   971.0    36.0
  13   8   0   618.0    41.9   709.8    36.4
  14   8   0   135.7    30.0   159.9    23.1
  15   8   0   828.8    44.7   945.7    37.4
  16   8   0   377.2    35.1   383.3    26.7
  17   8   0   145.8    32.1   195.6    34.0
  18   8   0   278.4    35.9   307.9    37.6
  19   8   0   122.4    34.4    86.1    33.9
  20   8   0   314.6    41.4   309.9    40.5
  21   8   0    76.6    38.8    72.6    39.0
  22   8   0   129.0    42.4   144.2    42.3
  23   8   0    33.3    43.3    25.5    42.2
  24   8   0    66.0    45.6    46.4    44.7
  25   8   0   356.1    53.1   310.1    53.3
  26   8   0     5.0    47.1     1.6    47.8
  27   8   0    89.9    49.6    51.0    51.9
  28   8   0     7.4    47.5    12.6    47.7
  29   8   0     3.3    37.6
   0   9   0     1.4     2.2     1.6    10.6
   1   9   0   134.0    10.6   131.8     9.7
   2   9   0  8795.7    29.2  8490.5    43.5
   3   9   0  2073.0    18.6  1926.4    27.7
   4   9   0   416.2    25.8   470.9    23.9
   5   9   0  5086.9    45.1  5674.5    45.1
   6   9   0    97.6    21.6   128.5    19.5
   7   9   0  1137.0    39.0  1315.3    36.5
   8   9   0   833.0    20.5  1100.3    36.3
   9   9   0   300.1    15.0   347.4    22.0
  10   9   0   176.1    17.0   207.4    15.7
  11   9   0   233.6    18.1   287.4    22.2
  12   9   0   235.2    19.4   290.8    33.0
  13   9   0  4343.3    62.8  4830.1    57.8
  14   9   0   893.9    45.6   968.5    38.9
  15   9   0   768.8    41.9   921.7    38.7
  16   9   0   161.0    30.6   215.7    19.6
  17   9   0     6.8    28.6    26.2    30.4
  18   9   0    68.6    31.3    91.5    33.1
  19   9   0   322.0    39.5   319.7    39.6
  20   9   0   153.4    37.9   163.8    37.9
  21   9   0    13.4    38.7    19.6    38.1
  22   9   0   206.7    44.3   175.4    43.0
  23   9   0    34.1    43.2    42.9    43.1
  24   9   0   174.3    48.5   165.4    47.5
  25   9   0   -51.9    44.8     3.9    50.5
  26   9   0    74.8    47.8     3.2    51.3
  27   9   0    95.6    50.3    77.0    49.0
  28   9   0    68.3    46.0    61.4    49.9
   0  10   0     3.3     2.6 10472.7    45.3
   1  10   0   773.1    15.9   828.1    14.8
   2  10   0   165.7    12.3   181.2    20.7
   3  10   0  3271.0    22.7  3105.1    34.0
   4  10   0  7079.0    49.5  7932.5    50.3
   5  10   0   506.8    31.3   615.6    29.6
   6  10   0   129.5    23.7   154.9    21.8
   7  10   0    98.5    24.3   120.6    22.1
   8  10   0 15147.1    46.4 20176.3    91.0
   9  10   0   543.8    16.1   745.6    23.8
  10  10   0   259.7    20.5   318.3    21.6
  11  10   0   374.4    25.6   417.2    23.2
  12  10   0   147.6    19.0   182.6    23.4
  13  10   0   409.6    42.2   494.6    37.7
  14  10   0   138.4    30.3   196.8    24.9
  15  10   0   686.1    44.0   772.7    37.5
  16  10   0  1539.0    51.2  1709.8    44.5
  17  10   0   114.2    31.2   139.4    33.9
  18  10   0   357.6    37.7   363.9    38.9
  19  10   0  1436.4    58.6  1592.4    60.6
  20  10   0    62.4    36.4    67.2    36.1
  21  10   0   137.1    40.8   143.9    40.1
  22  10   0   282.2    46.7   340.5    47.4
  23  10   0     2.2    44.1    10.0    42.2
  24  10   0   424.3    53.7   490.7    56.7
  25  10   0     4.9    47.2    30.4    47.4
  26  10   0    77.0    49.8    82.6    49.6
  27  10   0   459.7    55.3   496.5    60.2
  28  10   0    49.3    29.7   -14.2    45.4
   0  11   0     1.4     3.0     7.1    13.2
   1  11   0   253.0    16.2   260.9    14.6
   2  11   0 24076.0    51.0 23815.0    76.0
   3  11   0 33817.6    60.6 34023.2    94.2
   4  11   0  3623.9    26.2  3457.9    39.7
   5  11   0  4324.6    48.2  4980.1    48.2
   6  11   0   672.6    37.5   763.9    35.7
   7  11   0   264.0    26.1   294.6    33.9
   8  11   0   269.4    25.9   256.9    18.1
   9  11   0   194.3    17.4   188.2    15.2
  10  11   0   398.6    23.7   513.7    23.4
  11  11   0   223.5    19.2   287.0    23.5
  12  11   0   386.7    25.1   429.6    26.9
  13  11   0  2038.8    52.7  2242.4    35.5
  14  11   0  1325.9    48.5  1546.1    45.2
  15  11   0   261.0    32.3   287.6    26.4
  16  11   0   190.1    32.0   203.7    25.5
  17  11   0   526.7    46.2
  18  11   0   129.1    34.2   119.5    35.4
  19  11   0     8.0    33.5    60.2    35.0
  20  11   0     7.8    35.6    57.0    36.2
  21  11   0     4.5    38.1    48.9    37.3
  22  11   0    74.1    43.4    99.9    43.1
  23  11   0   372.9    52.4   386.5    51.7
  24  11   0    67.8    46.6    38.4    45.4
  25  11   0   102.7    51.1    84.7    49.3
  26  11   0   131.9    50.3   121.0    52.1
  27  11   0    61.0    48.8   122.3    54.0
  28  11   0   151.4    31.0   159.3    49.8
   0  12   0     9.4     4.0 15485.0    61.1
   1  12   0  2796.6    25.6  2858.1    24.1
   2  12   0 10379.6    38.0 10337.3    55.6
   3  12   0  2344.5    24.5  2403.2    36.7
   4  12   0 21010.6    52.8 19245.8    79.7
   5  12   0  8793.2    38.6  8246.4    59.3
   6  12   0   330.8    38.2   398.0    34.6
   7  12   0  1273.0    41.0  1495.4    38.7
   8  12   0    65.0    16.6    91.6    14.8
   9  12   0  1417.8    28.5  1614.2    28.1
  10  12   0   324.0    23.8   396.0    20.2
  11  12   0   303.3    23.0   388.4    21.1
  12  12   0   226.3    21.2   278.9    22.4
  13  12   0    53.5    29.5    82.3    17.8
  14  12   0  1822.4    51.5  2063.0    48.8
  15  12   0    94.8    29.3    49.1    23.1
  16  12   0   716.6    46.2
  17  12   0   147.8    33.0
  18  12   0  1609.5    58.4  1906.0    62.8
  19  12   0   151.1    37.2   187.1    38.0
  20  12   0    48.0    36.8     4.8    35.4
  21  12   0    80.1    40.0    78.2    37.9
  22  12   0    16.4    41.6    19.8    37.7
  23  12   0    87.5    46.1    57.3    44.8
  24  12   0   118.6    48.8   157.0    50.1
  25  12   0   180.4    51.3   138.3    49.8
  26  12   0   200.5    51.6   230.0    52.9
  27  12   0   387.7    35.5   480.4    56.6
  28  12   0   232.8    32.5   247.1    51.7
   0  13   0     2.6     4.7    -9.4    16.3
   1  13   0 17220.9    48.8 17897.8    47.9
   2  13   0  3930.2    29.8  3933.7    41.9
   3  13   0   747.7    23.7   798.4    33.6
   4  13   0   217.3    19.1   221.8    23.6
   5  13   0    28.3    15.6    35.2    23.0
   6  13   0   145.8    26.0   205.0    24.8
   7  13   0   740.6    38.1   768.7    25.0
   8  13   0  1462.3    27.6  1749.3    28.5
   9  13   0   535.9    25.3   656.3    20.7
  10  13   0  2925.4    35.2  3377.6    29.9
  11  13   0   285.1    21.4   334.6    19.3
  12  13   0   118.0    20.9   142.5    19.0
  13  13   0  2025.7    52.7  2523.6    37.7
  14  13   0   418.7    39.3   477.0    38.9
  15  13   0   108.2    30.0   129.1    24.7
  16  13   0   245.6    34.3
  17  13   0   712.2    48.5
  18  13   0  1111.5    54.7  1249.3    58.8
  19  13   0   265.6    39.9   351.1    42.6
  20  13   0    35.6    38.0    18.3    35.9
  21  13   0    31.8    40.7    13.7    36.9
  22  13   0    39.6    42.7    38.1    38.8
  23  13   0   543.8    55.5   573.8    67.5
  24  13   0   128.7    48.6    70.5    47.8
  25  13   0    92.7    49.4    76.8    49.4
  26  13   0   344.1    53.6   355.5    55.7
  27  13   0   221.8    32.9   241.5    52.3
  28  13   0    50.2    30.2     8.3    47.2
   0  14   0       0      -1  7028.3    50.5
   1  14   0   850.3    26.2   889.2    23.7
   2  14   0   190.2    17.0   277.3    32.7
   3  14   0   433.4    24.4   481.2    34.2
   4  14   0  1885.2    28.7  1781.2    41.4
   5  14   0   192.2    17.1   176.2    24.9
   6  14   0  1023.0    24.4  1009.2    37.8
   7  14   0   313.9    21.1   366.7    23.2
   8  14   0   946.3    26.2  1111.9    22.4
   9  14   0  3628.6    37.3  4401.2    32.3
  10  14   0  2604.5    35.8  3086.6    30.1
  11  14   0   387.3    28.7   517.7    23.5
  12  14   0   395.5    30.2   473.1    30.0
  13  14   0  3598.3    61.9  4330.6    44.6
  14  14   0  2623.4    56.9  3180.2    40.8
  15  14   0   265.9    32.9   381.2    38.7
  16  14   0    48.9    30.3
  17  14   0   392.0    47.2
  18  14   0   727.1    52.9
  19  14   0    57.0    37.4    35.8    37.1
  20  14   0    -4.4    38.4   -41.2    36.8
  21  14   0    24.5    40.7    87.7    38.8
  22  14   0    23.4    42.8    33.2    38.5
  23  14   0   536.7    55.5   524.4    63.2
  24  14   0    -3.4    45.8    16.7    46.3
  25  14   0   116.4    49.8   113.9    50.9
  26  14   0   138.7    32.2   199.7    52.2
  27  14   0    19.8    30.2    50.2    48.3
  28  14   0   132.5    30.9   128.8    49.3
   0  15   0     0.3     7.6   -18.6    20.8
   1  15   0 32865.3    71.4 33821.6    70.0
   2  15   0  2734.1    31.4  2743.6    43.5
   3  15   0  1165.7    27.3  1213.1    39.0
   4  15   0   492.1    25.4   489.2    36.2
   5  15   0   311.2    20.7   293.4    33.7
   6  15   0  2555.6    23.6  2504.7    31.0
   7  15   0  1761.6    22.0  1702.8    24.2
   8  15   0    91.3    17.6   119.6    13.4
   9  15   0   151.3    18.7   162.1    14.0
  10  15   0       0      -1   691.2    23.7
  11  15   0  2133.4    37.1  2418.4    37.3
  12  15   0   837.4    45.7  1081.4    33.0
  13  15   0    15.2    29.0    40.1    18.1
  14  15   0    87.5    29.8   121.6    26.3
  15  15   0   467.1    43.5
  16  15   0   148.1    33.6
  17  15   0  1104.9    54.3
  18  15   0   403.1    42.4
  19  15   0   -15.5    36.0    26.1    37.4
  20  15   0    50.2    38.6    16.3    38.7
  21  15   0   169.1    44.5   137.7    40.5
  22  15   0    15.0    42.9    56.3    40.2
  23  15   0   192.5    49.5   157.8    44.1
  24  15   0   350.4    53.5   466.0    57.7
  25  15   0    62.8    49.0    99.5    50.1
  26  15   0   138.0    32.7   160.8    50.9
  27  15   0   101.6    31.5    81.9    49.1
  28  15   0    24.8    29.5   -43.6    45.3
   0  16   0       0      -1  4898.4    48.5
   1  16   0   147.4    18.1   175.3    16.0
   2  16   0  2696.3    31.7  2815.5    44.6
   3  16   0  1473.5    28.3  1465.1    39.4
   4  16   0  1965.2    28.8  2004.3    41.9
   5  16   0  1147.2    16.6  1501.4    29.2
   6  16   0  3176.2    25.8  3050.1    27.5
   7  16   0    27.6    12.3    23.3    12.5
   8  16   0   841.3    19.8   838.9    22.7
   9  16   0  1234.6    31.0  1518.8    26.0
  10  16   0     3.1    18.9    10.4    17.3
  11  16   0   184.1    21.9   173.8    20.2
  12  16   0   241.4    32.7   350.3    25.1
  13  16   0   272.1    33.1   299.1    28.8
  14  16   0    75.8    29.9
  15  16   0   259.4    34.0
  16  16   0   -12.9    29.8
  17  16   0   216.8    37.0
  18  16   0   565.5    54.2
  19  16   0   246.7    42.1
  20  16   0   107.3    41.2    80.0    40.2
  21  16   0    25.1    42.0    21.2    39.6
  22  16   0   238.4    48.9   186.9    42.8
  23  16   0    16.9    46.3    10.0    39.9
  24  16   0     4.5    46.7    56.8    48.5
  25  16   0   106.3    32.7    47.5    49.8
  26  16   0    40.5    31.1    37.6    49.1
  27  16   0   391.9    35.8   475.2    57.7
   0  17   0    -2.9    10.1    -7.3    20.5
   1  17   0 21390.9    63.0 22310.5    61.6
   2  17   0   169.4    17.5   177.0    23.1
   3  17   0  1829.5    28.4  1808.7    40.1
   4  17   0  6904.7    25.9 10490.9    71.0
   5  17   0   139.9    11.1   160.7    13.7
   6  17   0  3006.0    23.6  3208.3    28.9
   7  17   0  1921.7    23.6  1903.8    25.9
   8  17   0  5628.4    33.7  5209.7    43.8
   9  17   0   135.5    20.1   178.8    19.5
  10  17   0    32.5    20.2    66.0    19.3
  11  17   0  1164.1    34.5  1333.1    35.2
  12  17   0  1507.7    50.8  1856.1    51.5
  13  17   0    88.2    29.4    72.4    26.0
  14  17   0   968.8    47.8
  15  17   0  1259.0    52.2
  16  17   0   137.4    34.2
  17  17   0   163.6    36.8
  18  17   0   144.5    37.7
  19  17   0   -13.4    36.9
  20  17   0    32.0    40.0    34.6    39.4
  21  17   0   173.7    45.5   145.0    42.0
  22  17   0    15.4    45.0    12.0    39.3
  23  17   0    27.6    46.5   -13.9    39.1
  24  17   0    35.7    32.0    49.3    42.6
  25  17   0   110.7    32.8   101.3    50.3
  26  17   0     2.8    30.9    -1.6    47.7
  27  17   0   190.0    33.1   246.4    53.0
   0  18   0  1339.5    40.1  3287.5    44.0
   1  18   0  8255.2    31.0 12015.6    70.5
   2  18   0   687.8    16.1  1072.4    36.8
   3  18   0   374.6    13.3   552.1    33.5
   4  18   0    68.7    10.7   118.3    22.4
   5  18   0   382.5    14.0   453.7    24.9
   6  18   0   429.8    14.4   491.1    25.4
   7  18   0  1358.4    20.9  1353.9    31.2
   8  18   0   381.8    24.4   373.2    27.7
   9  18   0  3934.9    42.6  4593.8    44.7
  10  18   0   741.6    32.4   908.2    33.5
  11  18   0    52.4    20.4    29.6    26.7
  12  18   0  1062.9    47.0  1371.0    48.8
  13  18   0   247.9    33.1
  14  18   0  1269.2    51.4
  15  18   0   313.9    36.6
  16  18   0  1299.0    57.9
  17  18   0   209.2    38.1
  18  18   0    79.8    37.3
  19  18   0    36.7    38.2
  20  18   0    79.9    42.2   129.0    42.1
  21  18   0   114.8    45.1   134.7    41.9
  22  18   0   146.1    47.2    76.8    40.6
  23  18   0     6.2    31.1    18.2    40.0
  24  18   0     5.0    31.8    17.9    42.9
  25  18   0    -3.0    31.4    -6.7    48.8
  26  18   0    74.7    31.7    42.3    47.9
  27  18   0   165.7    33.2   246.2    52.1
   0  19   0    -0.4     9.6    12.5    19.6
   1  19   0  3647.6    21.7  5848.6    54.4
   2  19   0  1428.4    17.9  2243.1    41.8
   3  19   0  1922.9    18.8  2980.9    46.1
   4  19   0   867.4    16.7  1314.4    38.9
   5  19   0  1437.4    17.4
   6  19   0  1999.8    25.1
   7  19   0  1460.5    24.3  1571.1    46.3
   8  19   0   185.9    18.0   315.3    30.5
   9  19   0   161.6    21.6   231.8    30.6
  10  19   0   332.0    40.8   455.0    44.3
  11  19   0   227.1    33.1
  12  19   0   600.2    43.9
  13  19   0    46.1    29.8
  14  19   0    27.8    29.8
  15  19   0   238.0    35.8
  16  19   0   481.7    49.4
  17  19   0    27.0    35.0
  18  19   0    51.2    37.7
  19  19   0    -1.0    38.5
  20  19   0    21.9    41.0
  21  19   0    58.4    44.4    48.9    41.4
  22  19   0    90.2    32.2    94.7    41.8
  23  19   0   327.7    29.6   375.9    48.2
  24  19   0    77.4    33.1    77.3    41.2
  25  19   0    39.5    31.7    -9.8    48.5
  26  19   0    72.3    32.5   105.8    49.3
  27  19   0   100.3    31.5   155.5    50.2
   0  20   0   596.6    25.8  1245.4    35.2
   1  20   0   280.2    11.4
   2  20   0   471.9    16.3
   3  20   0  2932.4    21.4
   4  20   0   752.1    17.3
   5  20   0   781.3    18.9
   6  20   0   281.3    16.8
   7  20   0   158.9    18.4
   8  20   0  1206.1    30.4
   9  20   0    68.7    23.2
  10  20   0   -13.4    30.1
  11  20   0    42.9    30.3
  12  20   0    45.6    29.9
  13  20   0   180.4    32.9
  14  20   0   133.5    32.9
  15  20   0    56.7    33.3
  16  20   0  1814.1    61.2
  17  20   0    85.1    36.4
  18  20   0   521.7    56.0
  19  20   0   294.2    44.7
  20  20   0    18.5    41.9
  21  20   0   139.4    33.0   214.3    45.3
  22  20   0    76.6    26.2    99.6    42.6
  23  20   0    74.9    26.2   176.0    44.4
  24  20   0    40.6    32.4    28.2    39.7
  25  20   0    55.0    32.3    61.6    49.9
  26  20   0    16.3    30.6    17.3    46.2
  27  20   0    36.9    40.9    58.6    47.3
   0  21   0   -10.5    10.3
   1  21   0   236.9    12.5
   2  21   0  5208.2    25.4
   3  21   0   253.6    13.3
   4  21   0   609.2    23.3
   5  21   0     1.3    14.0
   6  21   0   158.3    18.5
   7  21   0   145.0    20.1
   8  21   0   131.7    20.1
   9  21   0     0.7    18.7
  10  21   0     2.8    18.8
  11  21   0   118.9    23.7
  12  21   0     5.6    30.2
  13  21   0   112.0    32.8
  14  21   0    48.3    32.7
  15  21   0    32.7    34.4
  16  21   0   938.3    58.2
  17  21   0    20.4    36.7
  18  21   0    -2.8    38.0
  19  21   0    41.5    29.6
  20  21   0    12.2    24.6
  21  21   0    45.3    25.7    62.2    42.8
  22  21   0    -2.8    25.4    10.4    40.9
  23  21   0   333.7    29.7   376.0    48.2
  24  21   0   141.6    27.6   162.1    42.8
  25  21   0    20.5    31.5    29.2    49.5
  26  21   0    25.5    30.6   -16.0    47.6
   0  22   0  1852.9    31.1
   1  22   0  1891.9    23.3
   2  22   0   666.9    19.6
   3  22   0  1406.1    21.5
   4  22   0   286.7    14.0
   5  22   0   112.1    21.3
   6  22   0   112.2    18.7
   7  22   0   175.5    20.2
   8  22   0  1897.2    34.6
   9  22   0    85.0    20.0
  10  22   0   176.4    19.7
  11  22   0   377.8    23.2
  12  22   0    45.7    19.5
  13  22   0   238.5    26.8
  14  22   0   229.0    28.0
  15  22   0   139.4    28.1
  16  22   0    37.4    27.1
  17  22   0    24.5    28.2
  18  22   0    32.7    23.8
  19  22   0   120.8    25.7
  20  22   0    48.3    25.2
  21  22   0   150.2    27.2   207.8    46.5
  22  22   0    62.6    26.7    30.4    41.3
  23  22   0    13.9    26.0   -26.5    39.1
  24  22   0    15.3    25.8     5.6    38.9
  25  22   0   193.5    33.8   196.6    48.1
  26  22   0    21.6    30.6    40.1    47.4
   0  23   0    18.6    18.6
   1  23   0   140.7    14.1
   2  23   0   645.8    20.5
   3  23   0   370.1    18.6
   4  23   0   228.2    13.2
   5  23   0   653.8    18.4
   6  23   0  1815.8    32.6
   7  23   0   943.8    30.5
   8  23   0   562.7    29.6
   9  23   0    -4.0    19.7
  10  23   0   441.2    28.8
  11  23   0    68.3    19.6
  12  23   0    31.4    20.1
  13  23   0   342.9    23.6
  14  23   0     1.6    20.9
  15  23   0    64.9    22.4
  16  23   0     8.8    22.2
  17  23   0    21.7    23.4
  18  23   0    -6.0    23.8
  19  23   0    31.2    25.2
  20  23   0    22.9    25.3
  21  23   0   517.3    32.8   680.7    64.8
  22  23   0    47.9    26.2    53.3    41.2
  23  23   0   -22.2    25.7   -12.5    39.9
  24  23   0    67.6    25.6    68.2    40.1
  25  23   0    34.2    25.5    19.5    44.3
  26  23   0    61.3    31.7   116.1    50.2
   0  24   0  2392.1    37.0
   1  24   0   410.3    21.0
   2  24   0   101.6    14.8
   3  24   0    18.6    12.7
   4  24   0   139.6    13.3
   5  24   0  1016.6    20.0
   6  24   0   287.1    20.2
   7  24   0   132.8    19.3
   8  24   0   776.4    30.7
   9  24   0   118.5    20.1
  10  24   0   441.3    29.7
  11  24   0    65.4    20.3
  12  24   0    18.3    20.2
  13  24   0   247.7    23.5
  14  24   0     8.1    22.3
  15  24   0   662.5    35.9
  16  24   0   249.1    25.7
  17  24   0   120.7    25.1
  18  24   0     6.1    24.2
  19  24   0   142.4    26.8
  20  24   0    82.4    26.1
  21  24   0    41.8    26.4
  22  24   0    92.8    27.1   102.1    43.1
  23  24   0    -6.1    25.5    83.7    40.9
  24  24   0    46.4    25.7     3.6    39.8
  25  24   0   120.5    26.8    79.7    39.3
  26  24   0     8.1    41.7     9.0    47.5
   0  25   0    -7.1    20.3
   1  25   0   207.6    15.7
   2  25   0    61.5    15.0
   3  25   0   103.8    14.9
   4  25   0   319.4    15.8
   5  25   0   643.8    24.6
   6  25   0  1008.8    30.7
   7  25   0    30.6    18.2
   8  25   0   179.7    20.0
   9  25   0   954.3    31.8
  10  25   0   276.1    22.2
  11  25   0    93.5    21.2
  12  25   0   167.9    23.0
  13  25   0    87.2    22.7
  14  25   0    10.1    22.5
  15  25   0    43.5    23.6
  16  25   0    89.9    24.8
  17  25   0    21.2    24.1
  18  25   0    56.9    25.6
  19  25   0   120.4    27.0
  20  25   0    17.0    26.4
  21  25   0   796.0    41.4
  22  25   0   120.8    27.6   147.3    44.3
  23  25   0    18.2    25.6    -4.4    39.0
  24  25   0    27.3    25.3    20.0    39.9
  25  25   0     6.6    25.2   -14.8    38.0
   0  26   0  2447.8    38.4
   1  26   0  1205.1    24.4
   2  26   0   107.6    15.4
   3  26   0   414.3    21.7
   4  26   0  1258.2    21.6
   5  26   0  1646.8    28.1
   6  26   0     6.9    18.2
   7  26   0   221.5    20.2
   8  26   0   432.2    25.8
   9  26   0   382.4    22.6
  10  26   0   577.1    32.0
  11  26   0   703.2    33.1
  12  26   0    36.4    22.1
  13  26   0    -9.6    22.3
  14  26   0    77.3    23.7
  15  26   0   741.9    37.4
  16  26   0    31.1    24.4
  17  26   0     0.8    24.8
  18  26   0   -10.4    25.2
  19  26   0    67.2    26.8
  20  26   0    86.3    27.2
  21  26   0    56.7    26.6
  22  26   0    45.0    26.4    52.1    42.5
  23  26   0    31.1    26.4    55.5    40.3
  24  26   0    32.8    25.9    37.9    39.8
  25  26   0    70.9    25.1    43.6    39.0
   0  27   0    -4.9    20.8
   1  27   0  1759.5    25.9
   2  27   0     5.2    14.6
   3  27   0  1583.5    24.6
   4  27   0    63.3    14.0
   5  27   0   168.5    17.0
   6  27   0   599.9    28.9
   7  27   0   816.4    30.5
   8  27   0   308.7    21.4
   9  27   0   310.7    22.2
  10  27   0   314.5    22.8
  11  27   0    29.2    21.7
  12  27   0   122.6    23.1
  13  27   0     5.6    23.1
  14  27   0    25.1    23.8
  15  27   0     1.2    23.8
  16  27   0   175.1    26.8
  17  27   0   102.7    26.7
  18  27   0    34.1    26.6
  19  27   0   321.7    30.0
  20  27   0   253.6    29.6
  21  27   0   -29.4    26.0
  22  27   0    36.8    26.2    51.7    41.9
  23  27   0    18.4    25.5     8.6    39.9
  24  27   0    23.9    25.2     6.0    38.6
  25  27   0    11.8    30.3     1.8    36.7
   0  28   0   356.1    24.1
   1  28   0  1618.5    25.4
   2  28   0     2.0    14.3
   3  28   0   339.1    18.0
   4  28   0   430.9    27.4
   5  28   0    10.1    18.7
   6  28   0    30.4    18.5
   7  28   0    64.0    19.1
   8  28   0   140.1    20.5
   9  28   0    86.1    20.5
  10  28   0   245.8    23.1
  11  28   0   303.7    24.3
  12  28   0    37.6    22.2
  13  28   0    71.1    24.1
  14  28   0   488.6    30.3
  15  28   0    67.0    25.3
  16  28   0   241.9    28.2
  17  28   0   317.3    29.6
  18  28   0   -19.4    26.1
  19  28   0   161.8    28.5
  20  28   0   127.3    27.9
  21  28   0    79.7    26.9
  22  28   0     9.7    25.6    30.4    42.1
  23  28   0   111.7    26.5   101.0    41.1
  24  28   0     5.2    24.5    25.5    38.2
   0  29   0     0.8    20.3
   1  29   0    33.2    14.8
   2  29   0   169.5    15.5
   3  29   0   538.6    21.7
   4  29   0    31.9    19.1
   5  29   0   318.6    21.8
   6  29   0    72.6    24.2
   7  29   0   821.1    31.8
   8  29   0     3.0    19.9
   9  29   0   492.7    28.6
  10  29   0   181.7    23.1
  11  29   0   274.6    24.5
  12  29   0    82.9    23.7
  13  29   0    25.5    23.8
  14  29   0   138.4    25.2
  15  29   0    47.5    24.8
  16  29   0    76.8    25.9
  17  29   0   -19.4    25.4
  18  29   0    -1.2    26.2
  19  29   0     8.7    26.2
  20  29   0    68.0    26.7
  21  29   0    -9.5    25.4
  22  29   0     1.7    25.6    -7.1    40.7
  23  29   0    89.0    26.0   108.7    40.8
  24  29   0    10.8    24.5     6.6    37.7
   0  30   0   197.1    22.6
   1  30   0   748.1    23.4
   2  30   0   283.2    17.9
   3  30   0    55.3    14.3
   4  30   0   271.2    21.5
   5  30   0   234.6    21.6
   6  30   0    35.4    24.9
   7  30   0    25.0    24.8
   8  30   0   304.5    23.3
   9  30   0   352.7    24.4
  10  30   0   222.4    23.8
  11  30   0    93.5    23.5
  12  30   0    97.2    24.4
  13  30   0    41.4    24.5
  14  30   0    14.9    25.1
  15  30   0    28.3    25.7
  16  30   0   129.4    27.7
  17  30   0    46.6    26.4
  18  30   0     9.4    26.0
  19  30   0   117.6    27.2
  20  30   0    86.8    26.8
  21  30   0    43.9    26.1
  22  30   0    39.8    25.1     2.2    40.8
  23  30   0    35.3    24.1    51.1    39.5
  24  30   0     0.9    41.8    11.2    37.6
   0  31   0     2.6    20.8
   1  31   0   152.8    16.0
   2  31   0   112.9    15.5
   3  31   0   149.4    20.5
   4  31   0   182.1    21.3
   5  31   0    -5.8    20.2
   6  31   0    24.9    25.3
   7  31   0    41.9    25.2
   8  31   0   106.6    22.5
   9  31   0    10.7    21.7
  10  31   0    36.5    22.7
  11  31   0   466.4    28.0
  12  31   0     3.0    23.8
  13  31   0   103.2    25.9
  14  31   0   -10.3    25.1
  15  31   0    38.8    26.8
  16  31   0    -8.9    26.9
  17  31   0    -4.8    26.7
  18  31   0    74.2    27.4
  19  31   0    12.5    26.5
  20  31   0     5.7    25.4
  21  31   0    57.8    26.7
  22  31   0    21.0    25.4    32.5    40.5
  23  31   0    24.3    24.5   -10.2    38.3
   0  32   0   451.7    30.6
   1  32   0   204.3    16.8
   2  32   0    11.4    15.1
   3  32   0   222.2    21.7
   4  32   0   514.4    30.8
   5  32   0   190.4    22.5
   6  32   0   156.0    27.4
   7  32   0     6.6    26.6
   8  32   0   728.2    41.3
   9  32   0   368.9    25.9
  10  32   0    50.8    23.4
  11  32   0    14.1    23.7
  12  32   0    41.3    25.0
  13  32   0    62.4    25.9
  14  32   0   191.6    28.2
  15  32   0    16.3    26.7
  16  32   0    46.1    27.9
  17  32   0    15.5    27.9
  18  32   0   114.2    27.7
  19  32   0    -3.8    26.9
  20  32   0   198.5    28.3
  21  32   0    71.4    25.8
  22  32   0    57.5    24.4    27.8    40.3
  23  32   0    30.1    25.0   -13.6    37.3
   0  33   0    16.4    22.5
   1  33   0   306.8    18.0
   2  33   0    31.0    15.6
   3  33   0   156.0    21.8
   4  33   0    36.6    20.9
   5  33   0    92.3    22.4
   6  33   0    98.8    27.5
   7  33   0   198.7    29.8
   8  33   0    16.9    28.1
   9  33   0    61.5    29.1
  10  33   0     8.8    29.1
  11  33   0   502.0    33.3
  12  33   0    12.7    24.9
  13  33   0    -3.0    25.6
  14  33   0    61.2    26.9
  15  33   0    -8.6    26.6
  16  33   0    21.0    27.6
  17  33   0    24.3    27.3
  18  33   0    37.0    27.5
  19  33   0    44.4    26.8
  20  33   0     2.0    26.0
  21  33   0     8.0    24.8
  22  33   0    18.5    24.3    37.9    40.6
   0  34   0   607.1    35.3
   1  34   0    11.2    16.2
   2  34   0    -3.5    20.6
   3  34   0   311.2    23.8
   4  34   0   158.1    27.3
   5  34   0   175.3    23.6
   6  34   0   155.1    29.2
   7  34   0    25.0    28.3
   8  34   0    22.1    29.4
   9  34   0    95.4    30.7
  10  34   0    34.3    30.5
  11  34   0   200.6    33.4
  12  34   0    27.7    26.0
  13  34   0    -0.2    26.7
  14  34   0   158.8    28.5
  15  34   0   138.9    28.5
  16  34   0    23.6    27.8
  17  34   0    10.5    27.0
  18  34   0   297.0    36.0
  19  34   0   126.6    27.1
  20  34   0    10.1    24.5
  21  34   0    64.6    25.1
  22  34   0    40.0    24.5    23.2    39.8
   0  35   0    12.2    23.6
   1  35   0   314.5    18.8
   2  35   0    70.2    22.0
   3  35   0   138.6    23.3
   4  35   0   408.1    28.5
   5  35   0   285.7    30.3
   6  35   0   187.3    29.8
   7  35   0     6.9    29.1
   8  35   0    74.0    30.5
   9  35   0    13.1    31.2
  10  35   0    24.6    31.0
  11  35   0    22.2    31.7
  12  35   0    42.1    33.1
  13  35   0    25.2    27.2
  14  35   0    26.5    27.5
  15  35   0    76.4    27.8
  16  35   0   225.3    29.8
  17  35   0    36.3    26.9
  18  35   0    17.1    26.7
  19  35   0    72.9    25.4
  20  35   0   160.2    26.1
  21  35   0    33.1    24.4
   0  36   0   263.6    26.8
   1  36   0    33.6    21.7
   2  36   0     3.1    21.9
   3  36   0   107.6    23.8
   4  36   0     5.5    22.8
   5  36   0     2.3    28.1
   6  36   0   820.6    44.2
   7  36   0   386.4    34.0
   8  36   0    41.0    30.9
   9  36   0   -15.8    31.5
  10  36   0    48.6    32.5
  11  36   0    31.3    33.2
  12  36   0    45.2    34.2
  13  36   0    54.4    34.0
  14  36   0     8.5    32.9
  15  36   0    72.2    27.8
  16  36   0     6.3    27.0
  17  36   0    31.6    26.0
  18  36   0    71.8    26.7
  19  36   0    43.0    25.1
  20  36   0    26.3    24.0
  21  36   0    30.1    24.5
   0  37   0   -25.6    24.3
   1  37   0   329.3    25.1
   2  37   0   238.0    24.9
   3  37   0   197.4    25.3
   4  37   0   188.1    25.6
   5  37   0    75.7    29.7
   6  37   0   252.2    32.2
   7  37   0    49.8    30.6
   8  37   0    22.7    31.6
   9  37   0   -11.9    32.2
  10  37   0    48.2    33.1
  11  37   0    15.8    33.7
  12  37   0    66.5    34.7
  13  37   0    60.0    35.2
  14  37   0   114.9    35.0
  15  37   0    32.7    34.1
  16  37   0    60.6    34.4
  17  37   0    30.4    26.2
  18  37   0    34.3    25.7
  19  37   0    52.8    24.3
  20  37   0    32.3    24.1
   0  38   0   235.7    49.1
   1  38   0   366.2    25.8
   2  38   0    11.7    23.4
   3  38   0    16.0    24.5
   4  38   0    25.0    24.8
   5  38   0    48.3    29.9
   6  38   0   310.5    33.6
   7  38   0   431.1    36.0
   8  38   0    44.9    31.7
   9  38   0   125.0    34.2
  10  38   0    39.5    33.3
  11  38   0    -4.0    34.0
  12  38   0    19.5    33.6
  13  38   0    51.5    34.4
  14  38   0   112.0    35.6
  15  38   0    91.0    34.6
  16  38   0    32.2    33.1
  17  38   0     5.1    32.1
  18  38   0    20.9    31.7
  19  38   0     7.3    24.0
  20  38   0    14.3    39.3
   0  39   0    36.4    47.3
   1  39   0    70.7    23.5
   2  39   0   179.6    25.6
   3  39   0    -6.9    24.7
   4  39   0    50.6    30.1
   5  39   0    66.6    31.1
   6  39   0    69.2    31.4
   7  39   0    -6.6    31.1
   8  39   0   -17.5    31.6
   9  39   0    64.3    33.0
  10  39   0   -13.5    33.3
  11  39   0    12.4    34.0
  12  39   0     9.1    33.4
  13  39   0    26.9    34.8
  14  39   0    76.3    34.5
  15  39   0    78.0    32.6
  16  39   0    21.6    32.0
  17  39   0    96.6    32.5
  18  39   0    51.7    30.7
  19  39   0    18.9    29.7
   0  40   0   100.6    50.8
   1  40   0    45.7    34.8
   2  40   0    42.6    24.8
   3  40   0    13.5    25.5
   4  40   0    87.4    31.7
   5  40   0   257.7    33.9
   6  40   0    23.7    32.4
   7  40   0    -2.1    31.8
   8  40   0    24.0    32.5
   9  40   0    89.8    33.9
  10  40   0    29.4    34.5
  11  40   0    35.7    34.0
  12  40   0    10.9    33.1
  13  40   0    25.0    33.9
  14  40   0    29.4    32.4
  15  40   0   126.0    34.0
  16  40   0    14.5    31.1
  17  40   0    18.6    31.2
  18  40   0   103.4    31.1
   0  41   0   -20.9    51.2
   1  41   0   -23.2    35.7
   2  41   0    33.6    26.8
   3  41   0   347.5    28.7
   4  41   0    27.2    31.3
   5  41   0    10.1    32.1
   6  41   0   134.6    33.9
   7  41   0    97.5    34.2
   8  41   0   400.8    37.9
   9  41   0    17.3    33.3
  10  41   0    43.5    34.2
  11  41   0    26.7    33.3
  12  41   0   296.3    48.6
  13  41   0    18.2    32.6
  14  41   0     2.9    31.5
  15  41   0    47.2    32.5
  16  41   0    33.7    31.3
  17  41   0    40.9    29.4
  18  41   0    26.4    41.4
   0  42   0    45.4    51.6
   1  42   0   275.4    40.4
   2  42   0     9.2    37.5
   3  42   0    13.9    29.8
   4  42   0    78.1    31.9
   5  42   0   640.3    46.6
   6  42   0     9.2    33.8
   7  42   0    60.0    33.1
   8  42   0     2.9    33.5
   9  42   0   105.1    34.7
  10  42   0   383.6    48.9
  11  42   0    69.3    33.9
  12  42   0     4.5    32.8
  13  42   0    46.8    33.6
  14  42   0    54.8    31.8
  15  42   0    32.4    30.4
  16  42   0    20.9    29.6
  17  42   0    27.8    29.7
   0  43   0    -9.4    52.5
   1  43   0    53.5    39.6
   2  43   0    43.0    38.2
   3  43   0   225.0    55.5
   4  43   0    16.0    30.4
   5  43   0    58.5    33.2
   6  43   0    45.9    32.6
   7  43   0   113.9    33.7
   8  43   0    13.5    32.3
   9  43   0     0.1    33.1
  10  43   0    -7.0    33.0
  11  43   0    30.5    32.4
  12  43   0     1.3    32.3
  13  43   0    11.8    32.0
  14  43   0    71.1    31.9
  15  43   0    22.4    30.8
  16  43   0    22.8    29.3
   0  44   0   197.0    56.8
   1  44   0    53.6    40.9
   2  44   0   123.3    40.4
   3  44   0    -3.7    52.7
   4  44   0    11.7    59.3
   5  44   0    18.4    31.1
   6  44   0    38.4    32.6
   7  44   0    86.1    33.4
   8  44   0    89.6    33.0
   9  44   0   182.5    34.8
  10  44   0   105.9    33.5
  11  44   0    30.3    31.6
  12  44   0    46.4    31.8
  13  44   0   -13.9    30.4
  14  44   0    10.0    29.3
  15  44   0    19.4    29.7
   0  45   0    24.7    55.3
   1  45   0   113.4    42.9
   2  45   0    60.1    57.5
   3  45   0    50.5    57.8
   4  45   0    29.4    55.9
   5  45   0    84.6    58.1
   6  45   0    24.7    30.6
   7  45   0    43.0    32.9
   8  45   0    13.7    32.1
   9  45   0    53.5    32.2
  10  45   0    -9.1    31.3
  11  45   0    61.6    30.9
  12  45   0   116.4    31.8
  13  45   0    81.8    31.0
  14  45   0    25.5    29.8
   0  46   0    76.4    56.2
   1  46   0    17.6    39.7
   2  46   0   -18.5    60.1
   3  46   0     5.7    54.1
   4  46   0     8.0    50.2
   5  46   0    54.6    53.4
   6  46   0   120.9    53.4
   7  46   0    18.3    30.2
   8  46   0    58.3    31.6
   9  46   0    17.2    31.8
  10  46   0    72.5    31.5
  11  46   0    36.7    30.0
  12  46   0    65.7    30.0
  13  46   0    89.0    29.4
   0  47   0   -85.3    52.6
   1  47   0    79.2    61.8
   2  47   0     8.1    61.0
   3  47   0   111.4    53.3
   4  47   0    20.8    55.9
   5  47   0   119.4    57.6
   6  47   0    51.1    59.4
   7  47   0   -15.3    49.0
   8  47   0     4.4    31.1
   9  47   0     4.2    30.6
  10  47   0    23.6    30.2
  11  47   0    32.5    31.3
  12  47   0    11.8    28.8
   0  48   0    42.9    54.0
   1  48   0    68.8    53.0
   2  48   0    40.8    51.7
   3  48   0    50.3    56.0
   4  48   0    18.5    48.0
   5  48   0    33.9    49.5
   6  48   0  -108.1    44.9
   7  48   0    47.1    52.0
   8  48   0     8.3    51.1
   9  48   0    70.9    30.9
  10  48   0    28.5    29.2
  11  48   0    39.0    38.9
   1  49   0    31.0    51.1
   2  49   0    17.2    48.5
   3  49   0    -4.8    58.7
   4  49   0    -2.5    52.0
   5  49   0    49.6    50.6
   6  49   0    59.1    48.8
   7  49   0   -52.8    51.4
   8  49   0   -21.6    50.9
   9  49   0    64.2    47.2
   2  50   0   -19.0    49.5
   3  50   0    29.2    47.3
   4  50   0     4.0    46.1
   5  50   0    15.3    45.3
   6  50   0    26.7    50.7
   7  50   0    23.6    43.0
   2  51   0    46.8    47.1
   3  51   0     9.5    48.2
   4  51   0    31.8    47.9
   5  51   0    -3.6    44.3
 -29   0   1    99.1    47.7
 -28   0   1    62.5    49.7
 -27   0   1    83.6    50.5
 -26   0   1    26.3    50.2
 -25   0   1   589.6    60.6
 -24   0   1   235.5    52.6
 -23   0   1    13.2    44.9
 -22   0   1   290.5    47.7
 -21   0   1   133.0    38.9
 -20   0   1    83.5    36.0
 -19   0   1    17.4    32.0
 -18   0   1   408.9    47.4
 -17   0   1    42.3    14.5
 -16   0   1   433.4    23.4
 -15   0   1   505.9    24.5
 -14   0   1   799.3    26.3
 -13   0   1  1598.1    28.4
 -12   0   1  1631.6    20.8
 -11   0   1   910.0    18.5
 -10   0   1 13159.4    47.7
  -9   0   1   827.1    21.7
  -8   0   1   417.0    18.9
  -7   0   1 22248.7    50.1
  -6   0   1  1771.3    17.7
  -5   0   1   295.5    11.7
  -4   0   1  1953.3    14.2
  -3   0   1  2588.7    13.2
  -2   0   1  1134.4     8.1
  -1   0   1   465.5     4.3
   1   0   1  1164.1     6.2
   2   0   1  1884.2     7.4
   3   0   1  1938.5     9.9
   4   0   1  2790.0    13.6
   5   0   1   401.6    10.5
   6   0   1  2673.1    17.6
   7   0   1 16351.0    39.6
   8   0   1   506.1    16.8
   9   0   1   794.3    19.6
  10   0   1 11616.6    42.1
  11   0   1   641.9    20.9
  12   0   1  2549.4    28.6
  13   0   1  1635.4    25.2
  14   0   1   542.4    22.0
  15   0   1   408.3    39.2
  16   0   1   603.3    42.3
  17   0   1    41.3    28.7
  18   0   1   409.6    44.7
  19   0   1   -17.1    30.3
  20   0   1   130.9    35.8
  21   0   1   202.5    40.0
  22   0   1   309.6    46.6
  23   0   1   -11.5    42.9
  24   0   1   228.8    51.0
  25   0   1   502.8    58.5
  26   0   1    -8.9    46.8
  27   0   1   102.7    50.1
  28   0   1    37.1    46.2
  29   0   1    75.0    46.2
 -29   1   1    21.9    46.0    15.1    47.5
 -28   1   1    47.5    48.7    68.7    49.4
 -27   1   1    23.4    48.8   116.1    51.8
 -26   1   1   124.8    51.5   115.6    52.8
 -25   1   1   168.0    51.7   169.4    51.4
 -24   1   1   196.3    49.9   164.7    50.3
 -23   1   1   127.2    45.0    59.8    45.8
 -22   1   1   118.7    44.0   109.5    41.5
 -21   1   1   322.9    45.6   324.8    43.9
 -20   1   1   293.5    39.9   324.5    40.4
 -19   1   1   153.1    34.8   129.1    34.6
 -18   1   1   411.6    46.5   408.2    24.2
 -17   1   1   400.9    22.9   409.6    24.2
 -16   1   1   329.3    20.7   332.2    21.6
 -15   1   1   139.7    16.0   167.4    17.1
 -14   1   1   529.1    24.0   561.4    25.5
 -13   1   1  2575.8    31.0  2538.3    32.0
 -12   1   1  1988.5    21.5  2040.8    28.1
 -11   1   1  2266.3    22.3  2307.8    22.2
 -10   1   1  5440.0    33.9  5354.8    33.0
  -9   1   1  1736.7    24.7  1664.8    24.1
  -8   1   1  1607.8    22.5  1607.2    22.2
  -7   1   1  8958.7    33.9  8931.3    33.6
  -6   1   1  1195.5    16.3  1202.1    16.2
  -5   1   1  3057.9    18.6  2960.8    18.2
  -4   1   1  1431.1    13.0  1471.7    13.0
  -3   1   1  1570.9    11.3  1633.4    11.3
  -2   1   1  4139.5    13.3  4671.4    20.3
  -1   1   1  2540.5    12.3  1910.0    10.6
   0   1   1  7381.3    14.0     0.1     0.9
   1   1   1  2701.5    11.3  2765.4    11.5
   2   1   1  4672.4    10.1  4467.7     9.4
   3   1   1  2678.5    10.9  2558.6    10.5
   4   1   1  1662.8    11.6  1624.7    11.3
   5   1   1  3010.3    16.3  3008.5    16.0
   6   1   1  1090.3    14.1  1090.3    14.0
   7   1   1 15041.0    38.4 14740.1    37.3
   8   1   1  2249.6    21.6  2177.8    21.3
   9   1   1  1664.5    22.0  1734.2    22.1
  10   1   1  6319.9    32.9  6190.6    32.2
  11   1   1  2666.0    28.0  3008.3    23.3
  12   1   1  1663.9    26.2  1587.0    19.0
  13   1   1  2145.4    25.9  2218.3    27.7
  14   1   1   679.9    21.8   687.9    23.6
  15   1   1   209.0    31.2   209.4    31.2
  16   1   1   243.4    31.2   230.9    31.4
  17   1   1   558.2    43.6   569.4    43.5
  18   1   1   480.9    45.3   467.9    44.6
  19   1   1    87.6    32.2   102.5    33.5
  20   1   1   268.1    39.3   299.3    38.7
  21   1   1   303.0    43.4   287.8    41.4
  22   1   1    66.0    41.9    72.6    40.4
  23   1   1   116.0    44.3   134.6    45.3
  24   1   1   172.0    47.9   173.1    48.3
  25   1   1   249.9    51.1   220.4    54.2
  26   1   1    80.4    50.6    83.0    50.4
  27   1   1    51.7    48.6    36.2    50.1
  28   1   1    -3.2    44.8    24.5    45.5
  29   1   1    69.4    45.4    18.1    44.6
 -29   2   1    36.4    45.4    30.6    48.4
 -28   2   1    28.1    48.2   103.6    52.3
 -27   2   1    74.5    49.4    68.8    50.5
 -26   2   1   154.1    51.2    98.5    53.2
 -25   2   1    58.9    48.0   123.0    50.7
 -24   2   1    86.5    48.7    76.1    49.5
 -23   2   1   238.4    48.1   276.1    49.8
 -22   2   1    72.5    43.0    56.7    41.5
 -21   2   1   195.1    42.1   204.6    41.5
 -20   2   1   174.7    39.7   137.5    37.0
 -19   2   1   234.8    36.6   228.9    36.1
 -18   2   1   191.5    33.9   201.0    18.1
 -17   2   1  2060.5    56.4  2111.4    32.9
 -16   2   1   321.9    20.3   307.6    22.0
 -15   2   1   230.3    19.8   244.7    18.5
 -14   2   1   389.8    22.9   404.0    24.9
 -13   2   1   422.8    27.3   531.0    23.9
 -12   2   1  2618.1    23.3  2813.2    31.3
 -11   2   1  3258.8    32.1  3651.2    26.1
 -10   2   1  1419.5    19.7  1558.9    25.8
  -9   2   1   869.1    22.2   999.9    32.4
  -8   2   1  6540.1    33.2  7466.4    51.0
  -7   2   1 12995.6    39.9 14877.0    62.3
  -6   2   1  1128.0    16.2  1391.1    24.9
  -5   2   1  4445.5    21.4  5172.5    33.7
  -4   2   1   433.7    10.8   531.7    16.0
  -3   2   1   855.0     9.9  1014.0    15.3
  -2   2   1  3886.6    20.2  4092.6    20.3
  -1   2   1  3001.6    14.5  3134.5    14.5
   0   2   1  3943.3     9.1    -1.7     1.6
   1   2   1  3877.2    16.0  3933.8    16.1
   2   2   1  4807.0    20.5  4811.2    20.4
   3   2   1   691.1     7.3   779.3    13.5
   4   2   1   614.9     9.2   574.8     8.7
   5   2   1  4157.9    18.2  4093.3    17.4
   6   2   1   858.2    13.6   769.6    12.9
   7   2   1  9483.8    31.7  9380.7    30.4
   8   2   1  6065.6    29.5  6001.0    28.4
   9   2   1  1495.6    21.4  1431.0    20.8
  10   2   1  1785.6    22.2  1791.6    21.5
  11   2   1  3045.2    29.8  3530.3    32.1
  12   2   1  2377.7    29.0  2441.4    28.1
  13   2   1   674.4    39.7   749.0    22.9
  14   2   1   416.8    41.3   442.8    22.8
  15   2   1   172.4    30.1   229.1    32.0
  16   2   1   258.4    31.6   240.2    31.5
  17   2   1  1845.5    53.6  1785.9    53.3
  18   2   1   141.9    31.7   149.0    31.7
  19   2   1   259.4    36.3   254.8    35.7
  20   2   1   182.1    37.1   128.0    35.1
  21   2   1   145.6    39.3   129.1    38.7
  22   2   1    21.0    40.4    36.6    39.5
  23   2   1   197.7    46.2   212.5    47.3
  24   2   1    90.3    46.6   103.9    48.8
  25   2   1    47.1    48.1    83.2    47.9
  26   2   1    89.3    49.3    90.4    50.7
  27   2   1    34.2    47.2    53.8    50.7
  28   2   1    72.9    48.2    72.9    47.1
  29   2   1    25.8    44.6    38.0    44.9
 -29   3   1     6.9    45.0    73.7    48.1
 -28   3   1    32.8    49.1    78.9    49.5
 -27   3   1    81.5    50.9   136.1    51.6
 -26   3   1   158.8    52.4    96.9    54.2
 -25   3   1     3.2    48.0    13.7    49.3
 -24   3   1   201.7    49.2   225.1    54.7
 -23   3   1   145.8    46.8   162.0    45.6
 -22   3   1   161.2    43.8   158.1    43.1
 -21   3   1   217.5    41.8   212.7    41.6
 -20   3   1    35.9    36.5    17.9    33.4
 -19   3   1   132.6    36.3   158.6    34.8
 -18   3   1   159.6    33.2   126.7    17.1
 -17   3   1  2152.4    57.0  2293.4    34.6
 -16   3   1   370.5    21.1   379.5    23.3
 -15   3   1   766.9    23.7   804.4    27.8
 -14   3   1   955.7    24.9  1012.4    28.8
 -13   3   1   212.6    19.1   249.5    21.2
 -12   3   1  1189.4    19.0  1297.7    26.5
 -11   3   1   521.7    22.2   594.2    18.2
 -10   3   1   522.4    17.2   620.6    29.8
  -9   3   1  1690.8    24.4  1977.9    36.8
  -8   3   1  4577.2    29.9  5483.7    46.7
  -7   3   1  3109.7    23.9  3421.0    36.1
  -6   3   1  3852.3    22.8  4630.2    36.3
  -5   3   1  3610.7    20.1  4354.8    32.5
  -4   3   1   743.8    11.9   900.5    18.3
  -3   3   1   576.1    15.4   627.2    14.9
  -2   3   1  4781.4    23.7  5222.9    24.3
  -1   3   1  2526.5    14.9  2978.8    15.9
   0   3   1   791.6     6.3   836.6     5.9
   1   3   1  3303.7     8.8  3438.6     8.4
   2   3   1  6012.5    25.1  6138.0    25.2
   3   3   1   910.2     7.5  1107.9    15.7
   4   3   1   794.7     9.6   934.0    17.7
   5   3   1  5255.0    19.8  6165.9    35.1
   6   3   1  2730.8    17.9  3175.8    30.2
   7   3   1  4999.4    24.8  5839.3    41.1
   8   3   1  4341.7    26.4  4999.2    42.5
   9   3   1  2548.1    24.4  2894.6    38.3
  10   3   1   666.9    18.4   780.0    28.7
  11   3   1   493.6    21.4   661.5    28.0
  12   3   1  1065.4    24.5  1103.0    23.8
  13   3   1   285.0    29.4   299.7    20.5
  14   3   1   851.3    42.0   850.7    26.0
  15   3   1  1183.1    46.7  1161.7    48.2
  16   3   1   250.7    31.7   294.2    33.3
  17   3   1  2416.1    57.0  2479.6    58.3
  18   3   1   207.6    33.2   202.3    33.5
  19   3   1   144.3    35.8   153.8    34.5
  20   3   1    90.3    35.8    72.5    34.2
  21   3   1   348.4    43.5   320.1    42.1
  22   3   1   251.7    45.7   241.1    45.1
  23   3   1   143.6    44.7   154.2    45.1
  24   3   1   172.7    48.2   112.1    47.6
  25   3   1    -1.2    44.6     0.4    47.7
  26   3   1   122.4    48.9   130.6    52.2
  27   3   1   170.6    49.2    99.9    52.0
  28   3   1    58.2    46.9    40.3    45.8
  29   3   1    27.1    26.3    25.6    47.0
 -29   4   1    94.6    47.5   145.6    49.1
 -28   4   1   105.5    49.8    64.4    48.4
 -27   4   1    56.4    50.2    39.2    49.5
 -26   4   1   103.0    50.1   145.4    54.9
 -25   4   1   180.1    50.2   198.3    53.5
 -24   4   1   264.0    51.5   214.9    49.4
 -23   4   1   211.3    47.8   216.2    46.8
 -22   4   1   253.5    45.4   304.9    46.2
 -21   4   1   151.0    41.4   159.0    40.0
 -20   4   1   317.4    41.7   295.8    39.7
 -19   4   1    89.3    34.3    93.3    33.8
 -18   4   1   526.9    49.1   587.7    27.2
 -17   4   1  3192.6    63.7  3532.2    39.9
 -16   4   1   625.8    44.3   706.1    27.2
 -15   4   1  3145.5    32.2  3383.1    38.7
 -14   4   1   789.7    23.5   871.4    27.9
 -13   4   1   483.3    21.5   530.8    25.9
 -12   4   1  1553.8    27.9  1674.8    29.1
 -11   4   1  1280.5    26.2  1486.2    25.1
 -10   4   1  3802.1    25.8  4636.9    48.6
  -9   4   1  9554.8    41.2 11436.7    66.5
  -8   4   1  1737.7    23.5  2095.0    36.8
  -7   4   1  1632.8    20.5  2000.4    32.1
  -6   4   1  6598.4    28.2  8059.7    46.6
  -5   4   1   617.8    13.5   756.9    21.3
  -4   4   1   457.5    18.4   478.0    17.7
  -3   4   1  2996.8    24.5  3200.5    24.5
  -2   4   1  4320.3    24.5  4582.1    24.7
  -1   4   1  3574.7    18.8  5362.9    22.6
   0   4   1   149.7     6.0   149.0     5.6
   1   4   1  9728.8    17.5  9973.6    17.3
   2   4   1  5027.5    25.6  5140.5    25.8
   3   4   1  2087.7    21.1  2206.2    20.9
   4   4   1   321.1     8.6   414.5    16.6
   5   4   1   540.2    11.0   678.4    19.6
   6   4   1 10858.6    30.1 12891.5    54.4
   7   4   1  2293.3    19.5  2661.9    33.2
   8   4   1  2773.3    23.3  3344.2    38.9
   9   4   1  7842.9    35.0  9422.9    58.8
  10   4   1  4748.4    29.9  5674.7    49.6
  11   4   1  1622.8    26.3  1803.6    24.2
  12   4   1  1366.4    25.9  1293.2    32.1
  13   4   1   436.2    36.4   431.2    23.3
  14   4   1  1132.8    46.5  1217.0    28.1
  15   4   1  2191.9    51.3  2362.9    55.7
  16   4   1   558.5    42.4   575.4    43.5
  17   4   1  2912.7    60.5  3028.8    63.1
  18   4   1   467.3    46.0   449.1    46.3
  19   4   1    44.1    32.4    64.7    32.7
  20   4   1   335.5    40.2   322.5    40.0
  21   4   1   138.4    39.7   104.7    37.0
  22   4   1   277.9    45.6   208.5    42.7
  23   4   1   148.0    44.4   164.0    46.8
  24   4   1   154.5    46.2   219.3    49.5
  25   4   1   118.8    48.9   166.7    52.2
  26   4   1    95.6    49.7    75.1    50.9
  27   4   1    98.8    49.1   125.2    52.7
  28   4   1    52.0    46.6    83.1    49.5
  29   4   1    79.2    27.4   131.6    48.6
 -29   5   1    63.2    48.3    56.7    49.0
 -28   5   1    87.6    48.2    46.5    50.6
 -27   5   1   104.3    48.7   138.5    53.8
 -26   5   1   109.2    51.8   144.6    54.5
 -25   5   1   219.1    52.1   163.5    52.4
 -24   5   1   102.3    47.1   120.4    48.2
 -23   5   1   230.8    46.7   282.1    49.5
 -22   5   1   127.0    42.4   126.4    41.6
 -21   5   1    79.8    39.2    65.0    36.7
 -20   5   1   571.0    54.4   562.4    53.3
 -19   5   1    69.2    33.7    63.5    33.6
 -18   5   1   530.8    48.9   531.9    27.6
 -17   5   1   933.4    50.1  1039.1    29.9
 -16   5   1   391.7    44.0   438.1    26.0
 -15   5   1   732.6    42.6   730.0    28.2
 -14   5   1  1909.1    27.0  2085.7    33.7
 -13   5   1   278.7    18.6   322.4    23.1
 -12   5   1   938.3    25.7  1037.5    35.5
 -11   5   1  2662.2    30.9  3167.8    31.2
 -10   5   1  6019.8    30.3  7144.9    40.1
  -9   5   1  5695.3    34.0  6844.1    55.6
  -8   5   1  1783.6    24.0  2233.7    39.1
  -7   5   1 10308.2    37.2 12763.4    63.3
  -6   5   1 18987.0    44.2 22215.0    75.0
  -5   5   1  2275.2    29.4  2489.6    28.9
  -4   5   1   583.1    20.3   620.3    19.5
  -3   5   1  2651.6    24.9  2855.9    25.0
  -2   5   1  3676.8    25.1  3862.2    24.7
  -1   5   1  5292.7    24.3  8027.1    29.6
   0   5   1  4120.1    14.8  4175.2    14.7
   1   5   1  6738.5    17.4  7086.0    17.3
   2   5   1  5626.0    18.5  4798.7    27.2
   3   5   1  3693.5    27.4  3766.8    27.1
   4   5   1   590.6    19.6   647.3    18.8
   5   5   1  2746.3    15.7  3538.3    31.3
   6   5   1 14480.0    34.2 18051.5    65.7
   7   5   1  7802.0    29.6  9228.6    52.7
   8   5   1  1683.6    20.9  2105.5    35.3
   9   5   1  8603.3    36.2 10489.6    62.7
  10   5   1  5001.1    30.3  6020.4    51.7
  11   5   1  3016.4    31.5  3335.7    29.6
  12   5   1   970.8    25.3   997.2    31.5
  13   5   1   251.4    29.7   252.3    28.8
  14   5   1  1644.7    49.4  1753.6    31.1
  15   5   1   962.4    45.3  1071.9    48.4
  16   5   1   406.5    42.1   383.0    42.6
  17   5   1  1096.1    49.3  1166.6    50.0
  18   5   1   423.7    45.4   473.1    47.5
  19   5   1    73.2    32.5    27.3    32.4
  20   5   1   461.8    43.4   459.5    54.4
  21   5   1    61.3    37.5    21.1    35.5
  22   5   1   101.3    40.6   107.2    41.0
  23   5   1   208.2    45.8   220.7    47.1
  24   5   1   178.4    47.3   140.5    47.9
  25   5   1   193.5    51.1   186.9    52.3
  26   5   1   139.6    49.0   112.6    52.0
  27   5   1   151.8    48.8   157.8    52.0
  28   5   1   102.2    46.6    75.0    48.8
  29   5   1    35.7    27.3    87.4    46.1
 -29   6   1   -14.7    46.9    61.8    48.0
 -28   6   1   199.1    51.1   111.4    51.0
 -27   6   1   132.3    51.4   153.5    53.7
 -26   6   1   178.3    51.9   125.3    53.2
 -25   6   1   151.3    51.2   186.6    51.6
 -24   6   1    30.0    46.1    67.9    47.0
 -23   6   1    62.7    43.4    -0.1    42.8
 -22   6   1    37.9    39.9    33.8    38.6
 -21   6   1    85.3    39.1   144.8    39.6
 -20   6   1   328.2    43.0   289.1    40.5
 -19   6   1   110.9    35.5    92.8    33.7
 -18   6   1   622.4    47.1   645.9    28.8
 -17   6   1   313.5    35.1   355.8    24.5
 -16   6   1   125.9    30.6   158.8    17.8
 -15   6   1   464.8    43.9   530.5    27.1
 -14   6   1  1984.3    26.5  2104.4    34.6
 -13   6   1   602.2    20.9   678.3    35.3
 -12   6   1  1001.9    27.1  1096.7    36.3
 -11   6   1  2735.2    32.1  3376.1    32.7
 -10   6   1  1151.4    19.2  1276.6    24.7
  -9   6   1  2984.3    27.8  3760.2    47.0
  -8   6   1   745.4    21.8   968.6    35.1
  -7   6   1 13454.5    42.2 16775.3    73.4
  -6   6   1  6524.5    29.0  8165.0    50.9
  -5   6   1  3728.8    35.6  4114.6    35.9
  -4   6   1   792.7    22.3   852.7    21.5
  -3   6   1  1170.8    21.8  1195.6    20.7
  -2   6   1  1187.9    19.2  1295.2    18.8
  -1   6   1   807.8     1.6  2614.3    20.5
   0   6   1  5534.4    18.6  5724.7    18.5
   1   6   1  3337.6    15.0  3379.6    14.4
   2   6   1  1436.0    11.5  1296.4    19.2
   3   6   1  1461.0    22.5  1584.2    22.1
   4   6   1  1070.0    23.1  1206.9    22.7
   5   6   1  3091.3    32.5  3400.7    32.7
   6   6   1 10614.1    29.9 13767.6    60.7
   7   6   1 16789.5    40.8 20714.8    77.7
   8   6   1   503.1    18.1   652.3    29.8
   9   6   1  2055.6    22.6  2465.9    38.3
  10   6   1  1440.5    18.5  1645.5    24.2
  11   6   1  2122.4    28.4  2292.5    27.2
  12   6   1  1495.8    28.2  1698.3    36.4
  13   6   1   597.3    40.6   608.5    32.1
  14   6   1  1965.9    51.4  2125.0    41.8
  15   6   1   358.0    33.5   438.8    36.6
  16   6   1   170.6    30.6   180.6    31.3
  17   6   1   345.6    34.9   390.2    44.4
  18   6   1   617.4    47.7   619.3    48.2
  19   6   1    83.3    33.3   117.6    34.7
  20   6   1   451.9    51.5   474.9    53.0
  21   6   1    77.9    37.3    96.4    38.5
  22   6   1    52.2    39.0    34.9    38.4
  23   6   1    19.9    41.8    10.4    40.5
  24   6   1    53.9    44.8    38.5    46.9
  25   6   1   194.5    49.7   167.2    52.4
  26   6   1   171.3    51.6   167.3    52.8
  27   6   1   150.3    50.5    84.5    49.3
  28   6   1   150.9    49.1   102.4    47.0
  29   6   1    27.6    27.7    -4.2    47.0
 -29   7   1    62.5    48.8    16.9    48.3
 -28   7   1    58.2    49.7    78.6    52.4
 -27   7   1   109.4    49.5   132.9    51.2
 -26   7   1   255.9    53.7   219.0    53.2
 -25   7   1   160.7    50.1   157.6    52.3
 -24   7   1    30.4    46.1    57.9    47.1
 -23   7   1    75.5    44.6    91.5    45.2
 -22   7   1   220.0    44.8   187.6    42.7
 -21   7   1   106.1    39.1   110.7    39.4
 -20   7   1   310.8    41.7   348.8    42.2
 -19   7   1    85.7    34.9    93.7    34.6
 -18   7   1   234.0    35.3   277.2    21.3
 -17   7   1   268.8    34.8   258.1    20.2
 -16   7   1    56.6    29.1    21.4    16.5
 -15   7   1   595.5    45.3   699.4    28.9
 -14   7   1   669.1    42.4   862.5    38.9
 -13   7   1  1163.3    22.1  1398.4    41.7
 -12   7   1  2217.0    32.8  2560.6    45.1
 -11   7   1   748.4    25.4   936.4    24.6
 -10   7   1   257.3    15.0   313.8    21.3
  -9   7   1   960.5    21.9  1158.8    35.2
  -8   7   1   804.6    22.3  1044.2    35.5
  -7   7   1 10241.9    38.4 13030.8    67.7
  -6   7   1  7913.1    52.5  8746.9    53.6
  -5   7   1  2703.9    34.0  3163.9    34.3
  -4   7   1  5025.9    37.8
  -3   7   1  3788.6    31.8  3952.3    31.1
  -2   7   1  3245.8    27.4  3507.9    27.3
  -1   7   1  1011.8     1.8  3359.0    24.3
   0   7   1  1137.3    12.6  1229.8    12.3
   1   7   1  2312.0    14.8  2560.2    14.5
   2   7   1  2846.4    15.6  2845.6    26.2
   3   7   1  3877.7    31.7  4124.9    32.0
   4   7   1  3654.3    33.5  4028.4    33.9
   5   7   1  2293.1    31.5  2445.4    31.1
   6   7   1  5254.2    23.2  6755.4    47.0
   7   7   1  9721.7    33.0 12170.8    63.9
   8   7   1   864.3    19.3  1115.5    34.2
   9   7   1   915.2    19.3  1172.2    33.8
  10   7   1   227.7    16.6   260.1    16.5
  11   7   1  1075.6    25.5  1220.3    24.2
  12   7   1  1769.8    30.0  1874.5    38.9
  13   7   1  1040.2    43.1  1168.0    36.7
  14   7   1   781.7    43.7   739.9    35.3
  15   7   1   602.4    42.9   576.0    46.4
  16   7   1    23.3    27.6    69.5    30.2
  17   7   1   321.7    34.7   327.8    35.7
  18   7   1   211.7    33.7   250.4    35.7
  19   7   1    96.1    33.5    64.3    32.9
  20   7   1   225.4    38.7   259.1    39.3
  21   7   1   152.5    39.1   129.3    38.7
  22   7   1   183.4    42.0   124.5    41.6
  23   7   1    77.2    42.9   101.5    43.0
  24   7   1    15.9    44.4    31.0    44.2
  25   7   1   136.4    48.1   133.7    50.9
  26   7   1   305.1    53.2   258.0    52.8
  27   7   1    78.2    47.2   117.3    47.7
  28   7   1    40.6    28.3    53.5    48.8
  29   7   1    -7.6    35.7    15.6    44.4
 -28   8   1    53.6    47.9    90.2    49.1
 -27   8   1    59.4    49.9    50.5    52.6
 -26   8   1   126.2    50.4    41.2    52.0
 -25   8   1   301.9    54.0   326.2    56.8
 -24   8   1    73.1    47.2    98.2    47.9
 -23   8   1    84.9    44.8   100.2    44.5
 -22   8   1   154.2    44.5   143.2    42.5
 -21   8   1   148.8    40.9   137.9    40.4
 -20   8   1    48.8    36.1    22.6    35.6
 -19   8   1   154.3    35.5   149.8    35.8
 -18   8   1    62.8    31.9    57.4    18.1
 -17   8   1   626.1    46.8   633.7    29.5
 -16   8   1   212.8    32.0   235.9    20.0
 -15   8   1   152.6    30.7   162.8    23.5
 -14   8   1   506.5    43.6   636.6    38.4
 -13   8   1   316.0    32.7   325.8    35.8
 -12   8   1  1412.8    30.3  1690.3    41.6
 -11   8   1   284.4    23.1   346.8    22.5
 -10   8   1  1416.4    27.6  1680.7    27.5
  -9   8   1   591.2    21.0   691.2    23.3
  -8   8   1   779.9    21.7  1046.5    36.2
  -7   8   1  8605.5    60.6  9958.4    62.6
  -6   8   1  2068.7    37.8  2468.3    36.9
  -5   8   1  6485.4    47.3  7385.0    48.2
  -4   8   1  5736.3    41.6  6429.7    42.3
  -3   8   1  1455.7    25.7  1542.3    24.7
  -2   8   1  3015.8    19.3  2734.2    26.7
  -1   8   1  1398.1     2.0  4752.0    30.0
   0   8   1  1321.2    14.3  1363.2    13.7
   1   8   1  7533.2    24.7  7621.1    24.0
   2   8   1  3919.2    19.1  3805.7    30.8
   3   8   1  1882.6    15.7  1805.2    26.3
   4   8   1  9937.5    51.1 10553.3    51.9
   5   8   1  6582.1    46.4  7132.6    47.0
   6   8   1  3164.0    40.1  3620.3    40.0
   7   8   1  8422.3    31.4 10970.7    64.1
   8   8   1  1199.7    20.0  1556.4    37.2
   9   8   1  1040.8    19.1  1282.8    34.7
  10   8   1  1617.0    27.4  1850.1    26.5
  11   8   1   457.0    23.9   545.2    21.8
  12   8   1  1332.4    28.7  1362.2    36.8
  13   8   1   366.0    39.4   420.7    33.5
  14   8   1   439.9    41.4   439.6    34.2
  15   8   1   194.3    30.7
  16   8   1   225.2    31.3   264.0    34.5
  17   8   1   512.6    43.7   540.5    46.5
  18   8   1    29.8    29.7    49.2    31.8
  19   8   1   186.3    35.2   243.6    36.9
  20   8   1    31.6    33.8    33.1    34.4
  21   8   1   112.9    38.4   118.1    38.7
  22   8   1   111.7    41.7    94.5    40.4
  23   8   1    74.9    43.8    72.6    42.9
  24   8   1    85.6    46.5    90.2    45.4
  25   8   1   154.5    49.9   174.1    50.3
  26   8   1    83.0    47.6   113.4    54.0
  27   8   1    95.9    49.2    72.6    50.7
  28   8   1    47.1    28.8   104.5    46.3
 -28   9   1    12.6    47.7    45.5    51.0
 -27   9   1    52.5    48.9    64.4    50.3
 -26   9   1   122.7    51.3    57.4    51.4
 -25   9   1   374.7    55.7   335.3    57.0
 -24   9   1   178.5    50.2   111.2    47.7
 -23   9   1     1.5    43.4    23.3    42.8
 -22   9   1    72.3    42.2    67.0    40.5
 -21   9   1    71.3    40.0    55.6    38.7
 -20   9   1    23.8    35.6    78.7    35.6
 -19   9   1   254.0    38.5   253.9    38.3
 -18   9   1   264.3    36.4   307.8    22.6
 -17   9   1   281.0    34.8   349.0    26.3
 -16   9   1   757.1    45.9   906.4    31.1
 -15   9   1   898.0    44.1  1043.9    40.6
 -14   9   1   206.6    31.7   178.4    24.7
 -13   9   1   505.2    40.0   578.8    28.3
 -12   9   1   375.9    26.1   443.0    35.3
 -11   9   1   420.9    24.2   507.4    23.5
 -10   9   1  3747.5    35.5  4597.4    36.9
  -9   9   1  1949.1    21.1  2407.4    29.8
  -8   9   1  1314.7    23.3  1749.1    39.0
  -7   9   1  5530.4    54.6  6435.1    54.7
  -6   9   1  1246.3    36.8  1412.6    34.3
  -5   9   1  4241.3    43.0  4834.7    42.9
  -4   9   1  9285.4    52.6 10289.8    53.5
  -3   9   1  2482.7    31.1  2794.9    31.1
  -2   9   1  1754.7    18.0  1593.8    24.5
  -1   9   1  3192.6     2.3 10270.3    43.7
   0   9   1  3758.7    20.9  3822.6    20.3
   1   9   1  8863.7    28.6  8930.4    27.7
   2   9   1  2539.5    18.3  2541.5    28.6
   3   9   1  3679.0    20.7  3546.7    34.0
   4   9   1  6141.5    44.8  6823.7    45.7
   5   9   1  6909.7    49.7  7649.4    50.6
   6   9   1   854.9    34.0   952.3    31.8
   7   9   1  4600.9    26.3  6278.0    53.9
   8   9   1  1137.6    19.9  1475.2    38.1
   9   9   1  2078.8    22.0  2324.1    28.5
  10   9   1  3431.0    33.9  3987.0    34.0
  11   9   1   601.5    24.9   782.8    23.8
  12   9   1   408.5    25.8   449.7    33.2
  13   9   1   473.1    41.3   549.0    34.9
  14   9   1   281.4    32.4   277.4    25.0
  15   9   1   731.9    43.6
  16   9   1   658.3    43.1
  17   9   1   351.2    34.8   365.6    43.6
  18   9   1   187.6    33.5   181.5    35.1
  19   9   1   143.2    34.6   159.1    35.7
  20   9   1    40.1    34.2    49.8    35.7
  21   9   1    97.4    39.0   130.0    38.6
  22   9   1    64.2    41.3    83.7    40.7
  23   9   1    22.7    42.3    19.8    41.9
  24   9   1   133.3    48.4    79.1    45.5
  25   9   1   553.2    58.0   484.1    60.0
  26   9   1    99.1    49.9    70.4    50.9
  27   9   1    85.0    48.5    55.8    47.0
  28   9   1    29.4    28.5    35.7    47.3
 -28  10   1    51.7    46.9    46.7    51.0
 -27  10   1   166.2    51.4   177.1    54.1
 -26  10   1   158.5    52.1   179.9    55.7
 -25  10   1   816.2    72.6   848.8    71.8
 -24  10   1     0.0    47.0    65.5    46.4
 -23  10   1   102.1    46.0   103.0    44.7
 -22  10   1     6.6    41.3    11.0    40.8
 -21  10   1   213.9    43.6   241.3    41.5
 -20  10   1   127.6    40.2   112.0    36.2
 -19  10   1   158.1    37.5   211.3    38.3
 -18  10   1   294.1    37.1   279.7    22.3
 -17  10   1   203.7    33.4   218.1    21.0
 -16  10   1   399.3    43.4   442.6    37.3
 -15  10   1   736.3    45.4   822.8    40.1
 -14  10   1   184.1    31.2   223.6    25.7
 -13  10   1   125.6    30.5   176.8    19.0
 -12  10   1   433.7    28.1   558.7    27.4
 -11  10   1  1562.2    30.1  1956.7    30.3
 -10  10   1  2470.4    32.9  2978.2    32.5
  -9  10   1  3289.7    24.5  4173.3    35.5
  -8  10   1   872.3    38.6  1078.8    35.5
  -7  10   1  2792.6    47.4  3309.6    45.7
  -6  10   1   761.9    37.6   951.9    35.1
  -5  10   1  3635.4    43.6  4345.2    43.8
  -4  10   1  7758.9    51.9  8408.7    51.9
  -3  10   1 11303.4    36.8 11021.9    54.2
  -2  10   1  3310.4    23.0  3091.0    31.5
  -1  10   1  1660.3     2.6  4918.9    34.6
   0  10   1  8587.4    30.4  8937.7    30.0
   1  10   1  4769.9    24.3  4866.1    23.3
   2  10   1  4262.4    23.2  4254.9    36.0
   3  10   1  8636.8    30.4  8337.1    49.1
   4  10   1 12603.7    36.1 12044.4    60.1
   5  10   1  5370.0    48.3  5825.4    48.4
   6  10   1   882.8    36.3   968.9    34.4
   7  10   1  3541.0    48.0  3887.0    48.0
   8  10   1   991.9    19.2  1285.0    37.2
   9  10   1  4279.6    24.4  5176.1    37.1
  10  10   1  2906.9    32.8  3447.5    33.3
  11  10   1  1691.2    29.4  1938.7    29.4
  12  10   1   479.3    27.7   513.9    35.1
  13  10   1   207.5    30.9   233.0    25.2
  14  10   1   139.2    29.7
  15  10   1   800.8    43.9
  16  10   1   486.4    42.1
  17  10   1   126.2    30.8   151.4    34.1
  18  10   1   336.3    36.8   397.5    48.9
  19  10   1   189.8    36.5   216.6    37.4
  20  10   1   115.2    36.9   149.6    37.2
  21  10   1   127.9    39.9   180.9    40.8
  22  10   1    54.4    40.4    54.2    41.0
  23  10   1    99.4    44.1   116.6    44.9
  24  10   1    37.3    45.8    66.4    45.6
  25  10   1   686.1    69.7   786.8    73.5
  26  10   1   196.1    51.9   200.6    50.7
  27  10   1   133.5    31.0   111.2    51.1
  28  10   1    37.0    29.1    37.0    49.2
 -28  11   1    65.6    49.1    75.4    49.1
 -27  11   1    55.9    48.0    56.4    53.2
 -26  11   1    55.5    48.3    82.0    50.9
 -25  11   1   819.3    70.3   902.7    75.5
 -24  11   1    95.6    49.2   148.6    50.2
 -23  11   1   144.1    46.9   153.1    46.3
 -22  11   1   118.4    44.2   118.9    43.2
 -21  11   1   171.0    43.0   142.0    39.6
 -20  11   1   154.7    40.5   190.9    39.2
 -19  11   1   368.5    41.4   410.0    42.1
 -18  11   1   436.3    49.6   496.3    50.6
 -17  11   1   342.8    37.5   342.9    27.4
 -16  11   1   476.7    45.0   551.7    39.6
 -15  11   1   243.1    32.5   298.1    27.7
 -14  11   1   325.4    33.8   313.9    37.3
 -13  11   1   601.0    44.0   622.6    29.5
 -12  11   1  1102.5    31.5  1281.8    31.4
 -11  11   1  1000.9    28.7  1219.3    23.6
 -10  11   1   597.0    26.0   738.8    25.4
  -9  11   1  1765.6    29.7  2265.2    30.3
  -8  11   1   546.0    24.1   691.6    24.7
  -7  11   1  2765.5    47.3  3308.5    46.6
  -6  11   1  3836.4    49.8  4544.0    49.8
  -5  11   1  4638.6    49.4  5380.7    50.2
  -4  11   1  8679.1    56.6  9948.4    58.0
  -3  11   1  4613.9    28.7  4442.1    40.9
  -2  11   1  8045.1    33.5  7689.0    46.9
  -1  11   1  1405.5     2.8  3865.3    34.0
   0  11   1  7451.3    30.8  7613.6    29.9
   1  11   1  5369.6    27.2  5499.9    26.2
   2  11   1  5997.5    28.4  6170.2    43.7
   3  11   1  6480.0    29.3  6174.5    46.2
   4  11   1  8016.6    32.3  7758.7    52.8
   5  11   1  5396.1    29.5  5007.4    48.7
   6  11   1  3181.9    47.0  3458.5    45.9
   7  11   1  2078.6    43.8  2415.7    43.5
   8  11   1   738.7    18.4   830.2    24.6
   9  11   1  1272.8    26.4  1478.4    26.5
  10  11   1   610.7    24.2   782.1    24.5
  11  11   1   751.2    27.0   921.5    26.2
  12  11   1  1082.2    31.0  1142.3    29.7
  13  11   1   678.4    43.2   767.6    39.2
  14  11   1   343.3    33.5
  15  11   1   250.4    31.9
  16  11   1   418.6    42.1
  17  11   1   289.2    34.9
  18  11   1   334.5    37.0   364.2    39.7
  19  11   1   250.0    37.5   282.5    39.5
  20  11   1   218.6    39.7   234.9    39.6
  21  11   1   219.3    43.3   210.4    41.0
  22  11   1    34.9    40.7
  23  11   1   107.1    45.4   219.3    47.5
  24  11   1   119.7    48.3    66.6    46.4
  25  11   1   697.7    70.2   745.5    72.7
  26  11   1    77.4    48.1    47.8    50.0
  27  11   1    85.9    30.5    91.9    52.2
  28  11   1    27.2    28.5    -4.2    43.8
 -28  12   1    52.2    30.1    71.7    48.6
 -27  12   1   112.5    49.6   133.2    54.2
 -26  12   1   230.1    53.6   217.6    51.9
 -25  12   1   555.9    58.2   657.4    63.7
 -24  12   1   179.3    51.7   219.1    50.8
 -23  12   1   146.4    48.7   181.9    48.5
 -22  12   1   197.9    46.9   201.6    44.4
 -21  12   1   156.4    42.1   136.7    39.2
 -20  12   1   294.5    44.1   303.9    42.5
 -19  12   1   136.1    37.8   195.1    39.2
 -18  12   1   993.4    54.6  1094.1    57.0
 -17  12   1   241.9    35.8   249.7    28.1
 -16  12   1   405.3    44.8   472.6    39.1
 -15  12   1   263.7    33.5   299.9    37.3
 -14  12   1   449.1    43.1   559.1    29.2
 -13  12   1   484.8    43.7   550.6    30.0
 -12  12   1  1404.7    33.7  1714.4    34.0
 -11  12   1   722.2    29.0   883.2    23.2
 -10  12   1   198.4    18.9   261.6    15.5
  -9  12   1  1747.8    30.2  2096.1    30.3
  -8  12   1   858.5    26.5  1102.3    26.5
  -7  12   1  3804.0    51.8  4485.7    51.8
  -6  12   1  5256.5    55.7  6134.5    56.0
  -5  12   1  1607.3    42.2  1951.8    40.1
  -4  12   1  9942.9    40.9  9708.1    60.4
  -3  12   1  1981.9    24.9  1965.8    34.9
  -2  12   1  4309.5    28.9  4134.6    39.8
  -1  12   1   357.4     3.2   897.7    28.5
   0  12   1  4028.0    27.9  4150.2    26.5
   1  12   1   632.2    19.9   697.0    18.2
   2  12   1  3981.2    26.9  3976.0    40.0
   3  12   1  2113.4    23.3  2018.6    34.9
   4  12   1 10926.3    38.8 10525.7    62.5
   5  12   1  2060.4    24.9  1922.5    40.2
   6  12   1  6055.7    58.0  6879.6    58.6
   7  12   1  4712.3    53.8  5279.2    54.1
   8  12   1  1132.6    39.0  1072.0    25.1
   9  12   1  1412.0    28.1  1663.3    28.0
  10  12   1   195.3    18.1   234.7    18.6
  11  12   1   980.9    28.7  1136.4    23.7
  12  12   1  1021.1    31.2  1038.0    30.2
  13  12   1   368.3    41.2   323.6    37.0
  14  12   1   363.2    41.1
  15  12   1   258.8    32.1
  16  12   1   330.0    41.1
  17  12   1   265.3    34.5
  18  12   1  1031.3    52.8  1197.6    57.6
  19  12   1   230.1    38.6   274.6    40.0
  20  12   1   286.7    41.9   298.8    40.7
  21  12   1   111.8    41.1   107.8    38.3
  22  12   1   277.4    47.0   269.8    43.8
  23  12   1   248.9    48.9   256.3    49.3
  24  12   1   219.1    50.4   285.6    51.2
  25  12   1   604.6    68.7   643.9    71.2
  26  12   1    90.4    31.3   151.6    50.0
  27  12   1    61.6    30.5   165.7    48.7
  28  12   1    26.0    29.3    24.8    44.6
 -28  13   1    59.9    30.5    18.6    47.9
 -27  13   1    82.2    49.2    71.1    53.3
 -26  13   1    95.8    50.7   101.6    50.8
 -25  13   1   328.9    54.5   324.9    54.5
 -24  13   1   227.5    52.2   222.0    51.7
 -23  13   1   256.8    52.2   289.8    51.7
 -22  13   1   492.2    53.0   509.0    60.3
 -21  13   1   109.1    42.3    90.6    40.1
 -20  13   1   326.5    44.7   353.7    44.0
 -19  13   1   294.7    41.4   362.2    43.4
 -18  13   1   426.9    41.5   511.1    53.3
 -17  13   1   254.2    36.0   297.1    30.0
 -16  13   1    40.4    30.6   108.4    25.1
 -15  13   1   173.5    31.4   195.8    26.3
 -14  13   1   331.8    34.1   365.3    28.6
 -13  13   1   154.8    31.6   171.7    19.4
 -12  13   1   387.9    29.0   462.8    29.0
 -11  13   1   273.5    21.7   323.6    19.4
 -10  13   1  1040.9    29.4  1311.7    24.3
  -9  13   1  2292.7    32.8  2667.8    27.4
  -8  13   1   266.2    21.1   333.4    23.2
  -7  13   1  2059.0    30.6  2618.2    33.4
  -6  13   1  1295.1    42.2  1498.0    40.1
  -5  13   1   870.8    26.0   873.4    36.7
  -4  13   1 12903.1    47.2 12616.0    69.8
  -3  13   1  5206.2    34.6  4934.0    48.4
  -2  13   1  4232.4    31.2  4038.8    42.4
  -1  13   1   615.8     3.5  1480.8    31.4
   0  13   1  3773.2    28.8  3954.7    27.4
   1  13   1  1622.6    24.1  1779.3    22.2
   2  13   1  4327.9    30.0  4464.8    44.6
   3  13   1  3299.7    28.2  3384.6    42.5
   4  13   1 10898.5    41.0 10820.6    65.8
   5  13   1   677.2    23.1   641.6    35.8
   6  13   1  2161.3    26.1  2064.5    42.7
   7  13   1  2432.3    45.6  2327.5    29.8
   8  13   1   168.7    17.3   198.0    15.8
   9  13   1  3479.7    35.5  4141.1    36.8
  10  13   1   707.1    27.0   789.4    22.0
  11  13   1   301.3    23.6   340.8    17.2
  12  13   1   405.4    40.9   461.9    38.9
  13  13   1   225.0    31.5
  14  13   1   401.6    40.7
  15  13   1   187.2    31.1
  16  13   1   128.2    30.6
  17  13   1   345.8    36.5
  18  13   1   549.3    49.3
  19  13   1   224.8    39.2   253.1    40.3
  20  13   1   340.4    43.6   391.4    45.2
  21  13   1   111.1    41.9    64.4    38.5
  22  13   1   356.8    48.5   344.0    45.2
  23  13   1   173.0    48.2   207.5    47.7
  24  13   1   196.2    49.5   152.5    48.4
  25  13   1   247.1    52.1   264.5    53.4
  26  13   1   121.9    31.3   141.8    50.3
  27  13   1   127.8    31.2   155.9    48.7
  28  13   1    55.0    29.4    39.4    45.7
 -28  14   1    21.3    30.0    45.0    48.3
 -27  14   1    78.8    31.6   115.7    54.1
 -26  14   1    19.9    47.7    59.3    49.8
 -25  14   1    99.5    50.1    46.0    48.7
 -24  14   1   507.0    58.6   484.1    59.0
 -23  14   1   263.5    51.0   241.3    49.9
 -22  14   1   335.8    51.1   346.9    47.2
 -21  14   1    78.6    42.9   114.4    41.4
 -20  14   1   312.6    44.8   299.6    44.7
 -19  14   1   288.9    42.5   337.4    42.7
 -18  14   1   595.1    52.4
 -17  14   1   343.7    38.6   407.2    41.2
 -16  14   1   385.0    37.5   458.9    41.0
 -15  14   1   632.9    45.6   847.1    43.1
 -14  14   1   389.4    42.2   468.3    29.6
 -13  14   1    48.9    30.0    69.9    18.4
 -12  14   1  1011.4    32.7  1176.6    33.4
 -11  14   1   257.8    22.0   293.9    16.9
 -10  14   1  1476.1    31.1  1834.1    26.8
  -9  14   1  2408.1    33.8  3009.1    28.6
  -8  14   1  1128.6    27.2  1391.5    23.4
  -7  14   1   505.2    25.1   621.6    24.7
  -6  14   1  3222.5    49.9  3759.8    49.2
  -5  14   1  2380.2    30.3  2181.8    43.3
  -4  14   1 14033.7    50.5 14043.0    75.2
  -3  14   1 12763.6    48.1 12940.0    70.1
  -2  14   1  4755.7    35.2  4835.4    48.9
  -1  14   1  1368.3     4.1  3327.4    42.1
   0  14   1 15543.1    50.0 15990.9    48.7
   1  14   1  2366.9    29.1  2595.3    26.9
   2  14   1  4051.9    31.9  4243.3    46.9
   3  14   1 18736.7    53.0 18261.0    81.3
   4  14   1 18663.0    53.1 18032.3    84.3
   5  14   1  2280.1    27.6  2177.3    43.5
   6  14   1  3945.6    30.5  3881.5    49.9
   7  14   1   817.0    18.1   767.9    25.2
   8  14   1  1203.4    27.7  1450.0    27.6
   9  14   1  1748.3    30.5  1929.1    25.4
  10  14   1  1997.5    32.0  2340.7    27.7
  11  14   1   363.9    28.3   400.2    27.6
  12  14   1  1478.9    48.6
  13  14   1    86.5    29.5
  14  14   1   302.1    32.8
  15  14   1   573.6    42.7
  16  14   1   318.4    35.3
  17  14   1   267.4    36.1
  18  14   1   463.2    49.9
  19  14   1   374.8    42.6   414.6    44.7
  20  14   1   268.3    43.2   214.4    40.6
  21  14   1    84.1    41.4   106.6    39.7
  22  14   1   453.8    51.5   436.2    47.3
  23  14   1   269.2    49.7   264.9    45.5
  24  14   1   459.0    54.9   623.8    61.0
  25  14   1    95.3    31.5   135.5    49.6
  26  14   1    22.6    30.1    10.0    47.0
  27  14   1    61.7    30.2   102.8    47.8
  28  14   1    41.3    29.4    38.6    45.6
 -28  15   1    30.9    30.1    74.2    51.0
 -27  15   1    75.0    31.1    13.6    51.8
 -26  15   1    33.2    49.0    15.9    48.3
 -25  15   1   303.0    54.7   381.6    55.1
 -24  15   1   312.0    55.0   421.8    58.8
 -23  15   1    91.2    47.1    98.6    43.4
 -22  15   1   275.0    49.5   231.8    43.2
 -21  15   1   172.2    45.4   209.8    42.3
 -20  15   1   193.7    43.0   233.7    42.4
 -19  15   1   287.3    42.4   391.8    44.5
 -18  15   1   337.1    41.9
 -17  15   1   564.1    51.5
 -16  15   1   582.0    46.2   718.6    44.6
 -15  15   1   498.8    45.3   678.6    43.1
 -14  15   1   402.9    43.5   458.5    30.2
 -13  15   1   369.5    35.1   473.6    30.9
 -12  15   1  1093.2    33.7  1285.4    34.5
 -11  15   1   664.6    31.5   736.6    30.8
 -10  15   1  1706.5    34.1  2043.3    34.6
  -9  15   1  2832.6    35.4  3412.2    30.7
  -8  15   1   490.2    25.8   573.9    21.1
  -7  15   1   311.9    21.6   345.8    19.6
  -6  15   1  1773.0    22.8  1832.0    30.1
  -5  15   1  5115.1    36.2  4954.0    53.3
  -4  15   1 16392.3    55.2 16136.5    81.3
  -3  15   1  8878.8    43.7  8597.5    61.7
  -2  15   1  3695.2    34.0  3760.0    46.7
  -1  15   1   845.9     4.4  2131.9    39.6
   0  15   1 19640.2    57.3 20207.6    55.9
   1  15   1  3051.8    31.8  3053.3    29.2
   2  15   1  4301.4    34.3  4309.3    49.2
   3  15   1  6060.6    37.2  6286.4    56.7
   4  15   1 14668.4    49.9 14538.8    78.8
   5  15   1  4467.5    32.6  4366.6    51.7
   6  15   1  2085.7    26.6  1956.7    41.6
   7  15   1   426.5    16.6   409.6    23.9
   8  15   1   585.5    18.4   552.3    25.0
   9  15   1  3332.8    37.0  3916.6    38.4
  10  15   1  1580.9    32.7  1827.0    33.1
  11  15   1   588.8    30.4   664.6    44.1
  12  15   1   868.8    42.4
  13  15   1   494.8    42.0
  14  15   1   437.5    41.2
  15  15   1   483.0    43.2
  16  15   1   657.1    46.9
  17  15   1   599.3    49.6
  18  15   1   416.6    50.8
  19  15   1   327.7    42.2   393.9    44.7
  20  15   1   242.6    42.9   285.4    42.9
  21  15   1   170.6    43.8   132.4    40.3
  22  15   1   172.4    46.7   239.2    44.2
  23  15   1   155.6    48.3   158.4    43.5
  24  15   1   251.7    51.0
  25  15   1   225.9    33.8   303.0    53.2
  26  15   1    32.5    30.4    32.0    47.7
  27  15   1    86.4    30.6    48.6    46.8
  28  15   1    35.5    38.6    38.0    45.0
 -28  16   1    13.7    42.7
 -27  16   1     7.8    30.5    28.2    48.2
 -26  16   1    17.3    31.3    53.3    48.6
 -25  16   1   146.5    52.0   135.3    50.6
 -24  16   1    92.6    49.5   121.3    52.5
 -23  16   1   286.2    51.6   324.3    46.4
 -22  16   1   164.0    48.2   160.8    43.3
 -21  16   1    62.4    44.0    41.1    39.3
 -20  16   1   211.2    43.4   185.9    41.2
 -19  16   1   211.9    41.7   199.8    41.6
 -18  16   1   276.2    41.2
 -17  16   1   451.2    51.2
 -16  16   1   286.7    36.6   362.8    33.1
 -15  16   1   641.0    47.5   709.2    32.9
 -14  16   1   450.2    43.7   534.6    30.7
 -13  16   1    64.7    29.7    76.3    19.0
 -12  16   1   372.5    27.6   472.8    31.6
 -11  16   1   921.1    33.5  1130.0    33.1
 -10  16   1  2926.4    39.5  3431.8    40.5
  -9  16   1  1612.3    31.5  1927.6    34.0
  -8  16   1  1077.9    28.1  1256.6    23.8
  -7  16   1   883.6    20.5   915.1    22.4
  -6  16   1  1615.2    22.7  1556.6    23.5
  -5  16   1   700.5    17.4   845.7    26.9
  -4  16   1  4946.9    36.4  4827.4    52.2
  -3  16   1  3181.9    32.9  3182.0    46.0
  -2  16   1   472.1    26.4   484.7    34.2
  -1  16   1  2756.1     4.9  6042.4    52.3
   0  16   1  4405.9    35.8  4640.4    33.6
   1  16   1  6895.2    40.5  7202.9    38.3
   2  16   1   534.7    26.0   561.2    36.6
   3  16   1  2553.4    30.2  2582.3    44.7
   4  16   1  3358.1    31.2  3613.9    49.0
   5  16   1   846.6    17.9  1187.4    38.5
   6  16   1  1791.7    18.2  2554.9    45.4
   7  16   1   657.4    18.8   750.2    35.9
   8  16   1  1478.7    21.2  1790.4    43.6
   9  16   1  1423.1    22.0  1600.0    44.7
  10  16   1  2299.9    35.7
  11  16   1   916.9    31.6
  12  16   1   319.7    38.3
  13  16   1    60.3    28.7
  14  16   1   598.6    43.0
  15  16   1   723.0    45.7
  16  16   1   353.2    36.7
  17  16   1   418.4    48.5
  18  16   1   212.9    38.7
  19  16   1   169.4    39.8
  20  16   1   204.0    42.2   187.4    42.2
  21  16   1    81.2    42.3    72.0    40.2
  22  16   1   167.0    46.0   153.8    42.6
  23  16   1   237.3    51.0   286.8    46.7
  24  16   1   121.9    32.6   173.6    51.5
  25  16   1   186.8    33.2   172.6    50.6
  26  16   1     8.8    29.8    56.0    48.1
  27  16   1    31.9    30.4    24.9    46.3
 -27  17   1    26.2    30.6    55.5    48.5
 -26  17   1    29.3    31.4    48.0    49.4
 -25  17   1   170.9    33.8   194.3    52.7
 -24  17   1    30.0    47.2    32.7    49.4
 -23  17   1   223.9    50.7   259.1    45.0
 -22  17   1   101.8    45.6   146.3    43.6
 -21  17   1   197.4    46.3   196.3    42.9
 -20  17   1   375.5    47.7   429.7    48.4
 -19  17   1   152.9    41.4
 -18  17   1   392.4    43.3
 -17  17   1   443.8    51.5
 -16  17   1   152.3    34.7
 -15  17   1   496.7    46.7   600.1    44.6
 -14  17   1   540.4    45.5   754.9    33.1
 -13  17   1   158.7    31.8   244.0    21.4
 -12  17   1   142.7    22.3   168.2    20.7
 -11  17   1   295.8    23.8   393.3    30.7
 -10  17   1   844.1    32.3  1005.3    33.1
  -9  17   1   541.4    29.1   679.5    29.5
  -8  17   1   844.8    27.8  1024.0    30.0
  -7  17   1   606.3    20.2   602.2    21.7
  -6  17   1  1716.9    23.4  1728.2    24.6
  -5  17   1   475.2    16.0   500.2    21.1
  -4  17   1  3661.7    21.8  4692.4    37.9
  -3  17   1  3279.8    27.3  3538.9    34.3
  -2  17   1  3006.3    32.4  3189.0    44.7
  -1  17   1  1580.1     4.8  3329.2    44.8
   0  17   1  1843.9    29.7  1984.9    27.5
   1  17   1  2545.7    31.4  2851.9    29.4
   2  17   1  3546.7    33.2  3639.9    48.1
   3  17   1  3351.5    22.7  4867.1    52.8
   4  17   1  3996.2    22.3  6198.9    58.0
   5  17   1   557.2    15.9   851.8    36.4
   6  17   1   950.3    17.0  1327.8    39.7
   7  17   1   585.8    16.3   843.3    37.9
   8  17   1   787.8    20.2   877.0    39.0
   9  17   1   670.7    29.1
  10  17   1  1140.1    33.2
  11  17   1   477.9    29.7
  12  17   1   151.6    30.9
  13  17   1   183.1    31.1
  14  17   1   453.6    42.3
  15  17   1   398.5    43.7
  16  17   1   152.1    34.6
  17  17   1   277.2    39.0
  18  17   1   506.9    53.5
  19  17   1   124.4    39.4
  20  17   1   334.4    45.0   394.0    47.0
  21  17   1   202.2    45.4   174.8    42.2
  22  17   1   121.9    46.5   145.8    43.2
  23  17   1   284.8    34.6   334.4    48.1
  24  17   1    56.4    31.7    26.9    41.9
  25  17   1    93.1    32.0   122.9    50.3
  26  17   1    14.8    30.5    32.2    48.1
  27  17   1    29.0    30.0    22.3    47.4
 -27  18   1    44.6    31.2    21.1    49.3
 -26  18   1    50.9    31.3    85.2    50.9
 -25  18   1    58.8    32.3    61.7    53.0
 -24  18   1    60.6    47.8    68.3    45.3
 -23  18   1   181.2    50.7   181.7    42.7
 -22  18   1   244.3    50.1   181.5    43.9
 -21  18   1   346.1    50.0   339.1    45.8
 -20  18   1   207.5    44.7   309.7    46.1
 -19  18   1    83.2    39.8
 -18  18   1   792.5    57.4
 -17  18   1   170.2    37.9
 -16  18   1   213.0    36.6
 -15  18   1   290.3    36.8   339.5    33.4
 -14  18   1   417.9    44.8   564.7    32.3
 -13  18   1   321.6    35.3   399.8    31.1
 -12  18   1   174.2    31.8   234.9    21.8
 -11  18   1   515.1    44.5   759.0    33.0
 -10  18   1   136.4    21.8   211.5    21.1
  -9  18   1  1018.6    31.3  1273.4    33.9
  -8  18   1  1808.3    34.1  2040.3    35.3
  -7  18   1   204.9    19.8   264.3    19.4
  -6  18   1   435.9    18.5   376.3    26.6
  -5  18   1   281.7    13.2   338.4    20.1
  -4  18   1  1611.3    18.4  2154.7    31.4
  -3  18   1  2687.8    20.4  3645.6    34.7
  -2  18   1  1940.2    18.6  2964.2    43.8
  -1  18   1   634.6     5.1  1474.5    37.0
   0  18   1  1614.6    23.2  2119.3    27.6
   1  18   1   632.7    20.6   873.3    23.2
   2  18   1  1806.6    18.5  2843.7    44.9
   3  18   1  2967.7    20.1  4630.6    53.2
   4  18   1  1708.1    18.5  2482.8    44.5
   5  18   1   244.5    11.7   368.3    34.0
   6  18   1   267.3    13.3   362.4    34.7
   7  18   1   164.9    12.4
   8  18   1  1091.2    22.6
   9  18   1  1059.4    31.2
  10  18   1   224.8    22.7
  11  18   1   486.8    30.8
  12  18   1   218.0    32.2
  13  18   1   320.5    34.2
  14  18   1   393.2    43.1
  15  18   1   306.7    35.9
  16  18   1   172.5    34.4
  17  18   1   139.4    36.6
  18  18   1   711.5    55.3
  19  18   1   140.7    41.0
  20  18   1   252.3    45.5   286.8    45.7
  21  18   1   400.4    49.3   418.2    48.9
  22  18   1   143.4    32.1   205.7    44.3
  23  18   1   217.0    34.0   208.2    44.8
  24  18   1    14.9    31.1    41.5    42.5
  25  18   1    70.2    31.9    59.5    50.6
  26  18   1    39.1    31.1    96.4    49.1
  27  18   1    54.7    30.6    40.8    46.4
 -27  19   1    63.5    32.0    54.4    48.3
 -26  19   1   101.0    32.5   168.5    50.7
 -25  19   1    35.9    32.1    66.3    50.9
 -24  19   1    94.5    33.4   120.0    46.8
 -23  19   1   234.2    52.3   210.7    44.1
 -22  19   1   127.2    48.3    74.5    41.4
 -21  19   1   367.2    50.6   371.1    48.5
 -20  19   1   286.1    47.4   417.6    49.4
 -19  19   1   187.5    42.9
 -18  19   1   259.7    42.1
 -17  19   1   169.0    39.4
 -16  19   1    37.1    33.9
 -15  19   1   149.3    34.9
 -14  19   1   133.9    33.0   168.7    30.4
 -13  19   1   347.9    43.4   486.7    31.4
 -12  19   1   343.9    34.7   449.6    31.9
 -11  19   1   170.6    32.0   275.7    22.5
 -10  19   1   748.4    44.1  1114.4    35.5
  -9  19   1  2315.6    55.0  3057.6    42.1
  -8  19   1   514.0    29.5   625.2    30.5
  -7  19   1   701.1    28.2   877.2    30.7
  -6  19   1  2449.0    26.0  3219.6    37.7
  -5  19   1   504.8    16.5   562.3    26.5
  -4  19   1  2251.4    19.9  2439.5    33.4
  -3  19   1   434.7    15.3   595.5    33.7
  -2  19   1   965.6    16.9  1492.5    37.5
  -1  19   1   221.4     4.8   502.4    31.9
   0  19   1   121.8    11.0   187.6    15.3
   1  19   1   198.5    11.7   316.5    21.4
   2  19   1   890.8    16.7  1391.7    38.5
   3  19   1   370.7    13.9   511.8    34.8
   4  19   1  1630.8    18.2  2524.6    45.8
   5  19   1   476.9    15.0
   6  19   1  2873.2    22.3
   7  19   1   594.8    21.6
   8  19   1   668.4    23.4
   9  19   1  2860.0    30.1
  10  19   1   726.2    27.7
  11  19   1   125.4    30.9
  12  19   1   398.9    41.0
  13  19   1   369.4    41.6
  14  19   1   113.8    31.6
  15  19   1   140.6    33.1
  16  19   1    63.0    33.2
  17  19   1   194.2    38.5
  18  19   1   289.3    42.1
  19  19   1   209.6    42.2
  20  19   1   251.9    32.2
  21  19   1   211.7    26.2   313.1    47.0
  22  19   1    94.6    25.9   101.1    41.0
  23  19   1   216.3    34.5   187.1    43.8
  24  19   1   112.9    32.5   118.4    43.3
  25  19   1    26.7    31.3    48.4    48.7
  26  19   1    70.3    31.2    75.8    47.6
  27  19   1    82.8    30.9    94.8    48.1
 -27  20   1     2.3    41.3   124.0    48.5
 -26  20   1    84.4    32.0   105.7    51.1
 -25  20   1    47.0    32.4    65.9    51.2
 -24  20   1    80.3    26.8   128.4    43.7
 -23  20   1   198.7    27.9   223.6    46.1
 -22  20   1   175.9    49.7   167.7    44.8
 -21  20   1   388.0    51.6   402.7    49.2
 -20  20   1   134.0    45.0
 -19  20   1    86.7    41.6
 -18  20   1   150.4    41.5
 -17  20   1   170.3    38.9
 -16  20   1   170.0    37.2
 -15  20   1   129.3    34.8
 -14  20   1    26.0    31.8
 -13  20   1   259.2    34.8   273.4    32.4
 -12  20   1   727.6    44.1  1005.0    35.1
 -11  20   1   246.2    33.6   339.2    23.6
 -10  20   1  1147.1    49.6  1669.1    38.2
  -9  20   1  2151.6    52.8  3157.6    43.4
  -8  20   1   253.4    33.5   379.3    31.8
  -7  20   1   888.0    27.9  1411.1    34.4
  -6  20   1  1877.3    30.2  2757.3    37.7
  -5  20   1   438.9    17.8   620.0    28.8
  -4  20   1   883.8    17.0  1003.7    39.6
  -3  20   1   989.6    15.5
  -2  20   1   754.2    15.0
  -1  20   1   336.7     5.3
   0  20   1  1132.4    15.7  1948.8    38.0
   1  20   1   703.5    16.7  1109.5    33.2
   2  20   1   746.1    16.7
   3  20   1   930.4    17.2
   4  20   1  1551.8    18.8
   5  20   1   380.6    16.3
   6  20   1  2522.5    23.4
   7  20   1  1066.0    28.1
   8  20   1   192.5    17.0
   9  20   1  2058.9    33.2
  10  20   1   918.6    30.1
  11  20   1   270.0    20.4
  12  20   1   563.8    34.1
  13  20   1   292.7    34.7
  14  20   1    26.7    30.1
  15  20   1   116.0    33.1
  16  20   1   151.6    35.5
  17  20   1   214.7    39.3
  18  20   1   108.5    28.8
  19  20   1   115.9    29.2
  20  20   1   102.0    24.3
  21  20   1   372.7    28.4   451.4    49.9
  22  20   1   236.4    27.8   284.2    46.5
  23  20   1   230.7    34.7   239.7    45.4
  24  20   1   119.1    33.2   103.7    40.9
  25  20   1    25.8    31.1   107.5    51.3
  26  20   1    63.3    31.4    85.8    48.2
  27  20   1    39.4    41.2    84.3    46.8
 -26  21   1    53.5    31.5    55.2    48.7
 -25  21   1    29.4    31.5     8.3    49.8
 -24  21   1    84.6    26.6    88.2    41.2
 -23  21   1   114.3    27.3   166.0    44.1
 -22  21   1    41.0    26.4    64.9    42.2
 -21  21   1   303.3    36.6   306.7    47.2
 -20  21   1     9.5    42.6
 -19  21   1    61.5    43.2
 -18  21   1    91.4    40.1
 -17  21   1   332.3    43.5
 -16  21   1   573.3    53.2
 -15  21   1    -7.9    33.6
 -14  21   1    60.7    33.4
 -13  21   1   284.7    36.5
 -12  21   1   342.3    36.2   411.1    45.1
 -11  21   1   741.7    47.4   937.0    48.0
 -10  21   1       0      -1  2049.9    40.1
  -9  21   1   800.9    36.9  1110.7    35.2
  -8  21   1   414.4    24.6   504.5    33.0
  -7  21   1   786.2    29.8  1170.5    34.5
  -6  21   1  2415.5    25.9  3851.2    42.7
  -5  21   1   237.3    12.3   303.1    28.8
  -4  21   1   619.1    18.9
  -3  21   1   944.9    19.7
  -2  21   1   325.2    18.0
  -1  21   1    16.0    12.1
   0  21   1  1552.9    18.6
   1  21   1    38.3    10.8
   2  21   1   465.6    16.1
   3  21   1  1304.1    21.4
   4  21   1   550.1    20.3
   5  21   1   268.4    15.3
   6  21   1  2281.2    26.7
   7  21   1   790.5    29.6
   8  21   1   552.1    29.8
   9  21   1   899.7    30.0
  10  21   1  1342.8    31.7
  11  21   1   667.2    28.7
  12  21   1   384.3    23.0
  13  21   1   253.0    21.4
  14  21   1    89.2    20.2
  15  21   1     8.2    24.6
  16  21   1   472.1    27.2
  17  21   1   332.2    25.2
  18  21   1    96.4    23.5
  19  21   1    96.6    24.7
  20  21   1    18.8    24.3
  21  21   1   222.0    27.3   326.4    47.7
  22  21   1    45.5    25.2    32.7    41.6
  23  21   1   131.0    26.8   166.8    44.2
  24  21   1    35.8    31.8    94.3    41.2
  25  21   1    58.6    31.7    60.3    49.1
  26  21   1    56.3    31.1    26.4    46.7
 -26  22   1    52.5    31.2    67.9    47.7
 -25  22   1    65.6    25.8    73.0    46.8
 -24  22   1    40.1    26.4    71.5    40.1
 -23  22   1   229.6    28.7   280.7    46.5
 -22  22   1    88.9    27.4   104.9    43.6
 -21  22   1   270.2    28.6   367.4    50.3
 -20  22   1    31.9    31.7
 -19  22   1    80.3    43.9
 -18  22   1   294.2    45.3
 -17  22   1   190.3    41.7
 -16  22   1   675.0    56.5
 -15  22   1    84.6    37.7
 -14  22   1    26.0    34.1
 -13  22   1   424.5    40.1
 -12  22   1   253.4    35.6
 -11  22   1   342.0    36.8
 -10  22   1   569.9    36.1   817.7    48.3
  -9  22   1   974.5    30.8  1448.1    51.5
  -8  22   1   463.7    24.3   541.9    45.1
  -7  22   1   367.9    22.9   535.0    46.5
  -6  22   1   575.4    20.2
  -5  22   1   409.8    17.2
  -4  22   1   328.6    16.8
  -3  22   1   710.3    20.2
  -2  22   1   111.0    13.7
  -1  22   1   337.8    18.2
   0  22   1  1103.0    20.9
   1  22   1   454.0    19.3
   2  22   1   179.9    13.6
   3  22   1   543.5    18.7
   4  22   1   295.4    16.3
   5  22   1   407.5    22.5
   6  22   1   515.1    23.8
   7  22   1   546.1    29.6
   8  22   1   595.5    29.9
   9  22   1 16635.1   113.6
  10  22   1   478.1    28.2
  11  22   1   250.0    21.1
  12  22   1   226.9    21.0
  13  22   1   398.9    24.8
  14  22   1     8.5    20.2
  15  22   1   153.4    22.3
  16  22   1   634.7    34.6
  17  22   1   161.4    24.0
  18  22   1   186.9    25.1
  19  22   1   160.1    25.0
  20  22   1    60.6    25.2
  21  22   1   232.4    27.9   256.7    47.0
  22  22   1    75.3    26.2    88.2    43.1
  23  22   1   221.1    27.8   234.1    44.2
  24  22   1    68.4    32.0    54.9    40.7
  25  22   1    69.4    32.2    65.4    44.7
  26  22   1    24.1    30.6    -7.7    45.7
 -26  23   1    33.1    30.9    19.7    47.8
 -25  23   1    41.0    25.8    80.5    46.7
 -24  23   1    51.8    26.1    65.7    40.2
 -23  23   1   240.9    28.7   278.3    46.1
 -22  23   1   137.1    27.4   156.2    43.8
 -21  23   1    74.1    27.0    87.6    44.0
 -20  23   1    65.8    26.3
 -19  23   1   198.1    27.6
 -18  23   1   112.0    31.7
 -17  23   1   177.0    31.9
 -16  23   1   324.8    32.3
 -15  23   1   630.2    55.3
 -14  23   1   270.8    29.7
 -13  23   1   329.3    29.2
 -12  23   1   221.1    22.0
 -11  23   1   270.8    21.9
 -10  23   1   249.2    21.2
  -9  23   1   787.9    31.2
  -8  23   1   744.9    30.3
  -7  23   1  2271.0    34.7
  -6  23   1   273.0    14.8
  -5  23   1   772.1    19.5
  -4  23   1   376.5    17.7
  -3  23   1  1122.5    22.2
  -2  23   1   358.6    17.8
  -1  23   1   198.9    14.5
   0  23   1   291.2    16.2
   1  23   1   210.1    14.6
   2  23   1   442.7    19.9
   3  23   1  1295.0    19.8
   4  23   1   444.0    17.6
   5  23   1  1026.5    25.2
   6  23   1   404.4    19.3
   7  23   1  1893.4    32.5
   8  23   1   710.2    29.9
   9  23   1   724.3    30.2
  10  23   1   208.5    19.8
  11  23   1   347.3    22.6
  12  23   1   239.2    21.9
  13  23   1   241.1    22.5
  14  23   1   208.6    23.0
  15  23   1   496.7    29.9
  16  23   1   235.9    24.5
  17  23   1   179.1    24.9
  18  23   1   144.1    25.3
  19  23   1   219.2    26.6
  20  23   1    67.1    25.5
  21  23   1    62.9    26.1
  22  23   1   165.5    27.3   194.4    45.2
  23  23   1   159.9    27.3   164.0    44.0
  24  23   1    86.2    25.7    89.9    40.5
  25  23   1    24.4    31.5    52.4    44.9
  26  23   1    31.5    31.0    27.9    47.4
 -26  24   1    40.4    43.3    38.9    48.5
 -25  24   1    54.9    26.0    56.5    43.5
 -24  24   1    11.4    25.2    58.3    40.6
 -23  24   1    95.4    27.2   132.9    42.0
 -22  24   1   209.3    28.4   275.2    46.8
 -21  24   1    60.3    26.7    69.8    44.5
 -20  24   1    51.7    26.3
 -19  24   1   125.2    26.9
 -18  24   1    67.7    25.3
 -17  24   1   111.5    25.3
 -16  24   1    24.3    23.6
 -15  24   1   176.9    24.7
 -14  24   1   146.6    23.4
 -13  24   1   346.7    24.5
 -12  24   1   254.4    22.8
 -11  24   1   323.9    22.9
 -10  24   1    89.1    21.2
  -9  24   1   233.3    22.0
  -8  24   1   484.6    29.2
  -7  24   1  1531.8    33.0
  -6  24   1  1618.7    23.4
  -5  24   1   320.4    20.0
  -4  24   1  1062.7    21.1
  -3  24   1   809.3    22.5
  -2  24   1   311.1    17.2
  -1  24   1   433.9    20.6
   0  24   1   134.2    14.7
   1  24   1   568.2    21.2
   2  24   1   222.1    15.1
   3  24   1   559.8    19.4
   4  24   1   882.4    19.6
   5  24   1   325.4    18.0
   6  24   1  1378.3    26.9
   7  24   1  1946.6    33.3
   8  24   1   466.2    28.3
   9  24   1   360.5    22.3
  10  24   1   118.1    20.0
  11  24   1   249.3    21.7
  12  24   1   227.9    21.6
  13  24   1   311.5    24.1
  14  24   1   261.2    24.5
  15  24   1   241.5    24.9
  16  24   1    49.7    23.2
  17  24   1   131.6    24.7
  18  24   1    57.1    25.1
  19  24   1   123.8    26.2
  20  24   1    44.1    25.7
  21  24   1    70.0    26.2
  22  24   1   193.1    28.2   272.5    47.3
  23  24   1   144.7    26.8   142.7    42.8
  24  24   1    42.8    25.4   -14.2    38.9
  25  24   1    13.9    31.1    41.3    39.4
  26  24   1    56.2    42.6    51.6    47.0
 -25  25   1    47.0    25.3    57.2    38.8
 -24  25   1    94.5    26.5   100.4    41.3
 -23  25   1    84.0    26.8    93.1    41.3
 -22  25   1   155.0    28.4   179.5    45.1
 -21  25   1    20.1    26.6
 -20  25   1    52.3    26.7
 -19  25   1    90.5    26.9
 -18  25   1    85.0    26.5
 -17  25   1   205.0    27.1
 -16  25   1    74.6    25.0
 -15  25   1    39.7    23.8
 -14  25   1   198.5    24.8
 -13  25   1   211.6    23.6
 -12  25   1   239.7    23.4
 -11  25   1   178.0    23.3
 -10  25   1    49.7    21.5
  -9  25   1   224.4    21.4
  -8  25   1   292.5    21.2
  -7  25   1  1617.6    32.8
  -6  25   1  1119.9    36.6
  -5  25   1   192.8    13.5
  -4  25   1   941.2    22.7
  -3  25   1   942.9    23.2
  -2  25   1   702.7    23.0
  -1  25   1  1376.1    24.7
   0  25   1    -0.2    14.6
   1  25   1  1288.1    24.3
   2  25   1   762.8    22.6
   3  25   1  1232.3    21.1
   4  25   1   974.9    26.0
   5  25   1    86.2    16.6
   6  25   1   777.3    25.3
   7  25   1  1187.1    31.1
   8  25   1   255.8    20.3
   9  25   1   188.1    20.4
  10  25   1    85.4    20.3
  11  25   1   249.4    22.3
  12  25   1   186.8    22.9
  13  25   1   195.0    22.9
  14  25   1   131.6    22.8
  15  25   1    35.7    22.7
  16  25   1   108.8    24.5
  17  25   1   170.1    25.8
  18  25   1    42.7    25.0
  19  25   1    93.0    26.1
  20  25   1    74.0    26.1
  21  25   1    65.0    26.9
  22  25   1   103.0    26.9   132.3    44.1
  23  25   1    59.5    25.9    86.6    42.3
  24  25   1    90.4    26.1    89.3    40.6
  25  25   1    28.4    25.3    57.2    39.8
 -25  26   1    45.3    25.0    43.9    38.3
 -24  26   1   111.4    26.5   132.7    41.7
 -23  26   1    60.6    26.0    30.4    39.6
 -22  26   1   138.4    27.3   188.9    45.5
 -21  26   1    65.2    27.2
 -20  26   1    71.9    27.8
 -19  26   1    23.2    26.5
 -18  26   1    95.2    26.8
 -17  26   1    79.9    26.3
 -16  26   1   141.0    26.2
 -15  26   1    63.7    24.6
 -14  26   1    88.1    24.2
 -13  26   1   306.2    26.7
 -12  26   1   188.8    24.3
 -11  26   1   105.9    22.3
 -10  26   1   143.7    21.8
  -9  26   1   222.6    21.7
  -8  26   1   211.2    20.6
  -7  26   1   588.4    29.4
  -6  26   1   541.6    28.3
  -5  26   1   102.5    13.0
  -4  26   1   569.6    21.8
  -3  26   1   738.0    23.2
  -2  26   1  2289.8    27.1
  -1  26   1  1607.2    25.6
   0  26   1    20.7    14.9
   1  26   1  1623.3    25.1
   2  26   1  2247.4    26.6
   3  26   1   507.7    21.2
   4  26   1   793.1    24.6
   5  26   1   159.0    17.0
   6  26   1   671.9    24.5
   7  26   1   794.6    29.9
   8  26   1   208.8    20.1
   9  26   1   177.2    20.6
  10  26   1   151.8    20.7
  11  26   1   119.2    21.8
  12  26   1   290.4    24.2
  13  26   1   343.5    25.7
  14  26   1    64.1    23.3
  15  26   1    72.6    23.8
  16  26   1   117.0    24.6
  17  26   1   160.1    26.3
  18  26   1    68.4    25.5
  19  26   1    49.5    25.8
  20  26   1    70.5    26.6
  21  26   1    54.2    26.4
  22  26   1   158.2    27.3   197.2    46.1
  23  26   1    38.5    26.0    29.2    40.5
  24  26   1   102.0    26.6    94.1    40.7
  25  26   1    58.5    25.2     8.0    37.2
 -25  27   1    83.2    26.6    57.9    38.8
 -24  27   1   132.6    26.5   210.9    43.7
 -23  27   1     4.2    25.4     8.4    39.6
 -22  27   1   218.7    28.7   269.6    46.4
 -21  27   1   143.9    28.4
 -20  27   1   105.1    28.0
 -19  27   1    36.0    27.0
 -18  27   1   224.5    28.8
 -17  27   1   196.6    28.0
 -16  27   1    84.8    26.3
 -15  27   1   171.3    27.1
 -14  27   1   131.4    25.5
 -13  27   1   175.1    25.0
 -12  27   1    60.9    23.4
 -11  27   1    83.5    22.4
 -10  27   1   275.9    23.5
  -9  27   1   299.0    21.8
  -8  27   1   309.5    21.5
  -7  27   1   186.8    20.1
  -6  27   1   835.2    29.4
  -5  27   1   172.5    14.3
  -4  27   1   845.6    22.7
  -3  27   1   228.0    18.5
  -2  27   1   912.7    23.6
  -1  27   1   199.5    16.0
   0  27   1   569.8    22.1
   1  27   1   178.8    15.6
   2  27   1   811.4    22.6
   3  27   1   197.7    15.2
   4  27   1   677.1    24.6
   5  27   1   230.4    17.4
   6  27   1   707.4    25.4
   7  27   1   157.6    19.6
   8  27   1   368.7    23.3
   9  27   1   396.1    22.9
  10  27   1   293.6    22.5
  11  27   1    51.6    20.9
  12  27   1    44.8    21.6
  13  27   1   107.1    23.7
  14  27   1   141.5    25.0
  15  27   1   201.9    26.1
  16  27   1   115.4    26.4
  17  27   1   191.7    27.2
  18  27   1   270.1    28.8
  19  27   1    79.1    26.8
  20  27   1   157.1    27.9
  21  27   1   176.0    28.0
  22  27   1   221.9    28.3   347.3    49.5
  23  27   1    22.7    25.3    -4.7    38.8
  24  27   1   163.0    26.7   221.1    43.7
  25  27   1    33.1    42.1    50.1    37.9
 -24  28   1    91.8    26.2    77.6    39.8
 -23  28   1    12.0    25.0   -29.8    38.6
 -22  28   1   159.3    27.6   212.1    46.2
 -21  28   1   106.9    27.3
 -20  28   1   213.7    29.0
 -19  28   1    22.7    26.8
 -18  28   1   204.3    28.9
 -17  28   1    34.2    26.5
 -16  28   1    56.3    26.2
 -15  28   1   284.6    27.8
 -14  28   1    80.2    25.1
 -13  28   1   247.6    25.8
 -12  28   1    43.2    23.5
 -11  28   1    53.7    22.6
 -10  28   1   334.8    23.6
  -9  28   1   576.6    32.0
  -8  28   1   180.5    21.1
  -7  28   1   181.2    20.4
  -6  28   1   224.4    25.1
  -5  28   1     2.3    18.4
  -4  28   1   624.5    21.7
  -3  28   1    46.5    14.7
  -2  28   1   699.4    22.8
  -1  28   1   406.1    21.0
   0  28   1   582.4    23.0
   1  28   1   301.6    17.8
   2  28   1   568.2    21.7
   3  28   1    42.4    13.9
   4  28   1   649.7    28.8
   5  28   1    12.3    16.1
   6  28   1   303.0    18.6
   7  28   1   267.6    21.2
   8  28   1   144.9    20.2
   9  28   1   484.9    31.2
  10  28   1   237.8    22.7
  11  28   1    75.9    21.5
  12  28   1    41.5    22.2
  13  28   1   234.3    24.8
  14  28   1    87.6    23.9
  15  28   1   257.6    26.4
  16  28   1    40.1    24.6
  17  28   1    27.4    24.8
  18  28   1   211.3    27.8
  19  28   1    21.4    25.7
  20  28   1   203.5    27.9
  21  28   1   113.7    27.2
  22  28   1   159.8    27.2   226.2    45.9
  23  28   1    18.1    24.9    -3.5    38.7
  24  28   1    60.4    25.4    71.5    39.9
 -24  29   1    29.0    24.6    31.2    38.7
 -23  29   1    44.1    25.5    66.2    40.8
 -22  29   1   172.9    27.6   256.5    46.2
 -21  29   1    29.7    26.2
 -20  29   1   143.1    28.3
 -19  29   1    53.0    27.8
 -18  29   1   165.1    29.1
 -17  29   1    25.1    26.7
 -15  29   1   132.8    26.6
 -14  29   1   200.4    26.7
 -13  29   1   155.3    25.8
 -12  29   1   135.3    24.1
 -11  29   1   147.3    23.4
 -10  29   1    86.7    22.1
  -9  29   1    88.3    21.3
  -8  29   1    81.9    20.6
  -7  29   1   231.0    26.2
  -6  29   1   228.1    25.6
  -5  29   1   150.5    20.6
  -4  29   1   194.9    15.3
  -3  29   1    91.6    15.0
  -2  29   1   771.0    23.0
  -1  29   1   553.1    22.8
   0  29   1   123.4    15.3
   1  29   1   714.1    22.8
   2  29   1   860.2    22.4
   3  29   1    62.0    19.0
   4  29   1   271.2    21.3
   5  29   1   280.7    21.6
   6  29   1   175.8    20.5
   7  29   1   188.3    20.9
   8  29   1    51.3    20.1
   9  29   1    90.4    21.0
  10  29   1    73.0    21.5
  11  29   1   167.7    23.3
  12  29   1    91.4    23.4
  13  29   1   210.3    25.5
  14  29   1   178.5    25.9
  15  29   1   147.5    25.9
  16  29   1    66.3    25.5
  17  29   1    -4.7    25.2
  18  29   1   149.2    27.9
  19  29   1    22.2    26.3
  20  29   1    70.6    27.0
  21  29   1    45.1    26.1
  22  29   1   154.1    27.1   243.1    46.0
  23  29   1    36.7    25.3    44.1    39.7
  24  29   1    11.4    24.1    30.2    39.0
 -24  30   1       0      -1    13.4    39.4
 -23  30   1    18.4    24.4    36.6    39.6
 -22  30   1    74.4    26.5    36.1    41.8
 -21  30   1    74.4    26.8
 -20  30   1    60.9    26.7
 -19  30   1    40.9    27.1
 -18  30   1    44.1    27.0
 -17  30   1    24.3    26.1
 -15  30   1   162.4    27.4
 -14  30   1   114.5    26.4
 -13  30   1   147.8    25.4
 -12  30   1   131.7    25.1
 -11  30   1    94.6    23.6
 -10  30   1    79.2    22.8
  -9  30   1     6.5    21.0
  -8  30   1    71.9    25.9
  -7  30   1    49.7    24.7
  -6  30   1    83.9    24.8
  -5  30   1   493.4    29.1
  -4  30   1   195.2    15.8
  -3  30   1   115.9    15.3
  -2  30   1   239.2    16.4
  -1  30   1   630.5    23.4
   0  30   1    74.9    15.2
   1  30   1   526.0    22.9
   2  30   1   243.3    15.8
   3  30   1   105.9    19.5
   4  30   1   165.4    20.7
   5  30   1   345.1    22.6
   6  30   1   112.9    25.2
   7  30   1    43.6    20.4
   8  30   1   108.1    21.4
   9  30   1    26.5    20.9
  10  30   1    86.7    22.4
  11  30   1    60.0    22.9
  12  30   1   167.2    24.7
  13  30   1   117.8    25.5
  14  30   1   113.9    26.2
  15  30   1   167.3    27.1
  16  30   1    53.7    25.9
  17  30   1    27.1    26.6
  18  30   1    46.7    26.8
  19  30   1    38.4    26.4
  20  30   1    74.1    25.7
  21  30   1   103.5    26.0
  22  30   1    65.6    24.6    45.3    41.6
  23  30   1     9.8    24.5    48.3    39.7
  24  30   1     3.9    46.7   -18.0    37.8
 -23  31   1    34.6    25.5    37.2    39.5
 -22  31   1    45.8    25.5    76.5    41.8
 -21  31   1    81.9    26.1
 -20  31   1    30.3    26.8
 -19  31   1    15.6    25.9
 -18  31   1   133.3    28.9
 -17  31   1    37.2    27.2
 -16  31   1    54.2    32.6
 -15  31   1    32.5    26.7
 -14  31   1   219.5    28.0
 -13  31   1    27.6    25.4
 -12  31   1   236.0    26.3
 -11  31   1    38.7    23.7
 -10  31   1   108.9    23.7
  -9  31   1     7.7    22.1
  -8  31   1    38.9    25.8
  -7  31   1    63.1    25.9
  -6  31   1   127.2    26.5
  -5  31   1   328.5    23.1
  -4  31   1    62.9    20.2
  -3  31   1    60.0    15.1
  -2  31   1    62.2    15.4
  -1  31   1    59.3    15.4
   0  31   1   147.7    16.0
   1  31   1    56.4    15.1
   2  31   1    83.2    15.0
   3  31   1    87.4    20.1
   4  31   1    60.3    20.1
   5  31   1   392.7    24.9
   6  31   1    85.7    26.1
   7  31   1    59.7    21.5
   8  31   1    44.2    21.5
   9  31   1    14.4    21.5
  10  31   1    82.3    23.0
  11  31   1    55.3    23.7
  12  31   1   185.0    25.5
  13  31   1    64.5    25.0
  14  31   1   160.8    27.0
  15  31   1    30.3    26.0
  16  31   1    82.7    27.5
  17  31   1    20.1    27.4
  18  31   1   114.2    28.3
  19  31   1    61.3    27.7
  20  31   1    35.7    26.5
  21  31   1    80.1    26.3
  22  31   1    47.2    25.0    82.0    41.7
  23  31   1    42.8    25.0    55.2    39.3
 -23  32   1    58.1    29.4    27.1    38.3
 -22  32   1    35.7    25.4    22.5    40.5
 -21  32   1    84.8    26.3
 -20  32   1    52.4    26.5
 -19  32   1    35.8    27.2
 -18  32   1   169.1    29.3
 -17  32   1    -0.8    27.0
 -16  32   1    17.9    27.1
 -15  32   1    55.2    28.0
 -14  32   1    80.1    26.7
 -13  32   1    74.8    26.6
 -12  32   1   118.4    26.1
 -11  32   1    42.9    24.5
 -10  32   1   176.2    30.5
  -9  32   1    19.1    27.8
  -8  32   1   276.7    30.2
  -7  32   1    70.3    26.9
  -6  32   1   213.2    28.6
  -5  32   1   339.5    23.8
  -4  32   1   123.8    21.3
  -3  32   1   232.9    16.9
  -2  32   1   372.4    19.5
  -1  32   1   106.3    16.1
   0  32   1   313.1    19.1
   1  32   1    65.2    15.5
   2  32   1   346.2    22.6
   3  32   1   285.0    22.3
   4  32   1   187.1    21.8
   5  32   1   386.3    24.2
   6  32   1   220.5    28.6
   7  32   1    94.0    26.8
   8  32   1   154.7    23.3
   9  32   1    71.7    23.2
  10  32   1   226.1    25.3
  11  32   1    48.5    24.0
  12  32   1   123.4    25.8
  13  32   1    57.3    25.6
  14  32   1    56.3    26.7
  15  32   1    23.6    27.1
  16  32   1    24.9    26.9
  17  32   1    22.0    27.0
  18  32   1   249.8    29.8
  19  32   1    32.6    26.6
  20  32   1    71.9    26.3
  21  32   1    53.8    25.7
  22  32   1    22.8    24.8    51.1    40.7
  23  32   1    31.3    24.9    42.9    39.3
 -22  33   1     4.6    24.1     7.0    39.9
 -21  33   1    34.9    25.2
 -20  33   1   -15.4    25.1
 -19  33   1    32.6    26.5
 -18  33   1   181.0    28.2
 -17  33   1    40.5    28.0
 -16  33   1   -13.6    27.2
 -15  33   1    74.1    27.9
 -14  33   1    44.1    27.5
 -13  33   1   122.9    27.3
 -12  33   1    37.9    25.7
 -11  33   1    56.5    30.7
 -10  33   1    32.7    29.1
  -9  33   1    96.3    29.6
  -8  33   1   324.7    31.6
  -7  33   1    30.7    27.1
  -6  33   1   114.6    28.4
  -5  33   1   342.9    29.5
  -4  33   1    -2.5    20.6
  -3  33   1   293.9    18.5
  -2  33   1   302.6    19.5
  -1  33   1   262.5    17.7
   0  33   1   199.9    17.2
   1  33   1   334.9    19.6
   2  33   1   400.5    26.0
   3  33   1   242.8    22.6
   4  33   1    19.6    20.8
   5  33   1   265.2    23.5
   6  33   1    99.1    28.1
   7  33   1    21.5    27.3
   8  33   1   334.6    31.9
   9  33   1   194.1    29.9
  10  33   1    55.9    24.3
  11  33   1    50.5    24.9
  12  33   1    29.1    25.2
  13  33   1   127.0    26.6
  14  33   1    81.6    26.8
  15  33   1    75.1    27.3
  16  33   1   -12.4    26.8
  17  33   1    53.1    27.3
  18  33   1   153.7    28.0
  19  33   1    45.9    26.1
  20  33   1     0.2    25.0
  21  33   1    25.7    25.2
  22  33   1    20.6    24.4    32.7    40.2
 -22  34   1    -2.8    25.3    45.6    39.7
 -21  34   1    14.7    25.3
 -20  34   1     6.0    25.4
 -19  34   1    36.5    26.1
 -18  34   1    54.8    27.0
 -17  34   1    27.3    27.0
 -16  34   1    68.2    28.1
 -15  34   1    16.2    27.1
 -14  34   1    37.0    27.3
 -13  34   1    22.7    26.7
 -12  34   1    56.9    32.3
 -11  34   1    70.1    31.8
 -10  34   1     5.6    30.4
  -9  34   1   168.1    31.0
  -8  34   1   195.4    31.0
  -7  34   1    14.5    28.7
  -6  34   1   132.2    28.6
  -5  34   1   167.8    28.4
  -4  34   1    31.1    21.5
  -3  34   1    51.4    21.6
  -2  34   1    74.1    16.5
  -1  34   1   357.3    20.4
   0  34   1    84.4    16.7
   1  34   1   242.5    22.5
   2  34   1    67.1    21.4
   3  34   1    81.3    21.7
   4  34   1    41.1    21.6
   5  34   1   194.4    23.5
   6  34   1   123.2    28.6
   7  34   1     5.2    27.8
   8  34   1   253.4    31.7
   9  34   1   146.5    31.0
  10  34   1    32.5    25.2
  11  34   1    58.8    25.5
  12  34   1    36.9    25.8
  13  34   1    11.9    26.2
  14  34   1    39.9    26.8
  15  34   1    -6.3    27.4
  16  34   1    47.8    27.0
  17  34   1    29.6    26.9
  18  34   1    94.6    27.0
  19  34   1    32.0    26.0
  20  34   1    19.8    25.0
  21  34   1    18.3    24.3
  22  34   1    17.9    24.0    44.2    40.0
 -21  35   1     4.7    24.8
 -20  35   1    18.9    24.4
 -19  35   1    54.6    26.0
 -18  35   1    24.7    26.4
 -17  35   1   107.2    27.9
 -16  35   1    18.7    27.0
 -15  35   1    22.6    28.1
 -14  35   1    22.5    27.7
 -13  35   1   127.9    34.9
 -12  35   1     3.3    32.2
 -11  35   1    62.4    32.5
 -10  35   1    31.7    31.0
  -9  35   1    26.2    30.7
  -8  35   1   321.2    33.7
  -7  35   1   -21.9    28.8
  -6  35   1    -1.4    28.2
  -5  35   1   202.4    29.1
  -4  35   1    76.1    23.1
  -3  35   1   131.2    22.8
  -2  35   1    69.0    17.0
  -1  35   1   212.0    18.2
   0  35   1    61.4    17.1
   1  35   1   233.5    23.2
   2  35   1    49.1    21.8
   3  35   1   140.6    23.1
   4  35   1    78.5    22.8
   5  35   1   204.0    24.6
   6  35   1    27.2    28.1
   7  35   1    -6.4    28.6
   8  35   1   303.7    32.6
   9  35   1    86.9    31.5
  10  35   1    78.9    31.7
  11  35   1    83.6    32.3
  12  35   1    43.4    26.4
  13  35   1    91.0    27.5
  14  35   1    37.7    27.5
  15  35   1    48.0    28.0
  16  35   1    76.1    27.8
  17  35   1   116.2    27.8
  18  35   1    25.9    25.7
  19  35   1    67.6    26.0
  20  35   1    31.3    25.3
  21  35   1    43.4    24.2
 -21  36   1    24.0    29.6
 -20  36   1    28.9    24.6
 -19  36   1    41.3    24.9
 -18  36   1     0.3    25.5
 -17  36   1    55.0    26.8
 -16  36   1    42.4    28.0
 -15  36   1     7.7    34.4
 -14  36   1    40.4    35.2
 -13  36   1    36.2    34.7
 -12  36   1    10.8    33.5
 -11  36   1    46.8    32.5
 -10  36   1    38.4    31.8
  -9  36   1    38.1    31.7
  -8  36   1   174.9    32.5
  -7  36   1    40.2    30.6
  -6  36   1    69.1    29.8
  -5  36   1    31.9    28.4
  -4  36   1    17.6    23.1
  -3  36   1    32.3    22.8
  -2  36   1   425.4    28.8
  -1  36   1    48.8    17.4
   0  36   1    16.2    17.1
   1  36   1    64.0    22.2
   2  36   1   432.9    29.4
   3  36   1    23.2    22.8
   4  36   1    17.3    23.1
   5  36   1    34.9    28.1
   6  36   1    88.7    29.2
   7  36   1    22.4    29.3
   8  36   1   194.7    32.1
   9  36   1    47.0    31.9
  10  36   1    20.8    32.2
  11  36   1    18.5    33.1
  12  36   1    57.8    33.5
  13  36   1    39.1    26.9
  14  36   1    64.2    28.0
  15  36   1    -0.5    26.9
  16  36   1    59.9    27.1
  17  36   1    69.2    27.0
  18  36   1    -0.6    25.2
  19  36   1    -3.4    24.7
  20  36   1    71.2    25.1
  21  36   1    43.7    24.5
 -20  37   1    48.7    24.0
 -19  37   1    33.2    24.4
 -18  37   1    23.8    32.7
 -17  37   1    29.3    33.0
 -16  37   1    78.4    34.7
 -15  37   1    49.1    33.5
 -14  37   1   108.0    35.7
 -13  37   1    63.2    35.3
 -12  37   1    50.3    33.8
 -11  37   1    76.9    34.1
 -10  37   1    19.4    32.4
  -9  37   1    42.6    32.5
  -8  37   1    98.9    32.6
  -7  37   1   126.4    31.6
  -6  37   1    53.5    30.3
  -5  37   1   102.9    29.7
  -4  37   1     4.3    23.7
  -3  37   1    85.8    24.1
  -2  37   1   278.3    25.2
  -1  37   1    92.1    17.9
   0  37   1   144.0    22.8
   1  37   1    86.4    23.3
   2  37   1   294.0    25.9
   3  37   1    67.6    24.1
   4  37   1    31.6    24.2
   5  37   1   128.3    29.8
   6  37   1    33.3    29.6
   7  37   1   191.5    32.2
   8  37   1    63.8    31.9
   9  37   1    31.5    32.5
  10  37   1   -18.5    32.3
  11  37   1    44.5    34.3
  12  37   1    37.2    34.0
  13  37   1   113.2    34.3
  14  37   1   112.6    34.1
  15  37   1    15.4    27.2
  16  37   1    56.0    26.8
  17  37   1    55.3    26.5
  18  37   1    19.7    25.1
  19  37   1    26.6    24.4
  20  37   1    47.3    24.2
 -20  38   1    -3.8    40.3
 -19  38   1    74.9    31.1
 -18  38   1    47.6    31.4
 -17  38   1    39.3    33.1
 -16  38   1    36.1    32.6
 -15  38   1    79.3    35.1
 -14  38   1     5.7    33.0
 -13  38   1    23.8    33.5
 -12  38   1    21.4    34.9
 -11  38   1   165.6    35.7
 -10  38   1   -17.7    32.5
  -9  38   1    49.8    33.0
  -8  38   1    34.6    32.2
  -7  38   1   154.9    32.6
  -6  38   1    15.2    30.5
  -5  38   1   238.4    32.5
  -4  38   1   166.7    31.1
  -3  38   1    39.4    24.8
  -2  38   1   232.0    25.2
  -1  38   1   155.3    24.3
   0  38   1   105.4    23.3
   1  38   1   181.4    24.9
   2  38   1   180.0    29.3
   3  38   1    45.4    24.8
   4  38   1   128.2    25.9
   5  38   1   214.4    32.6
   6  38   1    43.5    30.7
   7  38   1   106.9    32.2
   8  38   1    39.5    31.8
   9  38   1    82.5    33.7
  10  38   1   -25.4    32.2
  11  38   1   152.9    35.8
  12  38   1    15.5    34.4
  13  38   1    35.8    34.8
  14  38   1    28.5    33.9
  15  38   1    54.3    33.8
  16  38   1    14.0    32.6
  17  38   1     4.4    25.3
  18  38   1    22.5    24.7
  19  38   1    50.9    24.8
  20  38   1     1.5    40.1
 -19  39   1    49.5    31.0
 -18  39   1    48.2    31.5
 -17  39   1    45.5    32.6
 -16  39   1    28.3    32.2
 -15  39   1    69.3    34.3
 -14  39   1    45.2    33.4
 -13  39   1    33.8    33.6
 -12  39   1    80.1    35.6
 -11  39   1   137.2    35.2
 -10  39   1    23.3    33.6
  -9  39   1   165.1    35.0
  -8  39   1    45.9    33.3
  -7  39   1   154.2    33.8
  -6  39   1    79.7    31.8
  -5  39   1   100.8    31.7
  -4  39   1    87.4    30.4
  -3  39   1   119.3    25.8
  -2  39   1    55.5    24.0
  -1  39   1    76.0    33.7
   0  39   1   101.0    24.0
   1  39   1    67.1    24.1
   2  39   1    49.1    24.5
   3  39   1   180.9    26.6
   4  39   1    80.1    26.0
   5  39   1   115.8    31.8
   6  39   1    77.5    31.9
   7  39   1   116.0    33.2
   8  39   1    26.2    32.3
   9  39   1   136.7    34.6
  10  39   1    25.7    33.8
  11  39   1   154.3    35.8
  12  39   1    58.1    34.2
  13  39   1    11.1    33.9
  14  39   1    42.2    34.0
  15  39   1    55.2    32.5
  16  39   1    42.4    31.5
  17  39   1    26.2    29.6
  18  39   1    54.9    30.9
  19  39   1    39.0    30.0
 -18  40   1     8.4    30.6
 -17  40   1    43.2    30.1
 -16  40   1    25.7    32.3
 -15  40   1    31.5    32.8
 -14  40   1    32.1    34.0
 -13  40   1    13.1    33.9
 -12  40   1    16.5    34.7
 -11  40   1    52.5    33.7
 -10  40   1   143.4    34.9
  -9  40   1   181.2    35.8
  -8  40   1    82.4    33.2
  -7  40   1   130.2    33.8
  -6  40   1    44.7    32.4
  -5  40   1   115.4    32.9
  -4  40   1    37.0    30.8
  -3  40   1   226.2    27.0
  -2  40   1    25.3    34.6
  -1  40   1    81.7    35.2
   0  40   1     0.0    34.3
   1  40   1    94.0    24.9
   2  40   1    16.2    24.6
   3  40   1   165.8    27.3
   4  40   1    60.8    31.3
   5  40   1   156.4    33.1
   6  40   1    62.3    32.5
   7  40   1   136.8    33.2
   8  40   1    54.2    32.6
   9  40   1   111.9    34.1
  10  40   1    98.8    34.4
  11  40   1    37.5    34.1
  12  40   1    45.6    33.4
  13  40   1     5.3    33.2
  14  40   1    51.3    32.8
  15  40   1    63.9    32.9
  16  40   1   -16.4    30.0
  17  40   1    49.6    31.0
  18  40   1    12.3    29.9
 -18  41   1    78.0    41.9
 -17  41   1    25.2    30.9
 -16  41   1    15.7    30.8
 -15  41   1    26.1    31.6
 -14  41   1    29.6    32.9
 -13  41   1    29.8    33.7
 -12  41   1    12.7    34.0
 -11  41   1    54.1    33.5
 -10  41   1   112.5    34.0
  -9  41   1    86.5    35.7
  -8  41   1    63.0    33.3
  -7  41   1    31.3    32.8
  -6  41   1    31.6    32.4
  -5  41   1   185.6    33.6
  -4  41   1    44.4    31.0
  -3  41   1    71.7    29.5
  -2  41   1   124.7    37.4
  -1  41   1   110.5    37.5
   0  41   1    55.7    36.5
   1  41   1   154.9    37.7
   2  41   1    81.0    25.7
   3  41   1    76.3    26.7
   4  41   1    71.4    32.1
   5  41   1   256.3    35.1
   6  41   1    82.7    33.2
   7  41   1    10.1    32.9
   8  41   1    66.8    33.6
   9  41   1     3.6    32.9
  10  41   1   112.8    34.6
  11  41   1    34.7    33.8
  12  41   1     4.8    32.8
  13  41   1    25.3    31.7
  14  41   1    33.0    32.6
  15  41   1    -2.8    30.4
  16  41   1   -11.4    30.8
  17  41   1    52.6    30.2
  18  41   1    55.3    39.8
 -17  42   1   -13.6    29.4
 -16  42   1    45.5    31.3
 -15  42   1    18.1    31.8
 -14  42   1    60.8    32.5
 -13  42   1    22.7    32.6
 -12  42   1     7.6    32.9
 -11  42   1    65.2    34.8
 -10  42   1     7.2    32.9
  -9  42   1    15.9    33.1
  -8  42   1   149.6    34.8
  -7  42   1    23.8    33.7
  -6  42   1   169.8    34.4
  -5  42   1   264.0    34.5
  -4  42   1    28.1    30.4
  -3  42   1    56.0    54.1
  -2  42   1   177.6    39.7
  -1  42   1    70.6    38.9
   0  42   1   136.8    39.3
   1  42   1    86.9    39.3
   2  42   1   143.9    26.8
   3  42   1    71.9    26.8
   4  42   1    78.7    31.9
   5  42   1   150.3    33.7
   6  42   1   128.2    34.6
   7  42   1    -7.7    34.3
   8  42   1    77.9    34.1
   9  42   1    59.8    33.6
  10  42   1    39.2    33.4
  11  42   1    22.5    33.0
  12  42   1    18.8    32.5
  13  42   1    12.7    32.7
  14  42   1    40.3    31.6
  15  42   1    14.7    30.3
  16  42   1    62.4    30.5
  17  42   1    11.3    29.9
 -16  43   1    46.5    30.5
 -15  43   1    21.3    30.5
 -14  43   1    37.5    31.1
 -13  43   1   -10.0    31.8
 -12  43   1    46.0    32.6
 -11  43   1    17.0    33.6
 -10  43   1    10.1    32.4
  -9  43   1    41.5    32.8
  -8  43   1    89.6    34.2
  -7  43   1    22.6    32.5
  -6  43   1    20.4    33.1
  -5  43   1    86.2    32.8
  -4  43   1    12.0    56.3
  -3  43   1    81.4    54.1
  -2  43   1   117.0    39.1
  -1  43   1     3.2    37.6
   0  43   1     6.0    37.9
   1  43   1    25.8    38.7
   2  43   1    94.7    38.0
   3  43   1    32.3    30.4
   4  43   1    40.4    31.1
   5  43   1   111.7    34.4
   6  43   1    76.8    32.5
   7  43   1    25.7    32.3
   8  43   1   108.3    34.6
   9  43   1     2.3    32.6
  10  43   1    54.3    32.8
  11  43   1    18.7    32.2
  12  43   1    12.4    31.5
  13  43   1    21.9    31.5
  14  43   1     2.9    30.1
  15  43   1    -2.8    29.7
  16  43   1    54.0    29.6
 -15  44   1    35.4    30.0
 -14  44   1     4.5    31.0
 -13  44   1    33.4    31.1
 -12  44   1    45.1    31.4
 -11  44   1    -9.7    32.6
 -10  44   1    22.5    32.6
  -9  44   1    42.1    32.9
  -8  44   1   101.7    34.4
  -7  44   1     9.7    32.1
  -6  44   1    77.8    31.9
  -5  44   1    44.7    52.7
  -4  44   1    18.0    56.3
  -3  44   1   103.1    61.1
  -2  44   1    72.0    57.0
  -1  44   1    26.1    39.7
   0  44   1    63.7    38.3
   1  44   1    -1.0    38.2
   2  44   1    79.0    38.6
   3  44   1    26.5    51.7
   4  44   1    24.8    31.3
   5  44   1    72.6    31.6
   6  44   1    49.3    32.6
   7  44   1    20.8    32.8
   8  44   1    51.8    31.8
   9  44   1   100.5    33.4
  10  44   1    21.1    31.9
  11  44   1   -20.3    30.8
  12  44   1    28.6    31.2
  13  44   1     5.7    29.9
  14  44   1    53.5    30.1
  15  44   1    27.9    29.8
 -14  45   1    29.1    30.8
 -13  45   1    -7.3    30.0
 -12  45   1    59.2    31.2
 -11  45   1    17.5    32.6
 -10  45   1    14.7    31.3
  -9  45   1    19.1    31.6
  -8  45   1    16.2    31.4
  -7  45   1    -1.9    32.1
  -6  45   1   119.0    63.1
  -5  45   1     5.0    55.4
  -4  45   1     9.7    53.3
  -3  45   1    61.4    57.1
  -2  45   1    48.5    61.6
  -1  45   1    35.2    39.3
   0  45   1   176.7    40.0
   1  45   1    40.2    40.1
   2  45   1    40.0    56.6
   3  45   1    93.1    61.1
   4  45   1    57.4    53.7
   5  45   1     5.2    31.2
   6  45   1    71.9    32.7
   7  45   1    34.4    33.9
   8  45   1     1.1    31.2
   9  45   1    13.2    31.6
  10  45   1    63.5    31.9
  11  45   1    -2.1    29.3
  12  45   1    47.7    30.7
  13  45   1     8.6    30.0
  14  45   1    29.2    29.7
 -13  46   1    25.1    30.5
 -12  46   1    42.1    30.1
 -11  46   1    42.8    31.5
 -10  46   1    52.1    30.9
  -9  46   1    12.7    31.1
  -8  46   1    12.7    30.9
  -7  46   1    11.6    55.5
  -6  46   1   120.7    52.1
  -5  46   1    36.7    51.6
  -4  46   1    66.5    62.1
  -3  46   1    91.1    54.0
  -2  46   1    66.8    56.3
  -1  46   1    23.3    55.9
   0  46   1   270.5    40.7
   1  46   1     4.5    42.5
   2  46   1    62.3    55.8
   3  46   1   107.9    53.3
   4  46   1   100.4    49.5
   5  46   1    -4.2    50.3
   6  46   1   149.1    31.8
   7  46   1    26.9    30.0
   8  46   1   -16.0    30.8
   9  46   1     6.9    31.6
  10  46   1    25.6    30.7
  11  46   1    23.4    31.0
  12  46   1    27.2    30.1
  13  46   1    29.8    29.3
 -12  47   1    42.1    30.4
 -11  47   1    58.3    30.7
 -10  47   1    27.5    29.9
  -9  47   1    57.0    30.6
  -8  47   1   -11.6    50.1
  -7  47   1   -44.6    47.5
  -6  47   1    27.9    52.4
  -5  47   1    18.6    61.1
  -4  47   1   129.1    55.1
  -3  47   1    -6.8    56.6
  -2  47   1    -5.4    51.8
  -1  47   1    40.7    54.9
   0  47   1   185.0    42.3
   1  47   1    49.9    58.6
   2  47   1     0.8    51.2
   3  47   1     0.3    49.2
   4  47   1    83.2    57.4
   5  47   1   -11.2    51.6
   6  47   1    41.6    52.5
   7  47   1    32.0    29.8
   8  47   1   -28.2    30.3
   9  47   1    44.7    30.0
  10  47   1    46.4    29.8
  11  47   1    43.5    30.2
  12  47   1    27.9    29.6
 -11  48   1    10.2    38.5
 -10  48   1    21.3    45.4
  -9  48   1    65.8    49.5
  -8  48   1    13.7    50.6
  -7  48   1    63.1    50.5
  -6  48   1   -31.7    53.9
  -5  48   1    21.7    49.3
  -4  48   1    30.5    56.2
  -3  48   1    14.5    53.9
  -2  48   1   -26.8    51.1
  -1  48   1    70.8    52.6
   0  48   1    -0.6    52.0
   1  48   1    23.9    53.3
   2  48   1    26.9    49.8
   3  48   1    11.3    53.7
   4  48   1     9.8    44.8
   5  48   1   -16.1    46.0
   6  48   1   -30.7    43.0
   7  48   1   -13.4    46.6
   8  48   1     2.8    29.2
   9  48   1    30.9    29.0
  10  48   1    -5.6    28.5
  11  48   1    -0.6    29.0
  -9  49   1    31.8    48.1
  -8  49   1    36.7    49.3
  -7  49   1    12.3    49.5
  -6  49   1     3.1    48.1
  -5  49   1     5.7    50.4
  -4  49   1    18.9    51.4
  -3  49   1    18.5    49.9
  -2  49   1    20.7    59.5
  -1  49   1    27.5    51.5
   1  49   1    14.8    48.7
   2  49   1    14.3    46.2
   3  49   1    -0.5    47.9
   4  49   1    47.5    54.8
   5  49   1    32.1    49.0
   6  49   1    23.6    44.9
   7  49   1     0.6    47.7
   8  49   1    -0.9    46.6
   9  49   1    28.7    43.3
  -7  50   1    79.5    57.6
  -6  50   1    76.9    47.9
  -5  50   1    56.1    54.1
  -4  50   1    -7.1    53.8
  -3  50   1    51.7    55.5
  -2  50   1    21.5    51.4
  -1  50   1     0.6    54.4
   2  50   1     3.7    50.2
   3  50   1    12.5    50.6
   4  50   1   -13.6    43.0
   5  50   1     6.9    50.0
   6  50   1    27.7    44.4
   7  50   1    31.2    45.3
  -5  51   1   -18.2    46.9
  -4  51   1    25.0    48.0
  -3  51   1    50.7    48.4
  -2  51   1   -15.8    48.3
   3  51   1    25.3    45.2
   4  51   1    27.3    44.2
   5  51   1    54.3    52.7
 -29   0   2    29.0    46.8
 -28   0   2   581.6    70.5
 -27   0   2   -10.1    48.0
 -26   0   2   750.8    72.2
 -25   0   2   135.6    51.9
 -24   0   2    68.3    48.2
 -23   0   2   121.9    46.8
 -22   0   2    28.8    44.5
 -21   0   2    66.1    38.7
 -20   0   2   618.9    54.5
 -19   0   2   263.6    38.0
 -18   0   2   279.9    22.7
 -17   0   2  1382.1    30.1
 -16   0   2   220.0    18.0
 -15   0   2     4.5    16.0
 -14   0   2   913.2    27.5
 -13   0   2  2085.6    30.0
 -12   0   2    78.7    14.3
 -11   0   2  4407.1    23.9
 -10   0   2   623.4    17.9
  -9   0   2 11553.0    45.5
  -8   0   2  3054.5    27.6
  -7   0   2   540.3    17.9
  -6   0   2   347.7    14.9
  -5   0   2  1323.5    15.9
  -4   0   2  1373.2    14.1
  -3   0   2   728.2    10.5
  -2   0   2 16925.5    29.0
  -1   0   2   414.8     8.8
   1   0   2   596.0     7.5
   2   0   2 23216.7    44.8
   3   0   2   710.3     7.6
   4   0   2  2395.1    12.5
   5   0   2  1323.9    12.3
   6   0   2   488.3    11.9
   7   0   2   609.0    14.2
   8   0   2  2645.2    21.6
   9   0   2 13436.4    41.1
  10   0   2   398.4    16.5
  11   0   2  3305.2    28.4
  12   0   2    33.3    12.9
  13   0   2  2142.4    48.7
  14   0   2   915.8    43.9
  15   0   2    26.7    27.0
  16   0   2   321.6    39.2
  17   0   2  1352.9    48.7
  18   0   2   224.2    32.6
  19   0   2   222.2    34.7
  20   0   2   609.0    51.3
  21   0   2     8.6    36.1
  22   0   2    45.0    40.0
  23   0   2   156.5    44.7
  24   0   2    16.7    44.0
  25   0   2    90.5    49.3
  26   0   2   596.1    70.3
  27   0   2    -5.9    47.2
  28   0   2   548.2    56.6
  29   0   2     9.6    44.1
 -29   1   2    50.4    46.8    41.2    48.4
 -28   1   2   167.1    53.6   184.9    53.3
 -27   1   2    22.1    49.0    58.6    50.5
 -26   1   2    82.4    50.5    67.1    51.4
 -25   1   2   611.4    60.4   616.4    64.0
 -24   1   2   275.0    51.8   275.1    55.7
 -23   1   2   276.6    49.8   239.4    50.2
 -22   1   2     3.8    40.7    48.3    40.2
 -21   1   2    20.8    39.9    62.2    38.5
 -20   1   2   420.9    52.2   440.6    53.6
 -19   1   2    73.9    33.8    49.3    16.7
 -18   1   2   199.5    17.7   191.9    18.2
 -17   1   2   689.8    25.7   727.6    27.0
 -16   1   2    79.0    15.7    85.9    16.3
 -15   1   2   781.6    26.5   812.4    27.7
 -14   1   2  1220.3    28.5  1199.1    28.9
 -13   1   2   921.6    25.3   922.9    25.9
 -12   1   2   854.6    18.9   889.8    24.5
 -11   1   2  2279.4    19.2  2393.1    23.5
 -10   1   2  1465.6    20.4  1505.0    26.4
  -9   1   2  3514.8    30.3  3875.8    44.3
  -8   1   2 11140.4    42.6 11171.7    42.2
  -7   1   2  5936.2    30.8  5888.4    30.3
  -6   1   2  1431.5    18.2  1433.0    18.1
  -5   1   2  3724.5    21.4  3821.1    21.5
  -4   1   2   282.0    11.1   317.5    16.1
  -3   1   2   967.3    11.4  1052.0    16.6
  -2   1   2  3542.8    20.9  3760.3    21.2
  -1   1   2  1155.6    11.6  1204.2    11.6
   0   1   2       0      -1    11.6     3.4
   1   1   2  1698.9    11.9  1703.5    11.9
   2   1   2  8627.2    14.5  8047.0    13.1
   3   1   2  1786.5     9.4  1758.5     8.9
   4   1   2   594.0     9.1   535.3     8.6
   5   1   2  4939.2    18.8  4844.1    18.1
   6   1   2  1085.4    13.6  1056.7    13.2
   7   1   2  6814.6    26.7  6619.1    25.5
   8   1   2 11672.2    36.5 11611.2    35.3
   9   1   2  4304.7    27.1  4357.1    26.6
  10   1   2  1612.7    20.7  1560.1    20.1
  11   1   2  3054.7    28.7  2973.5    27.1
  12   1   2   749.7    21.9   750.4    20.6
  13   1   2   756.6    39.9   665.3    38.1
  14   1   2  1533.5    47.5  1576.8    48.8
  15   1   2   640.7    42.2   575.4    42.6
  16   1   2    91.3    27.7   110.7    28.7
  17   1   2   678.8    43.3   697.1    44.0
  18   1   2   260.5    34.1   240.1    33.3
  19   1   2    42.1    30.7    30.9    30.3
  20   1   2   542.7    51.3   562.8    53.1
  21   1   2    55.4    37.9    32.0    36.8
  22   1   2     7.6    38.4    14.7    39.5
  23   1   2   269.2    46.7   332.0    50.2
  24   1   2   302.8    51.6   270.8    51.0
  25   1   2   580.4    57.9   610.8    58.0
  26   1   2    94.8    47.6   122.7    50.9
  27   1   2    34.3    47.4    19.6    46.5
  28   1   2    87.3    45.8   139.6    48.1
  29   1   2   101.4    45.1    19.8    44.0
 -29   2   2    74.1    46.6    18.7    47.6
 -28   2   2   211.6    55.1   184.1    52.9
 -27   2   2    16.5    49.6    38.5    49.7
 -26   2   2   216.3    53.9   241.5    55.9
 -25   2   2   181.8    53.2   203.5    55.4
 -24   2   2    89.2    47.9    89.9    48.6
 -23   2   2   378.0    52.1   355.0    50.0
 -22   2   2    59.0    42.2    63.0    39.6
 -21   2   2    27.3    39.1    57.7    38.6
 -20   2   2   541.2    56.3   563.6    54.8
 -19   2   2   940.6    54.2  1034.6    30.4
 -18   2   2    46.0    31.5    67.3    16.7
 -17   2   2   583.0    24.2   591.4    26.4
 -16   2   2    38.7    14.8    30.5    15.5
 -15   2   2   649.6    26.1   663.3    26.7
 -14   2   2  4432.7    38.9  4614.1    42.0
 -13   2   2   667.0    24.1   716.4    25.4
 -12   2   2  1085.4    19.9  1147.6    25.7
 -11   2   2  1044.5    16.1  1142.6    20.1
 -10   2   2  2099.6    22.2  2190.8    28.3
  -9   2   2  5089.3    34.1  5819.9    51.6
  -8   2   2  1667.3    24.5  1910.2    35.9
  -7   2   2  2491.0    23.6  2838.0    35.1
  -6   2   2  9523.0    34.0 10865.5    52.2
  -5   2   2  1896.9    17.6  2150.1    26.1
  -4   2   2  4542.4    21.1  5281.6    32.3
  -3   2   2  4165.9    26.6  4567.3    27.2
  -2   2   2  4572.0    24.1  4927.7    24.5
  -1   2   2       0      -1  8344.1    26.3
   0   2   2   586.5     8.3   638.3     7.9
   1   2   2 10949.1    14.0 11946.8    14.2
   2   2   2  5850.5    23.7  6056.8    24.1
   3   2   2  4303.9    11.7  4716.6    24.3
   4   2   2  4958.1    15.8  4541.3    13.7
   5   2   2  1881.8    13.5  1824.3    12.4
   6   2   2 10942.7    29.0 10463.9    26.8
   7   2   2  2985.7    20.0  2924.0    18.9
   8   2   2  1782.6    20.0  1739.8    19.0
   9   2   2  4560.8    27.8  4365.0    25.9
  10   2   2  2548.3    23.5  2408.9    21.9
  11   2   2   742.5    21.2   680.8    35.1
  12   2   2  1167.7    23.9  1158.2    39.2
  13   2   2   746.6    39.7   729.8    40.8
  14   2   2  4712.3    63.0  4723.8    64.5
  15   2   2   809.0    42.8   817.6    45.2
  16   2   2    50.3    26.9    42.7    27.5
  17   2   2   633.3    43.4   553.0    43.3
  18   2   2    36.7    28.9    58.2    29.7
  19   2   2  1075.1    52.4  1029.6    51.9
  20   2   2   480.5    54.0   503.5    51.1
  21   2   2    61.1    36.1    29.3    36.3
  22   2   2    49.5    39.5    34.3    39.9
  23   2   2   334.0    49.4   320.0    48.2
  24   2   2    47.8    45.6    62.2    45.3
  25   2   2   252.1    51.8   220.4    52.0
  26   2   2   178.1    50.5   151.1    52.2
  27   2   2    37.4    47.0    37.4    46.7
  28   2   2   150.0    49.1   201.6    49.5
  29   2   2    29.4    43.2    21.2    43.1
 -29   3   2   120.0    47.7    74.7    48.6
 -28   3   2    13.6    48.6    16.3    48.8
 -27   3   2    58.0    51.5   105.2    53.8
 -26   3   2    80.2    50.9    80.2    52.7
 -25   3   2   155.3    50.9   158.9    54.5
 -24   3   2   137.8    49.2   164.3    51.6
 -23   3   2    19.8    43.8    57.5    43.7
 -22   3   2   472.5    50.8   484.3    49.3
 -21   3   2   236.3    43.5   217.3    41.7
 -20   3   2   506.6    54.5   511.0    28.7
 -19   3   2  1003.2    55.4   995.5    31.0
 -18   3   2   101.1    32.5   112.8    17.8
 -17   3   2  1417.3    27.8  1456.5    31.8
 -16   3   2    82.3    15.1    78.3    16.7
 -15   3   2  1005.1    26.5  1078.9    29.6
 -14   3   2  1285.5    27.3  1366.3    31.1
 -13   3   2   299.9    20.4   308.0    24.2
 -12   3   2   717.1    18.8   782.7    24.1
 -11   3   2  2272.4    30.0  2534.8    24.2
 -10   3   2   833.6    18.4  1028.5    33.4
  -9   3   2   900.9    23.3  1061.3    34.3
  -8   3   2  3106.2    28.2  3611.6    42.8
  -7   3   2  1691.4    21.9  2011.5    33.6
  -6   3   2  5746.1    28.3  6676.5    44.1
  -5   3   2  4438.4    23.3  5191.7    36.4
  -4   3   2  1930.6    24.7  2079.5    24.0
  -3   3   2  2887.0    24.5  3163.4    24.7
  -2   3   2  1078.7    15.8  1164.8    15.6
  -1   3   2     0.7     1.7  1414.7    13.6
   0   3   2   159.7     7.9   166.6     7.1
   1   3   2  1695.6     7.5  1813.4     7.1
   2   3   2  1351.5    15.8  1367.3    15.5
   3   3   2  4264.6    25.0  4388.1    25.7
   4   3   2  2768.8    12.0  3137.0    24.8
   5   3   2  6575.3    20.2  7452.6    37.6
   6   3   2  9395.6    26.9 10804.6    47.8
   7   3   2  1420.0    16.4  1663.9    27.2
   8   3   2  4289.6    25.2  4896.9    41.2
   9   3   2   992.3    19.1  1056.7    29.5
  10   3   2   763.9    17.9   871.0    27.7
  11   3   2  2130.3    26.9
  12   3   2   513.7    21.0   532.9    37.0
  13   3   2   279.1    29.5   331.8    31.2
  14   3   2  1057.2    44.7  1095.1    44.5
  15   3   2   914.4    44.1   959.7    45.8
  16   3   2    69.7    27.5    62.6    27.9
  17   3   2  1372.8    48.8  1378.4    50.0
  18   3   2    75.8    30.2    98.7    30.9
  19   3   2   776.7    50.4   818.7    50.6
  20   3   2   459.3    50.2   520.5    50.6
  21   3   2   244.7    40.5   256.7    40.9
  22   3   2   382.8    46.4   445.4    47.7
  23   3   2    -8.6    41.4   -18.5    40.6
  24   3   2   185.4    46.9   117.9    48.3
  25   3   2   190.2    48.7   221.5    52.8
  26   3   2    50.4    47.0    41.5    46.3
  27   3   2   111.5    46.7    88.0    47.3
  28   3   2    45.4    27.1     3.6    45.1
  29   3   2    61.7    27.1    88.2    47.9
 -29   4   2    68.6    46.9    78.6    49.5
 -28   4   2    66.8    48.7    -4.5    50.2
 -27   4   2   143.8    51.6   246.6    57.2
 -26   4   2   266.6    53.9   235.8    55.3
 -25   4   2   116.4    50.7   103.9    54.0
 -24   4   2   279.7    51.5   233.3    51.6
 -23   4   2   372.3    51.1   432.2    53.5
 -22   4   2    83.4    41.5    58.6    40.8
 -21   4   2    78.0    40.3    68.7    38.1
 -20   4   2   127.6    38.2   120.8    19.5
 -19   4   2   741.4    54.0   742.2    30.2
 -18   4   2   219.8    36.9   211.0    19.6
 -17   4   2   351.8    36.8   291.4    23.6
 -16   4   2   851.8    24.6   888.1    28.9
 -15   4   2  1387.6    27.9  1430.4    31.3
 -14   4   2  1729.4    28.0  1824.6    33.6
 -13   4   2   234.7    19.7   256.7    18.9
 -12   4   2  2771.3    24.6  2891.0    33.0
 -11   4   2  2223.0    29.6  2454.3    28.9
 -10   4   2   409.0    17.1   416.2    21.0
  -9   4   2   910.6    23.1  1123.0    35.3
  -8   4   2  6194.6    34.9  7590.5    55.7
  -7   4   2  3860.6    27.6  4757.5    44.0
  -6   4   2  6898.4    30.8  8328.0    49.1
  -5   4   2  2015.5    18.6  2463.1    29.2
  -4   4   2  2825.5    28.3  3187.5    28.5
  -3   4   2  1896.3    22.8  2023.9    22.0
  -2   4   2   916.5    16.4   998.6    15.9
  -1   4   2     0.3     1.2  6282.8    25.8
   0   4   2  6214.3    16.7  5504.2    20.4
   1   4   2  5875.2    17.1  7188.7    14.6
   2   4   2  1175.2    17.2  1084.4    16.2
   3   4   2  2820.7    23.7  3016.4    24.1
   4   4   2  3188.3    26.9  3281.1    26.9
   5   4   2  1584.9    12.2  1895.1    24.7
   6   4   2  5277.2    21.0  6102.2    39.5
   7   4   2  2991.0    20.1  3461.8    35.1
   8   4   2  7081.1    29.9  8021.1    51.5
   9   4   2   845.2    18.3   914.9    30.0
  10   4   2   459.5    16.6   554.7    26.9
  11   4   2  2498.2    28.4  2435.7    35.0
  12   4   2  3084.8    32.1
  13   4   2   309.8    37.4   375.2    32.9
  14   4   2  2026.5    50.9  2184.4    53.7
  15   4   2  1220.8    46.2  1314.7    48.4
  16   4   2   915.5    44.3   997.8    44.1
  17   4   2   234.8    31.6   217.2    32.8
  18   4   2   227.9    34.0   203.8    33.7
  19   4   2   793.8    50.5   788.6    50.6
  20   4   2    97.2    35.8    57.9    34.3
  21   4   2    76.8    37.2    83.3    35.7
  22   4   2    40.0    38.9    48.5    38.4
  23   4   2   474.9    51.1   426.0    50.6
  24   4   2   232.2    47.6   281.0    51.8
  25   4   2   111.9    48.0   149.8    48.4
  26   4   2   248.6    52.3   205.1    49.5
  27   4   2   166.5    49.7   128.5    48.3
  28   4   2    91.0    27.8    89.7    46.2
  29   4   2    47.2    26.8    85.2    47.2
 -29   5   2    89.8    47.8   118.6    49.5
 -28   5   2    54.1    47.1    81.5    50.7
 -27   5   2   182.7    51.7   203.7    54.3
 -26   5   2   133.6    52.4   167.7    53.6
 -25   5   2   115.4    50.2    67.1    53.7
 -24   5   2   170.7    50.3   257.1    51.9
 -23   5   2    76.5    45.8   167.7    48.5
 -22   5   2    97.5    42.1    95.8    41.9
 -21   5   2   437.4    46.9   464.6    55.9
 -20   5   2   459.3    55.5   443.3    27.8
 -19   5   2   125.3    35.5    95.6    18.9
 -18   5   2    21.6    31.6    21.0    17.0
 -17   5   2   334.2    36.7   274.9    23.6
 -16   5   2   387.4    22.3   432.0    27.0
 -15   5   2   447.0    22.8   537.7    28.1
 -14   5   2  1882.3    28.3  2108.7    34.5
 -13   5   2   699.1    23.2   784.7    27.8
 -12   5   2   148.5    12.2   168.9    20.9
 -11   5   2  1407.9    27.0  1727.6    26.8
 -10   5   2  2560.8    23.4  2928.3    30.2
  -9   5   2   745.1    22.4   913.2    34.2
  -8   5   2   867.8    22.8  1038.3    34.4
  -7   5   2 13383.7    44.0 16583.9    72.8
  -6   5   2  7760.9    32.7  9671.3    54.0
  -5   5   2  2506.1    31.8  2695.0    31.0
  -4   5   2  6096.8    38.6  6658.4    39.0
  -3   5   2  1273.3    21.8  1323.5    20.8
  -2   5   2  3572.5    25.9  3992.3    26.3
  -1   5   2     1.1     1.6   746.5    13.7
   0   5   2   886.5    10.1   869.2    12.2
   1   5   2   978.9     9.3  1018.7     8.6
   2   5   2  3634.7    11.8  3859.1    26.2
   3   5   2  2361.2    24.2  2559.6    24.7
   4   5   2  6332.1    36.7  6664.3    37.4
   5   5   2  2873.7    14.1  3525.5    31.6
   6   5   2 10083.9    26.9 11868.4    54.5
   7   5   2 18371.6    39.8 21739.6    76.3
   8   5   2   625.2    17.2   728.1    29.1
   9   5   2   547.4    16.9   612.8    28.5
  10   5   2  2979.9    24.4  3545.2    41.9
  11   5   2  1347.6    24.9  1364.1    31.7
  12   5   2   177.3    16.1
  13   5   2   496.1    38.2
  14   5   2  1599.8    48.2  1640.9    49.2
  15   5   2   561.1    41.9   729.4    44.8
  16   5   2   265.8    31.7   283.8    32.6
  17   5   2   320.7    33.7   382.3    36.1
  18   5   2    16.3    29.1    11.2    29.5
  19   5   2   104.1    33.8    96.2    33.0
  20   5   2   421.8    41.8   467.2    43.5
  21   5   2   468.2    45.6   432.7    43.8
  22   5   2    92.8    39.8   103.9    39.4
  23   5   2    87.8    42.9    78.6    45.5
  24   5   2   177.7    46.9   135.1    46.8
  25   5   2    60.2    47.1    78.6    47.5
  26   5   2    14.8    46.0    88.9    47.4
  27   5   2   215.4    49.4   233.5    48.3
  28   5   2    70.9    27.7    51.6    48.3
  29   5   2    83.6    27.4   104.9    46.7
 -29   6   2   178.0    52.0   193.8    53.3
 -28   6   2   220.8    51.8   222.3    53.1
 -27   6   2   288.9    55.2   230.9    54.0
 -26   6   2   223.7    53.6   190.5    56.7
 -25   6   2   335.5    56.2   363.7    59.1
 -24   6   2   390.2    55.2   456.2    55.9
 -23   6   2    85.3    45.6    57.6    43.5
 -22   6   2     6.6    40.3    32.9    38.8
 -21   6   2   368.7    45.0   421.1    45.7
 -20   6   2   259.2    41.2   239.8    21.9
 -19   6   2   222.2    38.0   267.8    21.8
 -18   6   2   363.0    38.9   377.8    26.1
 -17   6   2    59.5    31.1    89.4    17.9
 -16   6   2  1800.8    54.6  1996.6    35.4
 -15   6   2   615.5    23.4   702.4    29.2
 -14   6   2   352.1    20.4   386.2    27.6
 -13   6   2  1557.1    26.5  1853.4    44.4
 -12   6   2  2288.3    23.4  2568.0    45.1
 -11   6   2  1467.5    28.3  1777.2    27.6
 -10   6   2   803.9    18.3   929.5    23.8
  -9   6   2  1629.1    24.9  1880.2    39.6
  -8   6   2  2278.0    27.0  2797.2    42.8
  -7   6   2  9209.8    38.7 11767.0    64.9
  -6   6   2  4263.4    43.0  5171.2    43.6
  -5   6   2   304.4    24.2   335.8    22.6
  -4   6   2  5829.9    39.3  6698.3    40.6
  -3   6   2  9583.7    44.2 10673.6    45.4
  -2   6   2  1652.8    21.7  1846.7    21.4
  -1   6   2     1.1     2.2  1959.7    19.3
   0   6   2   204.0     9.4   193.7    11.1
   1   6   2  2297.8    13.2  2443.0    12.7
   2   6   2  2832.0    13.0  2833.1    25.2
   3   6   2 10393.0    44.9 10637.5    45.2
   4   6   2  8080.9    42.9  8336.1    43.2
   5   6   2   200.7     9.3   249.1    20.6
   6   6   2  4703.3    19.8  5693.9    42.5
   7   6   2  6873.2    26.5  8492.0    53.5
   8   6   2  3330.4    23.2  3931.2    43.5
   9   6   2  2035.4    21.2  2466.2    38.2
  10   6   2   590.6    16.7   742.1    29.3
  11   6   2   961.6    24.2
  12   6   2  2726.8    32.1
  13   6   2  1619.5    45.6
  14   6   2   256.2    31.2
  15   6   2   341.5    40.6   433.6    43.9
  16   6   2  1854.7    51.2  2012.4    54.4
  17   6   2    95.1    29.0    63.8    29.7
  18   6   2   354.0    36.5   375.5    37.7
  19   6   2   272.4    37.2   286.2    37.5
  20   6   2   341.7    40.6   334.0    40.7
  21   6   2   430.1    43.7   420.7    44.8
  22   6   2     8.1    36.7    18.2    37.9
  23   6   2    64.8    41.7    84.0    42.3
  24   6   2   392.3    52.4   429.3    52.9
  25   6   2   336.9    51.2   265.4    51.5
  26   6   2   288.7    52.2   241.2    55.2
  27   6   2   219.9    51.0   177.1    51.6
  28   6   2   154.3    29.3   178.4    50.0
  29   6   2   122.9    35.6
 -29   7   2       0      -1    50.0    48.8
 -28   7   2   112.1    51.9    47.8    50.7
 -27   7   2   179.9    52.3   252.6    57.5
 -26   7   2   203.9    53.4   311.1    58.9
 -25   7   2   166.9    50.7   149.3    53.7
 -24   7   2   218.0    50.1   190.7    51.3
 -23   7   2     7.1    44.2    58.7    43.3
 -22   7   2   189.1    44.0   197.7    43.1
 -21   7   2    72.5    39.4    84.1    38.6
 -20   7   2   372.8    42.7   408.5    44.6
 -19   7   2   239.0    38.9   269.4    22.2
 -18   7   2   776.1    51.8   806.1    31.8
 -17   7   2   425.7    43.3   477.2    28.3
 -16   7   2   295.5    34.2   297.9    24.4
 -15   7   2   941.8    48.2   983.4    31.2
 -14   7   2   113.7    14.0   131.5    24.6
 -13   7   2  1887.6    27.1  2235.0    47.5
 -12   7   2  1206.0    20.0  1510.3    40.5
 -11   7   2  4036.5    37.6  4802.3    38.0
 -10   7   2  1032.3    19.3  1369.9    25.9
  -9   7   2  2066.4    26.6  2656.7    43.4
  -8   7   2  1653.4    25.4  2100.8    41.2
  -7   7   2  5583.1    33.2  7549.6    56.4
  -6   7   2  2988.1    40.1  3530.8    40.4
  -5   7   2   432.8    27.3   501.9    25.5
  -4   7   2  2333.3    30.8  2693.8    31.1
  -3   7   2  9281.9    45.4 10152.2    46.3
  -2   7   2  1068.5    21.2  1182.4    20.6
  -1   7   2   219.6     3.2   353.6    14.8
   0   7   2  1452.4    13.8  1584.5    13.4
   1   7   2   317.3    10.4   346.1     9.6
   2   7   2  1560.3    12.7  1544.5    22.8
   3   7   2 12863.1    25.7 11672.5    49.5
   4   7   2  2099.8    28.9  2168.2    28.5
   5   7   2   390.6    24.4   445.9    23.7
   6   7   2  1743.5    15.2  2182.7    33.3
   7   7   2  7542.5    27.4  9166.9    57.0
   8   7   2  1357.8    18.8  1771.4    37.1
   9   7   2  1878.3    20.6  2293.3    38.6
  10   7   2   758.4    23.0   902.5    21.9
  11   7   2  5095.6    38.2
  12   7   2  1070.6    26.5
  13   7   2  1540.9    43.9
  14   7   2   117.1    28.6
  15   7   2   903.1    43.7  1021.6    48.5
  16   7   2   209.8    30.2   212.0    32.2
  17   7   2   495.2    42.6   480.7    45.2
  18   7   2   683.6    48.9   758.4    49.3
  19   7   2   235.3    35.9   282.3    38.3
  20   7   2   281.3    38.5   284.6    40.2
  21   7   2   122.0    37.9    60.6    36.5
  22   7   2   145.7    40.1   161.7    41.1
  23   7   2    50.4    42.0    55.3    41.5
  24   7   2   156.0    47.2   153.4    47.7
  25   7   2   198.9    48.9   153.4    48.8
  26   7   2   182.1    50.4   159.4    52.7
  27   7   2   154.1    29.8   188.8    50.6
  28   7   2    81.4    28.6    70.2    44.6
 -28   8   2   221.9    52.4   266.3    57.0
 -27   8   2   113.7    50.8    80.0    50.8
 -26   8   2    31.5    48.5    65.3    51.6
 -25   8   2    66.6    49.0    73.3    51.3
 -24   8   2   205.2    49.7   261.0    50.7
 -23   8   2   112.1    47.1   160.6    46.9
 -22   8   2    26.6    41.3    37.2    40.1
 -21   8   2    39.4    38.7    62.0    39.4
 -20   8   2    85.7    37.0    47.6    35.5
 -19   8   2   122.5    36.2   158.5    20.9
 -18   8   2   428.9    48.0   420.3    30.1
 -17   8   2   385.6    37.5   393.9    28.7
 -16   8   2   453.8    44.6   506.8    28.8
 -15   8   2   268.4    33.3   309.6    25.5
 -14   8   2   132.4    14.1   163.1    24.9
 -13   8   2  1028.8    23.0  1207.4    31.3
 -12   8   2   724.3    17.9   858.0    38.1
 -11   8   2  4432.4    39.6  5228.2    40.0
 -10   8   2  1352.5    27.4  1641.0    27.2
  -9   8   2   126.6    12.1   171.5    15.5
  -8   8   2  2439.0    28.1  3114.2    45.8
  -6   8   2  2085.8    39.3  2453.2    38.6
  -5   8   2  1104.9    32.1  1280.0    30.4
  -4   8   2  2115.6    31.5  2555.4    31.8
  -3   8   2 10319.7    49.5 11935.1    51.8
  -2   8   2  4399.6    33.0  5077.3    33.4
  -1   8   2   789.7    21.0   588.8    17.3
   0   8   2   450.4    12.6   474.1    11.8
   1   8   2   821.6    13.1   915.5    12.3
   2   8   2  5247.7    20.6  5250.0    35.8
   3   8   2 15118.0    30.8 14312.3    57.1
   4   8   2  3590.0    17.8  3305.8    34.1
   5   8   2  1788.6    32.4  1961.5    32.1
   6   8   2  2663.7    17.6  3488.6    40.3
   7   8   2   868.5    16.7  1120.4    33.9
   8   8   2  2433.4    21.2  3051.8    42.7
   9   8   2   147.9    11.1   198.1    21.1
  10   8   2  1620.6    26.8  1886.3    26.3
  11   8   2  4480.4    37.0
  12   8   2   595.3    37.1
  13   8   2  1383.9    45.3
  14   8   2   117.8    28.7
  15   8   2   168.2    29.4
  16   8   2   447.1    42.6   499.2    45.1
  17   8   2   242.0    32.7   230.2    34.1
  18   8   2   412.3    44.5   487.8    47.8
  19   8   2   115.9    33.2   106.4    34.4
  20   8   2    55.1    33.6    25.1    34.7
  21   8   2    78.3    36.6    77.0    37.9
  22   8   2     4.5    38.0   -15.2    38.1
  23   8   2    91.7    43.0   130.4    43.3
  24   8   2   258.5    49.1   215.0    47.8
  25   8   2    80.5    46.3    30.9    49.5
  26   8   2    48.3    45.8   124.1    50.7
  27   8   2    29.6    28.7    49.1    45.3
  28   8   2   169.9    30.0   196.0    49.4
 -28   9   2   150.3    51.0   106.0    50.8
 -27   9   2   226.2    54.0   242.9    55.7
 -26   9   2   122.1    51.8    67.7    54.3
 -25   9   2   112.2    51.2    74.5    53.2
 -24   9   2   171.0    50.2   217.9    52.8
 -23   9   2    85.1    45.4   156.2    47.3
 -22   9   2    44.7    42.7    78.1    41.0
 -21   9   2   208.9    43.8   226.7    42.7
 -20   9   2    48.7    36.6    39.4    36.0
 -19   9   2   121.9    35.5   114.5    21.0
 -18   9   2  1018.5    50.6  1075.7    34.2
 -17   9   2   939.2    49.7  1045.1    33.0
 -16   9   2   818.7    47.4   941.4    31.7
 -15   9   2   359.8    42.7   415.8    37.6
 -14   9   2   894.9    47.3  1161.1    43.4
 -13   9   2   624.5    21.6   774.2    30.4
 -12   9   2  1216.4    20.1  1473.5    25.4
 -11   9   2  1811.9    31.6  2199.6    31.5
 -10   9   2  2182.2    31.3  2630.9    31.5
  -9   9   2  1048.9    19.6  1353.2    25.9
  -8   9   2  6248.4    36.3  8430.5    63.5
  -7   9   2  6962.9    59.7  8602.6    62.5
  -6   9   2  1536.9    40.0  1791.5    37.9
  -5   9   2  3320.4    41.7  3585.9    40.5
  -4   9   2  2167.5    34.7  2474.6    34.1
  -3   9   2 11637.8    54.4 12823.2    55.6
  -2   9   2  6680.9    40.7  7777.9    41.7
  -1   9   2  4802.2    34.9  3985.4    29.9
   0   9   2   948.3    15.4   983.1    14.3
   1   9   2  4219.1    21.4  4376.3    20.6
   2   9   2  9229.7    27.9  9598.9    27.0
   3   9   2 11660.7    30.2 11507.8    54.4
   4   9   2  2685.2    18.0  2511.7    33.3
   5   9   2  3221.9    39.4  3556.9    39.6
   6   9   2  1097.3    35.8  1166.2    33.9
   7   9   2  6786.8    26.8  8723.2    60.8
   8   9   2  7918.9    30.4 10143.5    65.9
   9   9   2   995.4    17.7  1247.4    34.9
  10   9   2  2385.3    30.0  3240.2    45.2
  11   9   2  1629.0    28.4
  12   9   2  1049.2    41.2
  13   9   2   502.2    40.8
  14   9   2   814.1    43.3
  15   9   2   328.8    38.9
  16   9   2   848.3    43.6
  17   9   2  1069.9    47.1  1284.9    53.2
  18   9   2   851.4    47.8   967.9    52.4
  19   9   2    66.2    32.2   109.7    34.9
  20   9   2   101.8    36.0    88.9    35.7
  21   9   2   139.7    39.8   137.8    38.8
  22   9   2    84.9    40.7    48.2    39.5
  23   9   2   104.2    43.2    81.9    42.8
  24   9   2   221.0    48.7   246.2    49.1
  25   9   2    63.5    47.1    62.7    49.6
  26   9   2    82.3    47.6    58.2    47.1
  27   9   2   153.3    30.4   118.9    49.7
  28   9   2    79.3    28.8    53.5    42.5
 -28  10   2     8.9    47.0    -2.9    48.2
 -27  10   2    79.9    50.0    97.8    54.2
 -26  10   2   145.5    51.4    98.4    52.8
 -25  10   2    57.2    49.3    96.6    50.0
 -24  10   2    52.8    48.5    37.0    46.0
 -23  10   2   541.8    65.2   612.7    65.9
 -22  10   2   382.5    50.1   401.6    49.6
 -21  10   2   571.0    60.2   600.5    59.3
 -20  10   2   127.7    40.1   113.5    37.6
 -19  10   2   296.6    41.2   291.6    23.7
 -18  10   2   474.0    48.5   502.4    31.8
 -17  10   2   604.6    47.6   708.7    31.3
 -16  10   2   305.9    35.2   345.7    36.9
 -15  10   2   251.0    33.2   293.4    36.2
 -14  10   2   300.6    34.1   351.2    23.3
 -13  10   2   932.5    47.6  1147.6    32.5
 -12  10   2  2420.0    23.3  2935.3    30.6
 -11  10   2   937.0    28.8  1104.0    23.0
 -10  10   2  1273.5    27.9  1620.9    28.6
  -9  10   2   419.6    17.5   527.7    23.0
  -8  10   2  3523.5    49.9  4054.0    49.6
  -7  10   2  2819.3    47.8  3296.2    46.6
  -6  10   2  3880.4    49.8  4443.5    48.8
  -5  10   2   836.2    35.2   964.8    33.0
  -4  10   2   631.4    30.6   705.8    28.0
  -3  10   2  9624.5    53.8 10942.8    54.9
  -2  10   2  4907.5    38.4  5416.5    38.2
  -1  10   2  4165.7    35.6  3710.1    30.8
   0  10   2  3355.8    22.2  3516.1    21.5
   1  10   2  3478.7    21.9  3582.7    20.8
   2  10   2  4375.2    23.0  4810.4    22.3
   3  10   2 17397.4    39.0 16663.6    67.1
   4  10   2  1068.3    16.4  1013.0    29.6
   5  10   2  1378.0    18.3  1280.1    33.2
   6  10   2  4639.6    50.2  5266.7    51.1
   7  10   2  3516.9    48.2  3963.9    48.3
   8  10   2  3065.7    22.2  4002.6    48.1
   9  10   2   310.1    15.1   418.9    31.0
  10  10   2  1020.9    25.5  1337.0    36.8
  11  10   2  1083.5    27.1
  12  10   2  2701.3    50.9
  13  10   2   745.9    42.7
  14  10   2   271.5    31.8
  15  10   2   191.9    29.7
  16  10   2   213.7    30.7
  17  10   2   595.8    43.6   650.4    49.7
  18  10   2   495.1    45.7   615.9    50.5
  19  10   2   294.3    37.8   381.5    40.6
  20  10   2   102.5    36.6   137.4    37.1
  21  10   2   579.1    55.6   690.2    60.2
  22  10   2   361.1    46.3   374.8    48.1
  23  10   2   576.1    53.7   663.5    64.9
  24  10   2     9.4    44.4    46.9    45.7
  25  10   2    41.8    47.4    52.1    46.6
  26  10   2    57.8    30.2    90.0    50.3
  27  10   2    24.4    28.7    29.6    44.4
  28  10   2    39.9    28.3     2.2    44.5
 -28  11   2    61.6    49.8    51.6    50.7
 -27  11   2   286.0    53.3   257.5    55.5
 -26  11   2   392.8    56.3   354.3    58.4
 -25  11   2    66.5    49.1    89.7    52.2
 -24  11   2   235.7    53.5   241.5    52.6
 -23  11   2   101.8    46.9   147.9    46.3
 -22  11   2   199.3    46.5   280.0    47.0
 -21  11   2   205.5    44.7   222.2    42.1
 -20  11   2   115.0    39.9    81.3    38.0
 -19  11   2   106.3    37.5   135.1    22.0
 -18  11   2   641.7    52.0   641.3    32.5
 -17  11   2   184.9    34.7   213.3    22.2
 -16  11   2   762.1    48.1   931.0    42.7
 -15  11   2   157.6    32.1   251.9    27.3
 -14  11   2   603.9    45.1   707.2    30.4
 -13  11   2  1645.6    51.9  1927.8    36.0
 -12  11   2  5901.4    31.3  7363.4    41.9
 -11  11   2  1273.8    30.6  1491.9    25.3
 -10  11   2   345.1    24.3   421.3    19.9
  -9  11   2  1058.0    27.8  1343.9    26.8
  -8  11   2   948.8    26.0  1144.0    26.0
  -7  11   2   687.9    39.1   792.8    35.0
  -6  11   2  1951.8    44.3  2333.3    42.3
  -5  11   2  4920.4    51.9  5672.1    51.7
  -4  11   2  2430.7    40.1  2742.3    38.8
  -3  11   2 19422.0    50.5 18393.4    71.2
  -2  11   2  2044.7    34.1  2276.8    32.8
  -1  11   2  4586.8    39.5  4162.7    35.2
   0  11   2  5053.3    27.1  5210.8    26.3
   1  11   2  3838.4    24.5  4037.6    23.5
   2  11   2  1994.3    20.5  2191.3    19.1
   3  11   2 16980.3    41.3 16840.3    70.5
   4  11   2  2295.2    21.1  2255.6    37.0
   5  11   2  7576.8    31.0  7130.9    55.3
   6  11   2  1290.3    40.2  1465.3    38.7
   7  11   2  1002.7    39.0  1112.5    37.7
   8  11   2  1347.9    18.1  1763.5    39.8
   9  11   2  1200.4    26.1  1616.8    39.0
  10  11   2   513.6    24.1   658.6    34.2
  11  11   2  1407.5    29.3
  12  11   2  5766.0    65.5
  13  11   2  1451.9    47.0
  14  11   2   549.9    41.0
  15  11   2   109.2    28.6
  16  11   2   774.7    44.1
  17  11   2   128.2    31.3
  18  11   2   556.9    46.6   618.7    51.6
  19  11   2    67.9    33.3    60.0    35.2
  20  11   2   103.6    36.6   142.1    37.8
  21  11   2   117.0    40.1    93.9    38.5
  22  11   2   272.1    45.8   272.5    43.0
  23  11   2    57.9    43.4   107.7    45.5
  24  11   2   180.9    48.4   233.7    49.2
  25  11   2   108.2    48.5    66.1    47.9
  26  11   2   396.9    34.7   557.1    67.4
  27  11   2   210.2    31.6   241.1    51.2
  28  11   2    29.1    28.6    52.6    46.3
 -28  12   2   169.4    49.8   188.2    53.9
 -27  12   2    64.5    50.3    65.7    51.7
 -26  12   2   170.5    53.3   243.5    58.5
 -25  12   2   351.8    55.2   442.7    58.2
 -24  12   2    82.9    50.1   149.2    49.7
 -23  12   2   310.2    52.0   346.8    52.1
 -22  12   2   106.1    45.7    99.5    42.2
 -21  12   2   617.4    61.1   681.8    58.2
 -20  12   2   209.2    42.5   252.9    41.3
 -19  12   2   401.4    43.3   379.2    29.7
 -18  12   2   342.7    41.0   398.9    29.3
 -17  12   2   266.3    36.7   313.9    30.9
 -16  12   2   126.3    32.5   152.9    26.0
 -15  12   2    84.8    30.6   109.0    25.7
 -14  12   2   283.7    34.1   342.5    28.7
 -13  12   2   533.2    45.0   650.5    30.4
 -12  12   2   844.4    31.0  1016.7    32.3
 -11  12   2  1333.8    31.3  1593.5    33.0
 -10  12   2  3188.4    37.3  3865.0    31.3
  -9  12   2   386.0    25.0   452.7    19.9
  -8  12   2   400.1    24.9   472.6    23.4
  -7  12   2  2303.9    46.1  2788.2    45.1
  -6  12   2  3794.0    51.7  4564.6    51.6
  -5  12   2  3320.8    49.2  3764.8    47.2
  -4  12   2  2423.4    43.7  2728.7    42.2
  -3  12   2 12136.2    43.8 11548.0    61.2
  -2  12   2  2983.9    38.6  3536.5    37.7
  -1  12   2  1574.3    33.1  1314.1    28.5
   0  12   2  1094.3    21.3  1157.2    19.6
   1  12   2  1576.8    21.9  1652.3    20.3
   2  12   2  5419.0    29.1  5671.4    27.6
   3  12   2 12867.5    39.5 12546.6    65.2
   4  12   2  2251.8    23.5  2242.0    39.4
   5  12   2  3454.7    26.4  3477.7    46.3
   6  12   2  6695.3    32.0  6404.6    57.3
   7  12   2  2971.9    47.2  3205.9    46.4
   8  12   2   319.4    15.4   461.7    32.8
   9  12   2   444.9    23.6   606.4    34.2
  10  12   2  3003.7    34.2  4207.3    54.3
  11  12   2  1917.8    32.3
  12  12   2   938.7    42.9
  13  12   2   383.2    39.6
  14  12   2   276.7    31.2
  15  12   2    45.6    27.3
  16  12   2   153.5    30.2
  17  12   2   267.6    33.9
  18  12   2   316.0    37.4   405.7    42.2
  19  12   2   391.9    40.7   483.6    52.2
  20  12   2   206.9    39.3   217.6    40.0
  21  12   2   615.9    57.5   694.5    57.3
  22  12   2   165.7    43.8   190.8    42.0
  23  12   2   330.6    50.0   369.6    51.3
  24  12   2   136.8    46.8   108.0    47.6
  25  12   2   382.7    34.7   483.0    55.2
  26  12   2   117.4    31.0   112.6    48.1
  27  12   2    48.1    29.4   106.3    49.4
  28  12   2   145.7    30.1   156.7    48.7
 -28  13   2    19.9    30.6    99.8    51.9
 -27  13   2    32.4    47.1   129.5    53.8
 -26  13   2   184.3    52.7   203.4    54.9
 -25  13   2   190.6    52.3   184.9    51.7
 -24  13   2   330.5    54.8   346.3    55.2
 -23  13   2   184.6    50.7   230.7    51.2
 -22  13   2    84.7    46.2    48.5    41.1
 -21  13   2    46.3    41.6    41.5    37.2
 -20  13   2   301.2    44.8   337.5    43.2
 -19  13   2   238.1    40.6   284.0    40.9
 -18  13   2  1570.0    60.9  1810.8    40.6
 -17  13   2   280.1    37.2   343.2    42.0
 -16  13   2   324.0    36.3   369.4    31.9
 -15  13   2   781.7    47.1   952.2    44.0
 -14  13   2  2623.8    58.3  3220.2    41.7
 -13  13   2  2147.9    55.2  2738.4    40.0
 -12  13   2  1156.8    32.9  1519.0    34.9
 -11  13   2   885.0    31.4  1112.9    25.2
 -10  13   2   723.2    29.2   921.8    23.1
  -9  13   2  1619.2    30.7  1897.9    25.7
  -8  13   2  2709.6    33.6  3323.0    28.7
  -7  13   2   684.7    26.4   819.9    25.3
  -6  13   2  3816.2    51.9  4441.6    51.5
  -5  13   2   654.4    39.7   745.3    35.9
  -4  13   2  6282.5    38.1  6071.2    53.8
  -3  13   2  5332.1    35.8  5316.1    50.2
  -2  13   2  6921.5    53.7  7619.0    52.5
  -1  13   2  1491.9    36.3  1301.3    31.3
   0  13   2  3038.5    27.9  3275.3    26.1
   1  13   2  1364.6    23.7  1473.8    21.6
   2  13   2  6278.5    32.9  6732.6    31.4
   3  13   2  5277.5    31.0  5342.2    50.3
   4  13   2  5942.1    32.1  5722.2    53.5
   5  13   2   999.2    22.5   924.1    37.5
   6  13   2  3880.9    27.9  3835.8    49.5
   7  13   2  1365.6    21.5  1332.4    38.6
   8  13   2  2879.0    31.4  3786.5    50.0
   9  13   2  1998.0    30.2  2832.3    47.2
  10  13   2   984.0    27.7  1393.9    41.2
  11  13   2   903.1    29.3
  12  13   2   959.4    43.5
  13  13   2  2367.5    52.7
  14  13   2  2803.5    55.8
  15  13   2   690.9    42.9
  16  13   2   375.1    35.6
  17  13   2   269.0    34.8
  18  13   2  1479.8    55.8
  19  13   2   222.3    38.1   248.8    40.5
  20  13   2   390.7    44.6   323.9    41.9
  21  13   2    37.8    39.3    31.9    37.8
  22  13   2    70.8    42.1    70.3    39.1
  23  13   2   144.8    45.6   182.3    48.0
  24  13   2   239.4    49.7   225.0    50.2
  25  13   2    62.1    30.6    92.4    48.2
  26  13   2   208.3    32.4   244.3    53.0
  27  13   2    36.6    29.5    38.1    49.0
  28  13   2    24.2    27.6    61.2    47.2
 -28  14   2    87.1    30.8   112.4    51.3
 -27  14   2    44.8    47.0    76.2    51.5
 -26  14   2    85.7    49.0    27.4    50.9
 -25  14   2   356.4    57.2   396.4    57.0
 -24  14   2    99.1    49.9    72.3    51.6
 -23  14   2    93.1    48.6    89.8    46.3
 -22  14   2    99.9    45.9   103.3    39.8
 -21  14   2   252.3    47.8   215.1    42.3
 -20  14   2    82.5    41.5   110.8    38.9
 -19  14   2    85.2    38.8   119.3    37.3
 -18  14   2   458.7    52.0   527.3    34.9
 -17  14   2   151.7    35.4   177.6    29.7
 -16  14   2   179.5    34.2   141.9    27.2
 -15  14   2    75.1    31.2    73.1    18.7
 -14  14   2   639.3    44.9   872.0    32.2
 -13  14   2   313.0    34.6   437.0    30.4
 -12  14   2   259.5    22.9   362.8    30.5
 -11  14   2   310.2    23.0   392.9    29.4
 -10  14   2   529.5    28.5   642.9    23.3
  -9  14   2  1171.6    28.7  1438.4    24.7
  -8  14   2   257.2    19.2   321.7    17.6
  -7  14   2  2123.4    30.4  2573.7    26.6
  -6  14   2  5652.2    39.8  8193.4    64.2
  -5  14   2  1136.9    27.6  1087.3    38.1
  -4  14   2  1106.4    28.0  1148.8    38.3
  -3  14   2 10324.8    45.5 10364.0    64.2
  -2  14   2  2466.4    44.3  2684.8    41.6
  -1  14   2  1419.3    40.2  1233.2    34.6
   0  14   2 27039.0    63.0 28445.7    62.4
   1  14   2  1021.7    25.4  1140.7    22.8
   2  14   2  2781.5    28.7  3047.6    26.7
   3  14   2 11014.5    42.3 10997.7    68.0
   4  14   2  1548.3    25.2  1502.8    40.1
   5  14   2  1670.6    24.4  1600.5    41.0
   6  14   2  8999.4    37.7  8705.5    65.9
   7  14   2  3656.7    27.8  3535.6    49.0
   8  14   2   335.7    15.1   382.2    33.0
   9  14   2  1503.2    28.3  2064.3    44.5
  10  14   2   498.4    26.3   659.8    38.1
  11  14   2   319.0    24.4
  12  14   2   303.2    32.3
  13  14   2   325.6    32.8
  14  14   2   511.2    40.3
  15  14   2    89.0    29.3
  16  14   2   126.9    31.2
  17  14   2   109.6    32.8
  18  14   2   438.8    49.4
  19  14   2   135.7    37.2   145.7    39.2
  20  14   2    57.7    37.6    31.7    37.2
  21  14   2   212.8    42.4   230.3    43.0
  22  14   2   130.2    43.8   139.9    41.0
  23  14   2    72.4    44.6    29.8    40.2
  24  14   2    66.5    30.8    87.8    48.6
  25  14   2   279.9    33.8   372.5    55.5
  26  14   2    62.5    30.4    90.5    49.0
  27  14   2    14.1    29.0    21.2    48.7
  28  14   2    96.0    29.3    80.1    47.8
 -28  15   2    16.2    40.0    66.7    50.2
 -27  15   2   168.0    33.4   262.6    57.4
 -26  15   2    38.7    48.2   -27.1    50.1
 -25  15   2    97.1    51.1   172.5    52.4
 -24  15   2   528.0    58.2   590.9    73.3
 -23  15   2   122.3    49.7   225.8    48.5
 -22  15   2   160.0    48.5   196.8    43.5
 -21  15   2   121.4    44.3   143.3    42.1
 -20  15   2  1157.4    66.4  1229.8    64.1
 -19  15   2   112.3    40.0   126.5    38.9
 -18  15   2   337.5    42.7   366.6    45.2
 -17  15   2    61.9    34.0    62.0    27.7
 -16  15   2   174.6    35.3   232.4    30.3
 -15  15   2    70.6    31.5    75.6    19.1
 -14  15   2   421.7    44.5   520.8    30.5
 -13  15   2   309.3    34.5   396.1    26.1
 -12  15   2   357.3    27.6   465.7    31.4
 -11  15   2  3861.2    44.7  5017.6    47.2
 -10  15   2   520.3    28.6   628.8    29.4
  -9  15   2   509.4    27.6   637.2    22.2
  -8  15   2   660.6    25.7   900.2    22.7
  -7  15   2  1239.8    28.4  1564.3    24.4
  -6  15   2  1438.0    22.5  1457.4    28.7
  -5  15   2  8294.5    43.2  8051.3    62.9
  -4  15   2  2987.7    32.5  2951.6    45.2
  -3  15   2  8335.0    43.5  8186.8    60.3
  -2  15   2   491.4     6.0  1098.7    36.6
  -1  15   2  5725.0    54.8  5263.0    48.3
   0  15   2   994.6    27.4  1057.2    24.7
   1  15   2  5087.7    35.6  5447.3    33.6
   2  15   2   661.0    25.9   784.1    22.4
   3  15   2  9754.8    42.1  9666.9    67.1
   4  15   2  2895.0    28.7  2985.3    46.8
   5  15   2  6925.6    35.7  7009.8    61.0
   6  15   2  1508.0    19.0  1975.0    42.0
   7  15   2  1127.7    16.1  1613.0    40.9
   8  15   2   912.5    18.1  1021.3    37.9
   9  15   2   498.1    17.8   578.4    36.3
  10  15   2   520.8    28.1   772.3    40.4
  11  15   2  3463.3    40.7
  12  15   2   296.3    32.0
  13  15   2   294.6    31.9
  14  15   2   406.4    39.7
  15  15   2   106.7    29.6
  16  15   2   153.7    32.1
  17  15   2    20.5    31.2
  18  15   2   372.7    40.3
  19  15   2   136.0    37.6   115.2    39.1
  20  15   2  1153.3    60.4  1330.1    62.9
  21  15   2   133.2    42.0   151.3    41.2
  22  15   2   164.2    44.7   183.9    41.7
  23  15   2   164.0    31.8   175.9    44.4
  24  15   2   484.2    39.2   653.3    71.7
  25  15   2   120.9    31.8   168.7    50.5
  26  15   2    63.8    30.6    -4.7    46.8
  27  15   2   209.8    31.9   186.9    51.6
  28  15   2    15.9    37.1
 -27  16   2   208.4    34.3   318.3    56.8
 -26  16   2   108.7    50.1   140.7    52.1
 -25  16   2   217.5    53.5   271.3    54.1
 -24  16   2   193.6    52.3   288.7    56.9
 -23  16   2   184.4    50.9   203.6    44.1
 -22  16   2    65.9    46.0    80.6    40.4
 -21  16   2   174.9    46.3   218.6    43.3
 -20  16   2   211.2    45.4   247.4    43.2
 -19  16   2    97.9    40.0   104.5    39.4
 -18  16   2    53.1    36.8
 -17  16   2   180.3    37.4   174.4    30.7
 -16  16   2   264.1    37.5   301.7    32.5
 -15  16   2   510.8    46.9   611.0    32.9
 -14  16   2   509.2    44.9   667.7    32.1
 -13  16   2   336.3    34.9   420.6    30.9
 -12  16   2   579.5    32.3   821.3    33.4
 -11  16   2  1973.4    38.7  2538.3    40.0
 -10  16   2   992.5    31.4  1231.9    33.6
  -9  16   2   166.1    20.2   185.0    19.2
  -8  16   2   555.7    26.0   646.6    28.2
  -7  16   2   626.4    25.5   790.4    22.1
  -6  16   2  5910.4    32.1  5866.3    34.2
  -5  16   2  2886.0    25.6  3040.2    33.4
  -4  16   2  1003.8    22.2  1106.0    28.4
  -3  16   2  2633.5    31.9  2655.1    43.4
  -2  16   2  2728.2    45.8  3219.1    44.3
  -1  16   2  1811.4    42.9  1746.8    37.6
   0  16   2   734.7    26.8   785.3    24.5
   1  16   2  1592.8    29.1  1777.5    26.4
   2  16   2  3273.7    32.2  3378.1    47.7
   3  16   2  3162.1    30.8  3121.8    47.7
   4  16   2  1126.0    21.1  1327.4    39.1
   5  16   2  2793.3    21.7  3962.7    50.8
   6  16   2  4955.3    23.1  6988.1    63.1
   7  16   2   525.8    15.1   730.1    35.6
   8  16   2   830.7    16.3  1134.9    39.7
   9  16   2   275.4    15.2   359.9    36.5
  10  16   2   845.5    30.2  1080.0    45.0
  11  16   2  2446.8    38.1
  12  16   2   555.0    42.1
  13  16   2   259.7    31.6
  14  16   2   526.3    41.4
  15  16   2   439.8    42.6
  16  16   2   191.8    33.4
  17  16   2   193.2    35.4
  18  16   2    71.4    35.1
  19  16   2    76.2    37.1
  20  16   2   159.5    40.9   189.8    41.9
  21  16   2   242.0    45.5   214.7    43.7
  22  16   2    71.5    29.8    86.2    41.5
  23  16   2   216.4    32.6   205.6    44.3
  24  16   2   184.3    32.9   234.9    52.8
  25  16   2   196.2    32.6   290.9    54.0
  26  16   2    68.7    30.7    96.4    49.0
  27  16   2   152.4    31.5   153.3    49.1
 -27  17   2   159.1    33.2   176.0    51.8
 -26  17   2   126.0    33.7   121.9    50.9
 -25  17   2   104.0    50.1    20.5    49.0
 -24  17   2   740.7    72.5   903.3    75.3
 -23  17   2    85.2    47.9   115.3    42.5
 -22  17   2     3.4    46.2    32.7    40.2
 -21  17   2   141.7    46.2   141.4    43.0
 -20  17   2   377.5    49.0   384.3    46.9
 -19  17   2   114.2    41.2
 -18  17   2   476.4    46.4
 -17  17   2    15.4    35.5    45.2    30.0
 -16  17   2   103.2    35.1   120.3    29.5
 -15  17   2   280.4    36.8   401.9    32.0
 -14  17   2   930.5    49.7  1330.3    36.7
 -13  17   2   474.4    42.0   644.8    32.1
 -12  17   2   978.8    48.6  1460.7    36.5
 -11  17   2   411.0    44.5   704.8    32.2
 -10  17   2   445.9    29.9   560.9    31.2
  -9  17   2   721.6    30.3   835.4    31.5
  -8  17   2  1435.8    30.6  1722.0    33.1
  -7  17   2  1035.2    28.0  1178.0    30.2
  -6  17   2   284.5    16.3   305.7    16.4
  -5  17   2   463.3    18.4   468.3    25.2
  -4  17   2  2959.3    23.0  3773.3    35.4
  -3  17   2  1954.9    23.9  2120.2    30.1
  -2  17   2  1637.5    40.8  1859.9    38.8
  -1  17   2  5864.3    56.1  5655.3    50.5
   0  17   2  1533.0    28.2  1673.8    26.6
   1  17   2  5298.0    37.1  5646.9    35.4
   2  17   2  1996.0    29.1  2026.6    42.5
   3  17   2  1230.9    19.5  1757.4    41.6
   4  17   2  3020.3    22.4  4202.8    51.8
   5  17   2   268.4    11.4   406.9    33.7
   6  17   2   215.3    12.1   291.9    32.9
   7  17   2  1441.8    18.0  1991.2    44.6
   8  17   2  1338.3    18.3  1753.9    44.7
   9  17   2   788.3    17.8
  10  17   2   416.4    29.2
  11  17   2   390.4    29.8
  12  17   2   817.8    44.5
  13  17   2   551.3    42.0
  14  17   2   809.0    44.8
  15  17   2   289.4    34.0
  16  17   2    71.2    31.6
  17  17   2    33.0    32.5
  18  17   2   409.0    42.1
  19  17   2   160.7    39.1
  20  17   2   489.8    48.2   526.8    58.4
  21  17   2   115.9    29.5   142.1    42.0
  22  17   2    46.5    29.8    33.9    40.5
  23  17   2    60.0    31.0    63.3    41.8
  24  17   2   654.7    48.4   729.9    65.4
  25  17   2    11.3    30.3    50.5    48.6
  26  17   2   107.2    31.4   207.6    51.8
  27  17   2   146.5    31.6   171.2    49.2
 -27  18   2    56.4    31.3    97.7    50.1
 -26  18   2   247.2    35.7   352.3    56.5
 -25  18   2   270.3    54.2   275.0    57.0
 -24  18   2   199.6    52.7   244.0    50.8
 -23  18   2   286.3    52.6   251.4    45.6
 -22  18   2   142.9    47.9    76.9    41.6
 -21  18   2   166.1    47.1   135.3    43.5
 -20  18   2   399.8    50.3   430.0    47.9
 -19  18   2   154.8    43.2
 -18  18   2   142.5    39.7
 -17  18   2    88.5    36.8    94.3    31.0
 -16  18   2   101.4    35.0   155.2    22.8
 -15  18   2   158.3    34.9   157.3    22.1
 -14  18   2   362.7    37.0   457.4    32.6
 -13  18   2   239.3    34.5   292.5    22.2
 -12  18   2  1034.2    48.3  1263.0    35.6
 -11  18   2    86.5    31.3   140.0    20.3
 -10  18   2   489.2    44.7   560.0    32.5
  -9  18   2   480.9    31.4   687.4    31.3
  -8  18   2   765.6    29.3  1006.7    31.1
  -7  18   2   993.1    29.9  1186.0    31.2
  -6  18   2   622.3    20.8   579.3    26.7
  -5  18   2  1385.6    20.0  1560.1    24.5
  -4  18   2   831.0    16.8  1135.2    27.1
  -3  18   2  3860.0    22.1  5257.0    38.6
  -2  18   2  2946.4    23.2  4665.7    36.0
  -1  18   2   150.4     7.7   253.4    18.5
   0  18   2   393.9    14.9   559.9    30.3
   1  18   2   241.5    14.7   352.9    21.4
   2  18   2  4055.2    24.9  5979.2    57.5
   3  18   2  3715.2    21.5  5682.1    57.5
   4  18   2  1178.0    16.8  1813.4    42.7
   5  18   2  1384.4    16.3  2236.7    45.0
   6  18   2   558.3    14.7   813.6    37.5
   7  18   2   819.8    17.1  1176.4    41.0
   8  18   2   553.8    17.2
   9  18   2   363.6    18.8
  10  18   2   195.0    16.3
  11  18   2   115.2    22.4
  12  18   2  1008.4    45.5
  13  18   2   231.7    32.4
  14  18   2   445.3    43.2
  15  18   2   133.9    32.1
  16  18   2    24.8    31.5
  17  18   2   121.9    35.7
  18  18   2   128.9    37.2
  19  18   2   164.7    39.9
  20  18   2   343.7    26.3   455.4    48.0
  21  18   2   107.4    30.1   111.4    41.8
  22  18   2   120.5    31.4   142.7    43.1
  23  18   2   268.5    34.2   287.8    46.4
  24  18   2   201.4    33.4   223.3    46.3
  25  18   2   248.2    34.1   331.5    56.2
  26  18   2   194.5    32.9   301.0    52.1
  27  18   2    78.0    31.0    88.4    47.5
 -27  19   2    54.6    31.0    51.4    48.7
 -26  19   2    71.5    32.9    99.6    50.2
 -25  19   2   174.5    34.6   234.2    54.4
 -24  19   2   192.3    53.2   169.3    48.8
 -23  19   2   230.5    52.1   190.0    44.1
 -22  19   2     5.7    45.7    17.2    40.8
 -21  19   2    54.8    45.2    98.9    41.5
 -20  19   2   516.1    63.1   641.1    62.1
 -19  19   2   169.0    43.7
 -18  19   2   470.8    56.9
 -17  19   2   156.1    38.6
 -16  19   2   169.6    37.5   193.1    32.9
 -15  19   2   643.2    50.9   914.8    36.6
 -14  19   2   697.4    46.5  1027.2    35.5
 -13  19   2   250.7    34.2   355.0    26.5
 -12  19   2   365.4    35.4   553.7    32.8
 -11  19   2   774.2    47.0  1054.5    35.5
 -10  19   2  1019.2    48.3  1467.9    36.8
  -9  19   2   642.1    43.5   944.2    34.4
  -8  19   2  1385.7    25.1  2143.2    37.4
  -7  19   2   102.4    14.9   156.8    19.2
  -6  19   2   567.6    20.0   741.4    28.4
  -5  19   2  2112.4    19.6  2971.9    35.8
  -4  19   2  2732.5    18.5  3245.8    36.4
  -3  19   2   655.8    14.5   993.5    28.7
  -2  19   2  2109.4    19.1  3608.6    34.1
  -1  19   2    77.9     6.6   192.3    15.7
   0  19   2   281.9    12.7   415.9    29.2
   1  19   2   187.0    11.3   266.9    20.8
   2  19   2  2149.4    19.4  3277.8    48.2
   3  19   2   778.6    16.3  1193.7    38.6
   4  19   2  2242.9    18.3  3717.0    52.4
   5  19   2  2086.0    18.3
   6  19   2   521.6    14.6
   7  19   2   123.3    11.7
   8  19   2  1632.9    25.6
   9  19   2   755.1    24.2
  10  19   2  1183.0    25.6
  11  19   2   842.1    29.3
  12  19   2   424.8    24.3
  13  19   2   303.3    24.5
  14  19   2   743.1    36.0
  15  19   2   731.6    37.1
  16  19   2   151.8    26.0
  17  19   2   169.5    27.2
  18  19   2   402.8    25.5
  19  19   2   164.6    23.5
  20  19   2   522.8    32.7
  21  19   2    21.7    23.7    39.7    40.9
  22  19   2    15.7    30.1    -4.9    40.1
  23  19   2   162.2    32.7   178.5    44.0
  24  19   2   126.7    32.6   129.3    43.9
  25  19   2   205.2    33.5   261.3    52.8
  26  19   2    92.8    31.1   137.3    49.1
  27  19   2    42.8    30.0     2.0    45.3
 -27  20   2     6.5    31.7   -24.5    48.0
 -26  20   2    48.4    32.3    42.8    50.3
 -25  20   2   199.2    28.0   394.8    60.4
 -24  20   2    33.3    26.2     3.8    39.4
 -23  20   2   391.2    56.0   309.9    47.6
 -22  20   2    82.2    48.6    82.9    41.7
 -21  20   2   162.5    47.8   171.2    44.2
 -20  20   2   118.3    45.8   157.9    43.7
 -19  20   2    14.1    41.7
 -18  20   2   148.7    41.7
 -17  20   2   215.8    41.3
 -16  20   2   113.5    36.3
 -15  20   2    81.2    34.5    97.6    22.5
 -14  20   2   126.0    33.8   137.0    22.2
 -13  20   2   207.5    34.2   310.0    23.8
 -12  20   2   656.8    47.0   875.4    35.0
 -11  20   2   298.1    35.0   455.9    32.6
 -10  20   2   281.3    35.4   414.2    32.0
  -9  20   2   226.3    34.3   379.4    27.3
  -8  20   2   563.6    22.5   825.5    34.0
  -7  20   2   484.7    43.6   820.2    32.4
  -6  20   2  1108.2    21.2  1664.5    33.3
  -5  20   2   194.8    13.1   288.0    22.2
  -4  20   2   190.2    11.7   262.4    18.7
  -3  20   2   321.9    11.7   440.5    38.5
  -2  20   2  2366.4    19.9  3439.7    50.9
  -1  20   2   348.0    12.7
   0  20   2   413.3    12.2   664.7    31.1
   1  20   2   414.7    14.2   630.4    29.5
   2  20   2  2798.8    21.1
   3  20   2   288.1    13.4
   4  20   2   119.5    10.5
   5  20   2   287.1    12.3
   6  20   2  1497.5    21.3
   7  20   2   614.6    22.5
   8  20   2   881.7    24.1
   9  20   2   159.6    16.8
  10  20   2   226.6    20.0
  11  20   2   198.8    19.5
  12  20   2   670.1    28.8
  13  20   2   204.3    20.1
  14  20   2    80.0    19.3
  15  20   2    39.1    19.5
  16  20   2   128.2    21.6
  17  20   2   244.5    23.2
  18  20   2   118.4    22.4
  19  20   2    48.5    23.0
  20  20   2    83.1    23.8
  21  20   2   186.7    26.2   228.0    46.1
  22  20   2    64.4    31.4   116.1    42.3
  23  20   2   303.3    35.5   330.7    46.8
  24  20   2    19.4    31.2    69.0    40.5
  25  20   2   240.0    34.0   299.9    55.2
  26  20   2    33.7    30.2   -29.8    45.0
  27  20   2   -30.6    38.7     3.5    47.7
 -26  21   2    72.9    32.6    79.8    49.6
 -25  21   2   128.7    27.1   240.4    53.5
 -24  21   2    53.2    27.0    53.5    40.7
 -23  21   2    75.0    34.5    96.9    42.6
 -22  21   2    15.1    48.1    -9.0    39.3
 -21  21   2   239.2    50.5   226.0    46.2
 -20  21   2   639.9    65.5
 -19  21   2    42.0    42.6
 -18  21   2   124.7    42.0
 -17  21   2    55.6    38.1
 -16  21   2   440.0    53.1
 -15  21   2    19.1    34.7    54.7    30.2
 -14  21   2   112.7    35.2   147.6    23.0
 -13  21   2   509.0    44.9   685.7    35.1
 -12  21   2    95.4    32.7   119.0    21.0
 -11  21   2   559.2    43.6   901.0    34.9
 -10  21   2   462.2    42.6   685.2    34.1
  -9  21   2   861.4    50.1  1267.4    37.0
  -8  21   2   936.7    26.1  1564.9    36.9
  -7  21   2  1287.3    22.6  2068.6    38.0
  -6  21   2  3324.0    27.0  5329.6    47.0
  -5  21   2  2139.3    23.6  3390.3    40.0
  -4  21   2   224.8    13.8   364.1    23.2
  -3  21   2   970.7    19.8  1566.9    31.2
  -2  21   2   531.9    18.7
  -1  21   2   235.5    13.6
   0  21   2   402.1    17.7
   1  21   2   397.8    15.9
   2  21   2   446.6    19.4
   3  21   2  1258.0    19.9
   4  21   2   218.2    13.8
   5  21   2  2480.9    26.9
   6  21   2  2834.1    28.6
   7  21   2  1177.6    29.7
   8  21   2   741.1    36.5
   9  21   2   710.5    28.7
  10  21   2   443.9    24.8
  11  21   2   537.7    28.5
  12  21   2    62.0    18.7
  13  21   2   483.8    28.9
  14  21   2   134.3    20.7
  15  21   2    29.4    19.8
  16  21   2   396.1    24.6
  17  21   2   101.7    22.5
  18  21   2   231.2    24.7
  19  21   2    59.2    23.4
  20  21   2   698.3    38.3
  21  21   2   148.5    26.2   256.7    46.2
  22  21   2   -14.9    24.5    21.6    39.6
  23  21   2   101.1    32.6   116.2    43.3
  24  21   2    76.7    31.8    46.1    40.5
  25  21   2   130.0    32.3   174.4    51.2
  26  21   2    75.4    31.1    83.8    48.6
 -26  22   2    47.9    26.3    53.5    49.1
 -25  22   2    68.2    26.5   129.8    53.8
 -24  22   2    49.0    25.8    24.2    38.5
 -23  22   2    66.1    27.6    64.7    41.4
 -22  22   2    35.7    27.1    42.7    41.5
 -21  22   2   126.6    49.5   111.8    43.9
 -20  22   2   470.6    54.4
 -19  22   2   302.7    50.0
 -18  22   2    72.5    42.2
 -17  22   2   103.7    40.7
 -16  22   2   272.8    42.7
 -15  22   2    97.9    37.6
 -14  22   2   108.4    36.6   104.2    31.6
 -13  22   2   459.3    46.3   569.2    34.9
 -12  22   2   333.9    37.6   419.9    33.7
 -11  22   2   473.1    43.7   694.5    34.0
 -10  22   2   102.7    32.7   197.9    22.3
  -9  22   2   193.2    34.7   275.6    23.5
  -8  22   2   411.5    25.1   620.9    34.4
  -7  22   2  1451.7    23.6  2204.7    40.0
  -6  22   2   513.5    21.2   731.7    33.2
  -5  22   2  1904.5    21.9  3149.7    40.7
  -4  22   2   455.2    20.3   726.1    31.1
  -3  22   2   117.4    13.7   163.0    26.6
  -2  22   2  2611.1    24.6
  -1  22   2   121.9    13.6
   0  22   2   371.1    19.3
   1  22   2   126.8    13.3
   2  22   2  2860.8    24.1
   3  22   2    98.7    14.5
   4  22   2   671.7    23.0
   5  22   2  1464.4    25.1
   6  22   2   553.4    23.3
   7  22   2  1422.0    31.5
   8  22   2   399.4    25.5
   9  22   2   146.6    34.5
  10  22   2   119.9    18.3
  11  22   2   550.5    29.1
  12  22   2   251.1    21.0
  13  22   2   387.5    24.4
  14  22   2   118.8    21.1
  15  22   2    93.0    21.2
  16  22   2   367.2    25.3
  17  22   2   108.5    22.6
  18  22   2    77.1    23.6
  19  22   2   412.4    27.7
  20  22   2   373.0    28.9
  21  22   2    45.3    25.4   146.7    44.5
  22  22   2    44.0    25.4    40.3    41.7
  23  22   2    77.3    32.3   111.1    42.2
  24  22   2    28.4    31.1    -3.3    39.3
  25  22   2    48.5    31.1    60.4    42.2
  26  22   2    53.7    30.9    26.4    45.9
 -26  23   2    84.8    25.9   108.3    49.6
 -25  23   2     2.3    25.4    47.7    45.0
 -24  23   2    45.3    25.8    28.2    39.2
 -23  23   2    45.9    26.3    60.3    41.9
 -22  23   2    10.2    26.3    38.0    41.6
 -21  23   2   128.9    28.0   131.0    44.9
 -20  23   2   102.5    34.2
 -19  23   2   118.4    46.9
 -18  23   2   189.6    45.6
 -17  23   2    29.9    41.0
 -16  23   2     8.7    38.4
 -15  23   2   542.4    55.1
 -14  23   2    34.0    35.3
 -13  23   2   306.1    39.7   317.9    35.9
 -12  23   2   327.5    38.7   405.6    46.9
 -11  23   2   315.5    37.6   394.4    27.6
 -10  23   2   616.4    35.3   913.7    35.3
  -9  23   2    58.3    20.2   117.3    21.4
  -8  23   2   850.9    30.5  1322.1    37.1
  -7  23   2   887.3    21.7  1389.5    37.8
  -6  23   2  1776.3    24.6  2717.2    42.2
  -5  23   2   280.4    15.4   471.2    32.0
  -4  23   2  1345.3    21.2  1899.5    50.9
  -3  23   2   145.2    14.7
  -2  23   2   485.6    20.6
  -1  23   2   318.3    16.0
   0  23   2  1769.3    23.5
   1  23   2   335.4    18.2
   2  23   2   580.3    26.1
   3  23   2   210.5    12.8
   4  23   2  1519.1    25.7
   5  23   2   266.4    17.3
   6  23   2  2033.5    28.5
   7  23   2   692.4    28.7
   8  23   2   907.4    29.8
   9  23   2    87.6    19.2
  10  23   2   574.0    37.3
  11  23   2   333.9    22.3
  12  23   2   367.0    23.7
  13  23   2   314.5    22.4
  14  23   2    20.6    21.2
  15  23   2   540.1    28.5
  16  23   2    20.3    22.0
  17  23   2    31.7    23.0
  18  23   2   134.4    25.0
  19  23   2    75.2    24.9
  20  23   2   124.4    25.6
  21  23   2   150.5    26.7
  22  23   2    77.7    25.9    41.5    41.5
  23  23   2    42.0    26.1     1.8    39.6
  24  23   2    23.9    31.1     3.2    38.3
  25  23   2    54.4    31.2    -8.1    41.4
  26  23   2   105.0    31.7   115.0    47.8
 -26  24   2    42.9    43.2    22.6    49.6
 -25  24   2    25.8    25.2    62.6    42.1
 -24  24   2    34.3    26.5    78.6    40.9
 -23  24   2    94.2    27.2   126.6    42.7
 -22  24   2    58.5    27.5    50.5    42.1
 -21  24   2    55.2    27.2    92.4    43.3
 -20  24   2    47.3    26.6
 -19  24   2   254.9    29.1
 -18  24   2   129.8    33.0
 -17  24   2     3.1    30.7
 -16  24   2   166.3    42.2
 -15  24   2   192.0    41.6
 -14  24   2   229.1    40.8
 -13  24   2   145.3    28.5
 -12  24   2   416.8    33.7
 -11  24   2   447.5    28.3   671.8    49.8
 -10  24   2   660.1    31.1   887.8    50.5
  -9  24   2   244.0    21.8   306.2    33.4
  -8  24   2   135.8    20.7   185.3    30.8
  -7  24   2  2022.5    25.3  2711.3    59.2
  -6  24   2   249.7    15.0   392.8    33.8
  -5  24   2   135.8    13.5
  -4  24   2   263.7    15.9
  -3  24   2  1101.5    23.6
  -2  24   2   836.9    22.5
  -1  24   2   539.3    21.7
   0  24   2    74.5    14.4
   1  24   2   477.4    21.1
   2  24   2   676.5    19.6
   3  24   2  1188.7    19.8
   4  24   2   239.2    17.4
   5  24   2   139.7    16.6
   6  24   2   411.8    21.3
   7  24   2  2131.7    33.5
   8  24   2    61.0    18.8
   9  24   2   235.3    20.2
  10  24   2   776.2    30.3
  11  24   2   332.9    23.4
  12  24   2   277.2    22.2
  13  24   2    96.0    20.7
  14  24   2   158.2    22.2
  15  24   2   126.7    22.7
  16  24   2   153.5    23.8
  17  24   2    27.9    23.0
  18  24   2    95.5    24.6
  19  24   2   289.4    27.7
  20  24   2    67.4    25.8
  21  24   2    32.1    25.6
  22  24   2    84.1    26.4   105.8    43.0
  23  24   2    95.5    26.4   131.5    43.0
  24  24   2    66.0    32.2    77.4    40.2
  25  24   2    47.9    30.8    37.8    39.4
  26  24   2    32.1    43.0    12.5    49.4
 -25  25   2    57.0    25.5    65.6    41.4
 -24  25   2    96.6    26.5   156.3    42.5
 -23  25   2    62.9    26.7    45.9    41.4
 -22  25   2    39.0    26.6    23.1    41.2
 -21  25   2   118.8    28.0   213.8    46.0
 -20  25   2    77.5    28.0
 -19  25   2   150.0    27.8
 -18  25   2    42.3    26.5
 -17  25   2    -1.6    25.4
 -16  25   2    50.6    25.0
 -15  25   2   484.3    30.1
 -14  25   2   467.8    31.4
 -13  25   2    48.3    22.5
 -12  25   2   793.2    33.3
 -11  25   2   477.6    31.8
 -10  25   2   722.7    32.2
  -9  25   2   310.4    22.8
  -8  25   2   265.6    21.4
  -7  25   2   411.9    25.2
  -6  25   2   236.6    16.7
  -5  25   2   208.1    15.3
  -4  25   2   107.3    15.1
  -3  25   2   203.3    16.1
  -2  25   2   632.8    23.1
  -1  25   2  1256.8    24.3
   0  25   2   492.9    21.9
   1  25   2  1309.2    23.9
   2  25   2   668.7    20.3
   3  25   2   268.6    13.8
   4  25   2   117.8    16.8
   5  25   2   122.6    16.7
   6  25   2   215.1    17.3
   7  25   2   287.9    20.6
   8  25   2   345.9    21.3
   9  25   2   177.0    19.7
  10  25   2   564.5    29.6
  11  25   2   530.6    31.1
  12  25   2   859.8    33.5
  13  25   2    95.3    22.6
  14  25   2   525.4    30.9
  15  25   2   528.8    34.9
  16  25   2    42.1    23.2
  17  25   2    23.5    23.6
  18  25   2    36.3    24.2
  19  25   2   161.7    26.8
  20  25   2    72.3    26.3
  21  25   2   138.7    27.4
  22  25   2    25.4    25.3    20.9    41.8
  23  25   2   110.5    26.3   160.1    43.4
  24  25   2    80.3    25.8   104.0    40.6
  25  25   2    22.1    30.6    62.2    40.7
 -25  26   2    73.0    25.4    68.0    38.9
 -24  26   2    60.6    25.9    67.9    40.4
 -23  26   2    53.7    26.3    53.9    40.7
 -22  26   2     1.4    26.7    31.4    40.4
 -21  26   2    19.4    26.7
 -20  26   2   106.0    27.9
 -19  26   2    41.9    26.8
 -18  26   2    -8.3    26.2
 -17  26   2    25.1    26.0
 -16  26   2   163.1    26.7
 -15  26   2    77.8    24.7
 -14  26   2    73.8    24.5
 -13  26   2    50.5    22.9
 -12  26   2   505.4    30.6
 -11  26   2   273.6    24.7
 -10  26   2   420.4    31.8
  -9  26   2   607.1    31.5
  -8  26   2   110.4    20.0
  -7  26   2   297.5    20.8
  -6  26   2   509.0    21.0
  -5  26   2  1035.4    22.9
  -4  26   2   294.1    16.3
  -3  26   2   232.9    16.3
  -2  26   2   145.7    15.8
  -1  26   2   411.7    22.4
   0  26   2   301.4    16.4
   1  26   2   428.7    21.7
   2  26   2   224.6    15.4
   3  26   2   298.7    17.9
   4  26   2   352.7    18.4
   5  26   2  1182.7    26.5
   6  26   2   407.4    21.7
   7  26   2   256.9    20.2
   8  26   2   124.4    19.1
   9  26   2   629.2    30.3
  10  26   2   457.2    27.1
  11  26   2   201.4    22.0
  12  26   2   424.2    25.4
  13  26   2    69.1    22.3
  14  26   2    76.0    23.2
  15  26   2    65.8    24.2
  16  26   2   142.7    24.9
  17  26   2    24.6    24.0
  18  26   2     8.4    24.7
  19  26   2    37.0    25.3
  20  26   2   129.4    26.9
  21  26   2    19.2    25.7
  22  26   2     1.7    25.7    15.5    40.6
  23  26   2    34.9    25.5    18.8    41.1
  24  26   2    72.3    25.4    87.7    40.2
  25  26   2    55.9    31.3    69.3    39.1
 -25  27   2    18.7    42.5     3.6    36.9
 -24  27   2    81.2    25.9    95.8    40.6
 -23  27   2    73.5    26.5    98.0    41.4
 -22  27   2   206.5    28.4   291.0    47.9
 -21  27   2     3.9    26.5
 -20  27   2    78.7    28.1
 -19  27   2   219.1    29.5
 -18  27   2    23.2    26.5
 -17  27   2    63.8    27.2
 -16  27   2   269.6    28.3
 -15  27   2    92.7    30.5
 -14  27   2   229.1    27.0
 -13  27   2    98.7    25.0
 -12  27   2   435.6    32.8
 -11  27   2   427.4    29.4
 -10  27   2    87.4    21.9
  -9  27   2   616.4    32.1
  -8  27   2   149.6    20.3
  -7  27   2    47.9    18.9
  -6  27   2   328.0    19.4
  -5  27   2   252.6    15.6
  -4  27   2   462.7    21.8
  -3  27   2  1222.7    24.7
  -2  27   2   108.6    21.2
  -1  27   2   390.8    21.2
   0  27   2    60.9    14.9
   1  27   2   343.2    18.7
   2  27   2   193.0    15.1
   3  27   2  1088.9    26.4
   4  27   2   508.6    24.5
   5  27   2   305.8    18.2
   6  27   2   313.0    18.2
   7  27   2    28.3    18.5
   8  27   2   101.1    19.7
   9  27   2   522.7    30.3
  10  27   2    98.3    20.4
  11  27   2   420.2    25.6
  12  27   2   379.6    24.7
  13  27   2   107.7    22.7
  14  27   2   196.9    24.3
  15  27   2     0.5    22.9
  16  27   2   302.6    26.9
  17  27   2    73.0    25.1
  18  27   2    23.6    24.8
  19  27   2   237.1    27.8
  20  27   2    60.4    26.3
  21  27   2    71.9    26.4
  22  27   2   217.3    28.0   267.6    46.6
  23  27   2    67.7    25.7   105.2    41.9
  24  27   2   106.1    26.0    78.8    39.8
  25  27   2    35.6    42.7    38.9    38.1
 -24  28   2    61.5    25.5    58.0    39.3
 -23  28   2    -1.7    25.3   -18.6    38.8
 -22  28   2    21.6    26.0    42.3    41.2
 -21  28   2   144.8    28.3
 -20  28   2    53.4    27.4
 -19  28   2    88.9    27.9
 -18  28   2   135.2    28.1
 -17  28   2     4.6    27.4
 -16  28   2    29.4    26.3
 -15  28   2    82.6    26.4
 -14  28   2   105.7    25.2
 -13  28   2   278.1    31.8
 -12  28   2    -1.4    23.1
 -11  28   2    38.1    22.7
 -10  28   2   132.1    22.9
  -9  28   2    87.4    21.0
  -8  28   2   244.9    21.8
  -7  28   2   146.2    24.7
  -6  28   2   106.6    23.5
  -5  28   2   123.1    14.6
  -4  28   2    57.1    14.8
  -3  28   2   337.8    18.3
  -2  28   2   200.0    16.0
  -1  28   2    41.0    14.8
   0  28   2    68.3    14.8
   1  28   2    17.8    14.0
   2  28   2   221.4    15.1
   3  28   2   446.5    27.5
   4  28   2    66.6    16.5
   5  28   2   142.0    17.1
   6  28   2   116.0    17.0
   7  28   2   153.0    20.1
   8  28   2   293.1    21.6
   9  28   2    73.8    20.4
  10  28   2    82.5    21.0
  11  28   2    17.0    21.2
  12  28   2    13.9    21.6
  13  28   2   112.0    23.7
  14  28   2   153.6    24.7
  15  28   2    85.9    24.5
  16  28   2    45.2    24.5
  17  28   2    25.9    24.8
  18  28   2   111.4    26.6
  19  28   2   139.6    27.0
  20  28   2    47.8    26.3
  21  28   2   129.9    27.2
  22  28   2    48.5    25.3    32.8    41.6
  23  28   2    -7.8    24.9   -10.0    38.5
  24  28   2    56.4    25.5    69.0    39.8
 -24  29   2    53.2    25.3    86.6    39.7
 -23  29   2    79.1    25.9    61.3    40.6
 -22  29   2   165.7    28.2   212.5    45.0
 -21  29   2   102.6    27.8
 -20  29   2    85.3    28.1
 -19  29   2   258.1    29.9
 -18  29   2    43.4    27.4
 -17  29   2    33.5    27.6
 -16  29   2   145.6    27.5
 -15  29   2   111.4    26.9
 -14  29   2    88.2    25.5
 -13  29   2   237.1    26.6
 -12  29   2    52.2    23.8
 -11  29   2   182.9    24.1
 -10  29   2    98.4    22.2
  -9  29   2   307.3    23.5
  -8  29   2    89.3    25.4
  -7  29   2   137.2    25.3
  -6  29   2    22.9    23.3
  -5  29   2    76.8    14.4
  -4  29   2   172.8    15.7
  -3  29   2   420.8    22.2
  -2  29   2   669.7    22.7
  -1  29   2   111.6    15.5
   0  29   2    40.0    14.7
   1  29   2    81.1    14.7
   2  29   2   678.7    22.2
   3  29   2   407.4    27.3
   4  29   2   226.8    20.7
   5  29   2    65.5    16.8
   6  29   2    30.1    16.5
   7  29   2   173.4    21.2
   8  29   2   127.4    20.7
   9  29   2   322.9    23.6
  10  29   2    76.2    21.6
  11  29   2   206.5    23.4
  12  29   2    48.7    23.1
  13  29   2   170.8    25.1
  14  29   2   129.7    25.2
  15  29   2    85.1    25.4
  16  29   2   129.5    26.1
  17  29   2    39.3    25.8
  18  29   2     3.4    25.5
  19  29   2   253.3    28.6
  20  29   2    46.5    26.2
  21  29   2   139.2    27.3
  22  29   2   186.7    27.2   221.5    45.8
  23  29   2    64.0    25.3    47.5    39.6
  24  29   2    79.8    25.9   131.1    40.0
 -23  30   2    27.3    24.9    31.3    39.9
 -22  30   2    60.5    25.7    36.1    41.1
 -21  30   2   107.9    26.7
 -20  30   2    39.9    26.9
 -19  30   2    23.9    27.4
 -18  30   2   116.7    28.7
 -17  30   2    42.6    28.2
 -16  30   2    50.7    27.7
 -15  30   2   185.2    27.7
 -14  30   2   169.9    27.9
 -13  30   2   329.9    34.3
 -12  30   2   596.5    37.7
 -11  30   2    40.2    23.1
 -10  30   2   302.5    24.9
  -9  30   2   217.2    28.6
  -8  30   2   136.5    26.5
  -7  30   2   207.8    26.6
  -6  30   2   233.1    26.7
  -5  30   2   552.5    23.1
  -4  30   2   133.9    15.6
  -3  30   2   242.2    16.4
  -2  30   2   535.1    22.7
  -1  30   2   152.1    15.8
   0  30   2    44.5    14.8
   1  30   2   196.1    15.7
   2  30   2   451.6    28.2
   3  30   2   221.3    20.6
   4  30   2   178.3    20.6
   5  30   2   491.9    30.1
   6  30   2   197.1    18.7
   7  30   2   201.1    22.0
   8  30   2   153.9    22.2
   9  30   2   174.7    22.6
  10  30   2   309.9    24.4
  11  30   2    22.0    22.3
  12  30   2   606.5    36.0
  13  30   2   356.4    27.4
  14  30   2   143.8    26.1
  15  30   2   180.8    27.3
  16  30   2    30.4    26.2
  17  30   2    42.5    26.7
  18  30   2   140.0    27.8
  19  30   2    33.9    26.4
  20  30   2   119.5    26.4
  21  30   2    80.2    25.4
  22  30   2    43.0    25.1    49.1    41.4
  23  30   2    31.0    24.7   -12.0    38.1
 -23  31   2    32.3    25.0    60.2    39.8
 -22  31   2    63.4    25.5    85.2    42.6
 -21  31   2    31.0    26.0
 -20  31   2    -1.6    26.3
 -19  31   2    26.5    26.8
 -18  31   2    51.1    27.6
 -17  31   2    69.0    27.8
 -16  31   2    24.9    27.3
 -15  31   2    34.4    26.7
 -14  31   2   217.8    28.0
 -13  31   2    -8.8    24.8
 -12  31   2   142.7    25.7
 -11  31   2   114.6    24.7
 -10  31   2    93.6    28.8
  -9  31   2   235.4    29.0
  -8  31   2   155.6    27.2
  -7  31   2   150.7    26.4
  -6  31   2   152.9    27.0
  -5  31   2    70.3    25.2
  -4  31   2   166.9    16.1
  -3  31   2   258.7    16.9
  -2  31   2   165.9    16.4
  -1  31   2   209.2    16.6
   0  31   2    72.7    15.3
   1  31   2   176.6    15.9
   2  31   2   187.2    20.5
   3  31   2   260.9    21.4
   4  31   2   115.1    20.5
   5  31   2    51.7    20.4
   6  31   2   158.7    26.3
   7  31   2   165.0    22.4
   8  31   2   137.4    22.5
   9  31   2   250.5    23.8
  10  31   2    89.0    23.1
  11  31   2   152.0    24.5
  12  31   2   172.2    25.7
  13  31   2    52.5    24.8
  14  31   2   241.2    27.2
  15  31   2    33.9    25.9
  16  31   2    28.5    26.6
  17  31   2    71.6    27.5
  18  31   2    51.5    27.6
  19  31   2    21.2    26.7
  20  31   2     9.7    26.0
  21  31   2    38.0    25.4
  22  31   2    87.1    25.6   113.6    42.3
  23  31   2    44.0    25.1    15.0    39.2
 -23  32   2    71.5    29.9   115.9    41.0
 -22  32   2    25.9    25.3    45.9    40.5
 -21  32   2    33.1    26.1
 -20  32   2    16.4    26.0
 -19  32   2   230.6    29.7
 -18  32   2    20.5    27.6
 -17  32   2    14.6    27.5
 -16  32   2    95.2    28.4
 -15  32   2    10.1    27.5
 -14  32   2    80.6    27.1
 -13  32   2    52.4    26.2
 -12  32   2    72.5    25.7
 -11  32   2   291.6    33.3
 -10  32   2   187.2    30.3
  -9  32   2    52.6    28.1
  -8  32   2    26.5    26.6
  -7  32   2   146.9    27.5
  -6  32   2    31.1    26.0
  -5  32   2   213.4    27.8
  -4  32   2    24.2    15.3
  -3  32   2   102.6    16.3
  -2  32   2   237.9    17.3
  -1  32   2   204.5    16.9
   0  32   2    90.3    15.8
   1  32   2   158.5    16.6
   2  32   2   186.3    21.2
   3  32   2    70.1    20.2
   4  32   2    23.4    20.0
   5  32   2   261.9    22.9
   6  32   2    43.7    26.3
   7  32   2   137.8    23.1
   8  32   2    -6.3    21.8
   9  32   2   106.8    23.6
  10  32   2   154.4    24.3
  11  32   2   307.5    26.7
  12  32   2    91.9    25.1
  13  32   2    56.3    25.6
  14  32   2    83.0    26.8
  15  32   2    30.8    26.7
  16  32   2   118.5    28.1
  17  32   2     0.0    26.8
  18  32   2     0.7    27.1
  19  32   2   243.3    28.6
  20  32   2    -3.9    25.1
  21  32   2    30.8    24.9
  22  32   2    21.0    24.9
  23  32   2    68.4    30.5    57.6    39.5
 -22  33   2    76.2    25.6   132.6    41.7
 -21  33   2    62.2    25.8
 -20  33   2    64.0    26.5
 -19  33   2   131.1    27.6
 -18  33   2    60.8    27.3
 -17  33   2    78.1    28.5
 -16  33   2    88.1    28.4
 -15  33   2    41.7    27.3
 -14  33   2    19.1    27.0
 -13  33   2    13.6    26.6
 -12  33   2   124.5    32.7
 -11  33   2   476.6    36.4
 -10  33   2   401.9    33.9
  -9  33   2   166.2    30.7
  -8  33   2   330.6    31.4
  -7  33   2    68.1    28.3
  -6  33   2   149.5    28.3
  -5  33   2    94.1    27.1
  -4  33   2   140.6    22.3
  -3  33   2    74.2    16.3
  -2  33   2   421.2    22.1
  -1  33   2   156.0    17.0
   0  33   2   181.3    16.9
   1  33   2   125.0    21.1
   2  33   2   442.4    26.3
   3  33   2    64.2    20.8
   4  33   2   111.3    22.0
   5  33   2    75.2    21.8
   6  33   2   138.0    27.4
   7  33   2    67.7    27.1
   8  33   2   372.6    26.6
   9  33   2   130.5    24.4
  10  33   2   392.4    27.8
  11  33   2   421.3    28.7
  12  33   2   127.5    26.1
  13  33   2     3.7    25.3
  14  33   2    31.3    26.4
  15  33   2    34.8    26.9
  16  33   2    51.9    27.1
  17  33   2    55.1    27.1
  18  33   2    14.0    26.4
  19  33   2   131.7    27.2
  20  33   2    66.6    25.7
  21  33   2    62.8    25.2
  22  33   2    52.6    24.5
 -22  34   2     2.2    29.9     8.9    38.9
 -21  34   2    90.8    26.3
 -20  34   2    76.6    26.3
 -19  34   2   125.7    27.8
 -18  34   2    35.4    27.1
 -17  34   2    71.7    28.1
 -16  34   2    36.5    27.7
 -15  34   2   186.4    29.7
 -14  34   2    52.8    28.8
 -13  34   2    34.2    33.4
 -12  34   2    29.0    32.5
 -11  34   2   160.0    32.8
 -10  34   2   160.9    32.0
  -9  34   2   526.3    44.4
  -8  34   2    80.4    29.7
  -7  34   2    87.8    29.2
  -6  34   2    86.2    28.8
  -5  34   2    44.4    27.1
  -4  34   2    18.0    21.7
  -3  34   2    76.5    16.7
  -2  34   2    36.9    16.6
  -1  34   2   259.6    18.2
   0  34   2   246.6    17.9
   1  34   2   248.9    22.9
   2  34   2    31.6    21.0
   3  34   2    80.1    21.9
   4  34   2    16.7    21.3
   5  34   2    47.6    22.3
   6  34   2    75.8    27.6
   7  34   2   129.3    29.2
   8  34   2    77.4    29.5
   9  34   2   424.0    28.2
  10  34   2   223.1    26.7
  11  34   2   202.2    27.2
  12  34   2    20.5    25.6
  13  34   2    32.1    26.4
  14  34   2    68.2    27.4
  15  34   2   179.4    29.1
  16  34   2    77.7    28.0
  17  34   2    71.0    27.5
  18  34   2    62.9    26.9
  19  34   2   177.0    27.6
  20  34   2    62.8    25.6
  21  34   2    87.4    25.4
  22  34   2    32.0    29.4
 -21  35   2    52.6    25.5
 -20  35   2    73.1    25.4
 -19  35   2    52.5    26.2
 -18  35   2    64.8    27.3
 -17  35   2    73.5    27.7
 -16  35   2     8.8    26.9
 -15  35   2    14.6    34.5
 -14  35   2    93.4    35.2
 -13  35   2    41.7    33.0
 -12  35   2    27.1    32.3
 -11  35   2   249.4    34.7
 -10  35   2   128.0    32.6
  -9  35   2    97.1    31.7
  -8  35   2   168.2    31.9
  -7  35   2   145.4    31.0
  -6  35   2    75.8    29.0
  -5  35   2    18.7    27.9
  -4  35   2    53.2    22.6
  -3  35   2   228.5    23.8
  -2  35   2   274.7    18.9
  -1  35   2    68.4    17.1
   0  35   2    58.4    21.2
   1  35   2    67.7    21.7
   2  35   2   263.9    24.1
   3  35   2   255.5    24.1
   4  35   2     2.4    21.8
   5  35   2    46.1    23.0
   6  35   2    59.3    27.9
   7  35   2   104.4    29.4
   8  35   2   165.9    31.2
   9  35   2    87.9    31.1
  10  35   2   111.7    32.1
  11  35   2   269.9    28.7
  12  35   2    13.9    26.3
  13  35   2    51.5    26.6
  14  35   2    73.9    27.9
  15  35   2    13.8    26.9
  16  35   2    23.2    27.1
  17  35   2    65.6    27.1
  18  35   2    50.5    26.4
  19  35   2    59.5    25.4
  20  35   2    78.7    24.8
  21  35   2    45.0    24.8
 -21  36   2    11.1    40.6
 -20  36   2    27.6    24.9
 -19  36   2    11.0    24.8
 -18  36   2    29.0    33.1
 -17  36   2    80.5    34.7
 -16  36   2    27.8    35.3
 -15  36   2    14.9    34.8
 -14  36   2    90.4    35.2
 -13  36   2   133.5    36.0
 -12  36   2    81.6    34.0
 -11  36   2    35.5    32.5
 -10  36   2    14.7    32.2
  -9  36   2   211.4    33.8
  -8  36   2    29.0    30.8
  -7  36   2    42.1    30.0
  -6  36   2    64.3    29.4
  -5  36   2   166.9    29.8
  -4  36   2     2.1    22.9
  -3  36   2   374.8    25.7
  -2  36   2     4.9    17.2
  -1  36   2    57.2    17.6
   0  36   2    77.6    22.2
   1  36   2    69.2    22.4
   2  36   2    -6.2    22.2
   3  36   2   346.6    26.0
   4  36   2   -12.6    22.9
   5  36   2   150.7    24.7
   6  36   2    87.0    29.3
   7  36   2    23.6    29.8
   8  36   2    54.6    30.1
   9  36   2   271.5    34.2
  10  36   2     3.3    31.6
  11  36   2    51.9    32.7
  12  36   2    30.4    27.2
  13  36   2    80.2    28.1
  14  36   2    92.1    27.6
  15  36   2     4.3    26.9
  16  36   2     1.1    27.2
  17  36   2    71.3    26.6
  18  36   2    -0.7    25.3
  19  36   2     3.3    24.5
  20  36   2    30.0    24.4
  21  36   2    -1.2    28.6
 -20  37   2    25.4    31.3
 -19  37   2    72.1    32.9
 -18  37   2    75.6    33.5
 -17  37   2    22.3    33.4
 -16  37   2    27.3    34.5
 -15  37   2     0.7    34.2
 -14  37   2    65.5    35.9
 -13  37   2    33.7    34.8
 -12  37   2    56.3    34.0
 -11  37   2    38.3    33.7
 -10  37   2   117.2    34.0
  -9  37   2    77.7    33.2
  -8  37   2   131.0    32.7
  -7  37   2    26.4    30.7
  -6  37   2   164.3    31.5
  -5  37   2    27.3    28.8
  -4  37   2    28.4    28.0
  -3  37   2   154.3    24.5
  -2  37   2    27.4    22.6
  -1  37   2    34.5    21.2
   0  37   2   236.6    24.4
   1  37   2    32.7    22.9
   2  37   2    35.6    23.2
   3  37   2   143.6    24.9
   4  37   2    50.1    24.3
   5  37   2    -4.6    28.5
   6  37   2   132.8    31.1
   7  37   2    53.3    30.8
   8  37   2    90.2    31.1
   9  37   2    94.8    32.3
  10  37   2   147.8    33.7
  11  37   2    31.1    32.9
  12  37   2    33.1    33.5
  13  37   2    33.0    27.7
  14  37   2    81.7    27.6
  15  37   2   -12.1    26.4
  16  37   2    10.0    26.6
  17  37   2    22.7    25.6
  18  37   2    71.0    25.5
  19  37   2    61.4    25.2
  20  37   2    25.4    24.6
 -20  38   2    20.4    40.5
 -19  38   2    34.7    31.4
 -18  38   2    58.7    32.0
 -17  38   2    19.6    32.3
 -16  38   2    37.7    32.9
 -15  38   2     9.1    34.2
 -14  38   2    26.5    35.0
 -13  38   2    80.7    35.3
 -12  38   2     6.5    33.4
 -11  38   2    41.0    34.2
 -10  38   2    47.8    33.7
  -9  38   2   132.3    34.7
  -8  38   2     5.7    32.4
  -7  38   2   130.9    32.3
  -6  38   2   175.7    31.8
  -5  38   2   101.0    30.4
  -4  38   2    70.6    29.9
  -3  38   2   154.5    25.4
  -2  38   2    47.8    23.4
  -1  38   2    73.0    22.5
   0  38   2   234.3    24.9
   1  38   2    39.7    23.8
   2  38   2    38.2    24.1
   3  38   2   179.6    25.8
   4  38   2    62.7    25.1
   5  38   2    82.0    30.4
   6  38   2   180.7    31.7
   7  38   2   104.3    31.7
   8  38   2     8.3    31.0
   9  38   2   161.4    33.6
  10  38   2    44.2    33.5
  11  38   2    64.6    34.1
  12  38   2     3.1    34.2
  13  38   2    65.2    34.8
  14  38   2    16.4    33.2
  15  38   2     9.9    26.7
  16  38   2    -7.5    25.3
  17  38   2    17.7    24.9
  18  38   2    19.1    24.1
  19  38   2    12.7    24.2
  20  38   2    76.2    44.3
 -19  39   2    12.7    30.4
 -18  39   2    50.1    32.3
 -17  39   2    40.1    33.0
 -16  39   2    70.8    34.0
 -15  39   2    52.3    33.9
 -14  39   2    23.6    33.5
 -13  39   2    47.4    33.9
 -12  39   2    17.5    34.1
 -11  39   2    92.1    35.0
 -10  39   2    30.9    33.5
  -9  39   2    36.3    34.3
  -8  39   2   -14.4    32.4
  -7  39   2    33.9    31.7
  -6  39   2   137.6    32.4
  -5  39   2    65.7    30.9
  -4  39   2   161.2    31.2
  -3  39   2    31.3    24.6
  -2  39   2    50.6    34.3
  -1  39   2     7.7    33.7
   0  39   2     7.5    23.0
   1  39   2    53.2    24.2
   2  39   2    50.1    24.6
   3  39   2    12.3    25.1
   4  39   2   128.7    26.7
   5  39   2    91.1    32.1
   6  39   2   151.9    33.0
   7  39   2   -13.0    30.8
   8  39   2    -6.5    32.2
   9  39   2    12.6    32.3
  10  39   2    -3.1    33.1
  11  39   2    86.2    34.0
  12  39   2     4.5    34.1
  13  39   2    37.8    33.4
  14  39   2     5.7    32.0
  15  39   2    30.5    32.3
  16  39   2    15.2    31.4
  17  39   2    44.3    25.6
  18  39   2    61.1    24.5
  19  39   2    42.0    24.5
 -18  40   2    72.3    32.1
 -17  40   2    24.7    31.9
 -16  40   2    20.8    32.4
 -15  40   2    79.2    34.5
 -14  40   2   106.8    34.9
 -13  40   2    11.3    33.7
 -12  40   2    32.4    35.0
 -11  40   2    39.9    33.9
 -10  40   2   139.7    35.2
  -9  40   2     4.6    33.2
  -8  40   2    66.1    33.7
  -7  40   2     7.3    32.2
  -6  40   2     5.1    31.7
  -5  40   2    21.5    31.1
  -4  40   2    60.3    30.5
  -3  40   2    15.4    30.4
  -2  40   2    54.3    35.3
  -1  40   2    91.2    35.1
   0  40   2    15.8    23.6
   1  40   2    74.5    25.2
   2  40   2    46.2    25.5
   3  40   2    34.2    25.9
   4  40   2    55.4    26.6
   5  40   2     7.7    31.7
   6  40   2    32.0    32.1
   7  40   2    18.3    32.2
   8  40   2   106.8    33.5
   9  40   2    17.8    33.4
  10  40   2    92.3    35.0
  11  40   2    27.9    33.9
  12  40   2    44.9    33.7
  13  40   2     1.5    33.1
  14  40   2    58.0    33.0
  15  40   2    54.4    31.4
  16  40   2    27.6    31.0
  17  40   2     6.3    29.9
  18  40   2   128.0    31.1
 -18  41   2    -6.9    41.5
 -17  41   2    48.6    31.4
 -16  41   2    20.7    32.0
 -15  41   2    16.9    32.4
 -14  41   2    91.2    34.2
 -13  41   2    30.6    34.6
 -12  41   2    45.6    35.1
 -11  41   2    67.6    33.7
 -10  41   2    81.3    34.5
  -9  41   2    41.2    33.9
  -8  41   2   111.2    34.7
  -7  41   2    51.0    33.5
  -6  41   2   147.5    33.7
  -5  41   2    -1.9    31.4
  -4  41   2   121.8    31.8
  -3  41   2   114.5    55.9
  -2  41   2    10.2    36.7
  -1  41   2   -11.7    35.6
   0  41   2    53.9    36.8
   1  41   2    -1.2    24.8
   2  41   2    26.1    25.9
   3  41   2    81.3    26.7
   4  41   2   148.5    32.5
   5  41   2    37.0    31.8
   6  41   2   109.9    33.7
   7  41   2    52.3    33.1
   8  41   2   111.7    33.4
   9  41   2    34.7    33.6
  10  41   2   106.9    35.0
  11  41   2    35.2    33.9
  12  41   2    23.2    33.0
  13  41   2    23.5    31.8
  14  41   2   109.9    33.1
  15  41   2    17.8    30.6
  16  41   2    -5.0    30.1
  17  41   2    87.2    30.0
  18  41   2    15.6    40.1
 -17  42   2   103.1    41.6
 -16  42   2    50.6    31.5
 -15  42   2     9.5    31.2
 -14  42   2   -16.5    32.2
 -13  42   2    12.0    32.7
 -12  42   2   111.1    34.3
 -11  42   2    44.4    33.0
 -10  42   2    -8.7    33.8
  -9  42   2    27.8    33.3
  -8  42   2   130.4    34.7
  -7  42   2    13.1    32.6
  -6  42   2    56.6    33.3
  -5  42   2    83.6    32.1
  -4  42   2     5.8    54.6
  -3  42   2    42.1    54.7
  -2  42   2    20.3    37.4
  -1  42   2    31.0    38.2
   0  42   2   -11.8    36.1
   1  42   2     8.2    35.9
   2  42   2    41.5    26.1
   3  42   2     3.1    26.7
   4  42   2    30.9    32.3
   5  42   2    16.9    32.5
   6  42   2    39.4    32.8
   7  42   2    25.6    33.3
   8  42   2   177.7    34.6
   9  42   2    26.5    33.5
  10  42   2    28.9    33.7
  11  42   2    42.3    32.9
  12  42   2    66.5    32.6
  13  42   2     7.9    31.8
  14  42   2    30.0    30.6
  15  42   2    12.9    30.4
  16  42   2    46.1    29.9
  17  42   2    81.2    31.4
 -16  43   2    32.6    30.9
 -15  43   2    10.5    31.2
 -14  43   2    30.4    32.0
 -13  43   2    18.9    32.8
 -12  43   2    58.9    33.5
 -11  43   2    46.2    33.0
 -10  43   2    19.4    33.4
  -9  43   2   189.3    35.0
  -8  43   2    47.1    32.7
  -7  43   2   132.2    33.8
  -6  43   2    68.0    32.4
  -5  43   2    -5.4    59.1
  -4  43   2    45.7    54.5
  -3  43   2    96.1    55.9
  -2  43   2   158.6    56.9
  -1  43   2    25.6    40.7
   0  43   2     1.6    37.9
   1  43   2    55.4    37.6
   2  43   2   150.6    27.2
   3  43   2   104.9    27.7
   4  43   2    74.0    32.5
   5  43   2    52.9    31.9
   6  43   2    57.5    33.5
   7  43   2   146.3    34.5
   8  43   2    33.8    33.1
   9  43   2   200.8    35.4
  10  43   2    23.0    33.3
  11  43   2    34.7    32.2
  12  43   2    27.5    31.1
  13  43   2    -2.6    30.4
  14  43   2     3.6    29.7
  15  43   2    54.9    30.9
  16  43   2    -5.2    29.1
 -15  44   2     9.2    30.5
 -14  44   2    21.8    31.0
 -13  44   2     7.6    31.5
 -12  44   2    32.0    32.6
 -11  44   2    -6.9    31.9
 -10  44   2    11.7    32.4
  -9  44   2    40.1    33.1
  -8  44   2    13.1    31.8
  -7  44   2   169.5    34.1
  -6  44   2    -2.1    56.5
  -5  44   2   -16.8    55.7
  -4  44   2    48.1    57.9
  -3  44   2   134.7    57.3
  -2  44   2    14.2    54.5
  -1  44   2    40.2    38.8
   0  44   2    29.9    39.1
   1  44   2    54.4    38.3
   2  44   2    74.9    39.8
   3  44   2    92.9    31.3
   4  44   2    24.6    31.3
   5  44   2     4.2    32.9
   6  44   2    14.0    31.2
   7  44   2   194.8    35.3
   8  44   2     3.4    32.8
   9  44   2    42.1    32.8
  10  44   2     7.3    32.2
  11  44   2    32.8    31.4
  12  44   2    42.9    29.8
  13  44   2    12.0    29.8
  14  44   2    16.2    29.8
  15  44   2    24.8    29.8
 -14  45   2    87.5    32.4
 -13  45   2    14.6    31.1
 -12  45   2     1.5    31.5
 -11  45   2    51.0    31.2
 -10  45   2    39.4    32.8
  -9  45   2    54.7    33.7
  -8  45   2   156.8    33.9
  -7  45   2   251.4    60.9
  -6  45   2    55.3    54.1
  -5  45   2    98.1    59.1
  -4  45   2    45.8    60.6
  -3  45   2   -13.2    57.9
  -2  45   2   136.5    56.4
  -1  45   2   131.0    60.9
   0  45   2    29.5    40.0
   1  45   2    66.7    38.5
   2  45   2   157.1    39.3
   3  45   2    44.5    51.7
   4  45   2     8.6    31.3
   5  45   2    84.2    31.7
   6  45   2    67.7    32.0
   7  45   2   195.2    33.2
   8  45   2   119.4    32.9
   9  45   2    57.2    31.3
  10  45   2    43.9    32.3
  11  45   2    -0.2    30.4
  12  45   2    19.4    30.2
  13  45   2    33.5    29.8
  14  45   2    78.7    30.2
 -13  46   2    16.0    30.2
 -12  46   2    12.9    30.2
 -11  46   2    25.4    31.0
 -10  46   2    74.7    31.8
  -9  46   2    11.1    31.8
  -8  46   2    42.8    54.7
  -7  46   2    12.1    51.4
  -6  46   2     4.1    54.4
  -5  46   2   -28.0    54.3
  -4  46   2    -9.3    53.2
  -3  46   2    66.3    61.9
  -2  46   2    52.6    60.5
  -1  46   2    12.5    59.9
   0  46   2   103.4    38.5
   1  46   2    -3.2    36.9
   2  46   2    19.9    50.1
   3  46   2    50.8    47.5
   4  46   2    51.0    53.8
   5  46   2   -24.7    30.9
   6  46   2     1.8    31.5
   7  46   2    73.9    30.7
   8  46   2     9.1    30.8
   9  46   2    -4.0    29.7
  10  46   2    40.2    30.3
  11  46   2    21.6    30.5
  12  46   2    20.3    29.5
  13  46   2    14.9    29.3
 -12  47   2    19.6    29.7
 -11  47   2    26.6    30.1
 -10  47   2    94.6    31.6
  -9  47   2   -20.2    54.3
  -8  47   2    37.2    56.0
  -7  47   2    27.6    53.1
  -6  47   2   -22.6    55.7
  -5  47   2    72.5    57.8
  -4  47   2   111.9    63.1
  -3  47   2    35.0    54.2
  -2  47   2    74.8    60.6
  -1  47   2    90.3    60.9
   0  47   2   190.6    61.2
   1  47   2    57.4    36.6
   2  47   2    53.1    47.0
   3  47   2    27.2    55.8
   4  47   2    28.5    46.8
   5  47   2    81.2    47.3
   6  47   2   -50.5    28.6
   7  47   2    29.5    30.7
   8  47   2    40.1    29.8
   9  47   2     2.1    29.5
  10  47   2    75.5    30.5
  11  47   2    32.8    29.7
  12  47   2    -8.5    29.4
 -10  48   2    12.0    49.6
  -9  48   2    85.5    55.3
  -8  48   2    42.1    54.9
  -7  48   2   -17.9    58.8
  -6  48   2    30.3    51.8
  -5  48   2     7.0    52.0
  -4  48   2    29.0    52.2
  -3  48   2    49.0    56.6
  -2  48   2    12.5    54.4
  -1  48   2    58.2    59.6
   0  48   2    68.6    55.9
   1  48   2   -14.2    44.8
   2  48   2    12.0    51.8
   3  48   2    -5.9    45.6
   4  48   2   -36.6    49.0
   5  48   2    60.5    50.0
   6  48   2    55.8    48.9
   7  48   2     2.2    28.0
   8  48   2   -13.0    28.8
   9  48   2    48.2    29.0
  10  48   2    20.5    29.2
  11  48   2   -13.9    40.3
  -9  49   2    59.9    53.4
  -8  49   2     5.3    49.1
  -7  49   2    29.2    55.3
  -6  49   2   -34.7    51.1
  -5  49   2    96.6    59.3
  -4  49   2    43.2    55.8
  -3  49   2    85.9    54.3
  -2  49   2     4.0    51.8
  -1  49   2    40.4    55.3
   0  49   2    -9.4    56.7
   2  49   2    45.7    47.6
   3  49   2    95.2    51.3
   4  49   2    42.5    42.9
   5  49   2    50.6    41.8
   6  49   2    20.2    44.4
   7  49   2    44.3    43.8
   8  49   2    -0.2    43.5
   9  49   2    44.3    28.7
  -7  50   2   -20.9    48.0
  -6  50   2    62.6    58.1
  -5  50   2    -4.1    49.3
  -4  50   2   -24.8    49.4
  -3  50   2    -7.2    50.4
  -2  50   2    35.5    56.9
  -1  50   2    55.0    51.9
   3  50   2    20.8    44.1
   4  50   2     9.7    44.1
   5  50   2   -10.5    42.5
   6  50   2     7.9    43.5
   7  50   2    65.9    44.2
  -5  51   2   -17.7    53.0
  -4  51   2    22.5    55.9
  -3  51   2    36.1    51.3
  -2  51   2    33.3    50.4
   4  51   2    17.8    43.3
   5  51   2    33.0    44.6
 -29   0   3    20.0    47.9
 -28   0   3     5.5    48.1
 -27   0   3   127.4    51.9
 -26   0   3    64.6    52.9
 -25   0   3    48.3    52.3
 -24   0   3    33.3    48.3
 -23   0   3   -13.3    44.4
 -22   0   3    -3.6    44.6
 -21   0   3   896.3    61.0
 -20   0   3    38.7    35.6
 -19   0   3   199.6    19.5
 -18   0   3   631.0    27.3
 -17   0   3    37.6    16.2
 -16   0   3   347.8    23.6
 -15   0   3    74.5    16.5
 -14   0   3   722.3    27.2
 -13   0   3   201.0    17.6
 -12   0   3   224.7    19.5
 -11   0   3  3530.5    26.5
 -10   0   3   259.2    17.0
  -9   0   3  9330.2    43.3
  -8   0   3 14899.8    50.0
  -7   0   3  2201.2    24.4
  -6   0   3 13310.0    41.4
  -5   0   3  2574.7    20.5
  -4   0   3  2128.6    17.5
  -3   0   3  3147.7    25.2
  -2   0   3    58.4     8.0
   2   0   3   182.2     6.5
   3   0   3  3013.0    12.4
   4   0   3  4337.4    15.7
   5   0   3  4320.5    17.5
   6   0   3 13465.7    31.1
   7   0   3  4172.4    21.6
   8   0   3 16766.4    41.0
   9   0   3  9746.3    34.7
  10   0   3   300.5    14.9
  11   0   3  3353.3    27.9
  12   0   3   207.0    25.8
  13   0   3   112.4    26.7
  14   0   3  1208.7    45.2
  15   0   3   117.6    28.8
  16   0   3   389.2    41.0
  17   0   3    43.8    27.4
  18   0   3   609.7    46.3
  19   0   3   127.5    32.3
  20   0   3    77.7    34.5
  21   0   3   640.3    53.8
  22   0   3    -6.9    37.8
  23   0   3    16.8    40.6
  24   0   3   -11.4    42.7
  25   0   3    47.9    46.8
  26   0   3    34.0    46.7
  27   0   3   122.6    47.9
  28   0   3    57.2    46.2
  29   0   3    61.3    45.7
 -29   1   3    48.7    48.6    17.1    47.3
 -28   1   3    93.6    49.7    65.1    49.5
 -27   1   3   141.6    52.9   174.5    54.3
 -26   1   3   237.1    55.8   187.2    56.7
 -25   1   3    81.3    51.0    81.3    52.2
 -24   1   3    47.5    48.6    64.9    51.0
 -23   1   3    38.9    47.2    21.0    47.4
 -22   1   3    51.0    42.6    56.6    41.1
 -21   1   3   128.8    43.4   146.0    39.6
 -20   1   3   237.8    39.3   263.0    21.3
 -19   1   3   223.8    19.5   216.6    19.8
 -18   1   3   215.3    18.7   229.1    19.3
 -17   1   3    34.9    15.9    24.4    16.4
 -16   1   3   103.1    16.4   102.5    17.2
 -15   1   3   487.7    25.6   478.5    26.0
 -14   1   3  1281.4    29.8  1317.9    30.0
 -13   1   3   303.4    21.7   322.1    24.2
 -12   1   3   617.6    18.7   671.8    24.0
 -11   1   3   768.8    16.1   831.6    19.2
 -10   1   3   456.7    17.7   459.8    17.5
  -9   1   3  1705.9    26.4  2005.7    38.6
  -8   1   3  2068.9    27.0  2377.8    39.3
  -7   1   3  9185.8    38.6 10032.7    57.0
  -6   1   3  3903.6    26.1  4376.0    38.8
  -5   1   3   171.7    13.8   169.2    19.5
  -4   1   3  2306.4    18.1  2472.4    26.0
  -3   1   3  6687.9    24.0  7327.3    35.4
  -2   1   3   428.1    13.9   446.0    13.6
  -1   1   3       0      -1  4990.7    24.0
   0   1   3       0      -1  8289.7    26.3
   1   1   3  8679.3    27.9
   2   1   3   584.5    11.7   621.9     7.2
   3   1   3 12213.9    21.9 12038.4    20.6
   4   1   3  2224.1    12.5  2109.9    11.8
   5   1   3   164.5     9.5   160.7     9.2
   6   1   3  7668.8    24.6  7489.8    23.5
   7   1   3 10257.4    30.8 10019.5    29.3
   8   1   3  1908.7    19.7  1869.5    18.8
   9   1   3  2757.1    22.6  2631.7    21.7
  10   1   3   600.8    16.3   610.2    16.3
  11   1   3  1146.7    21.5  1138.8    20.5
  12   1   3   673.2    33.4   625.6    21.0
  13   1   3   290.1    29.0
  14   1   3   927.4    43.2   997.5    44.4
  15   1   3   379.8    39.5   431.4    40.9
  16   1   3    94.5    27.4    65.3    27.4
  17   1   3    58.1    28.0    41.4    27.4
  18   1   3   273.4    33.5   251.4    33.1
  19   1   3   337.3    37.3   291.0    36.8
  20   1   3   180.7    36.2   188.9    36.8
  21   1   3   209.1    40.5   197.7    39.5
  22   1   3    83.5    39.9    67.7    39.2
  23   1   3    29.5    41.2    80.5    42.9
  24   1   3    41.2    44.6    57.6    45.3
  25   1   3    58.3    45.3    88.8    46.7
  26   1   3   187.3    49.8   216.3    51.0
  27   1   3   234.2    50.6   222.3    51.1
  28   1   3    82.0    47.5    56.7    44.6
  29   1   3    37.7    46.4    41.0    45.8
 -29   2   3   114.3    49.8    80.7    48.6
 -28   2   3   276.5    53.9   342.0    58.1
 -27   2   3    71.4    50.6    32.6    51.6
 -26   2   3   311.8    55.2   311.6    58.7
 -25   2   3   368.6    55.8   317.9    56.3
 -24   2   3    81.6    50.7     9.5    48.8
 -23   2   3    38.9    45.0    71.8    47.4
 -22   2   3   731.8    64.1   768.6    62.8
 -21   2   3   101.2    41.9    86.4    39.8
 -20   2   3   572.8    57.4   607.1    30.4
 -19   2   3   543.2    51.5   540.3    29.2
 -18   2   3   302.3    22.7   309.9    23.9
 -17   2   3   213.9    18.3   206.1    19.2
 -16   2   3  1081.9    27.8  1136.2    30.9
 -15   2   3   523.5    24.8   510.8    26.6
 -14   2   3  1988.7    31.8  2002.9    33.8
 -13   2   3  1290.1    27.2  1311.3    29.6
 -12   2   3   221.3    14.8   263.8    21.0
 -11   2   3  1787.8    18.8  1935.5    23.0
 -10   2   3    42.3    11.6    37.8    11.2
  -9   2   3   886.0    24.0   994.6    34.2
  -8   2   3  3905.1    31.6  4397.1    46.6
  -7   2   3  6950.9    35.0  8140.6    53.4
  -6   2   3  7951.2    34.0  8990.8    51.2
  -5   2   3  2534.5    20.6  2874.5    30.9
  -4   2   3  2678.4    19.2  2993.4    28.4
  -3   2   3  1798.6    22.0  1979.1    22.5
  -2   2   3  3038.3    23.3  3201.3    23.2
  -1   2   3     3.8     2.9   304.5    11.3
   0   2   3   239.5     9.6   249.6     9.3
   1   2   3   459.1    12.5   264.4     7.6
   2   2   3  5653.8    25.8  5682.8    12.6
   3   2   3  2193.7    10.2  2265.9    19.7
   4   2   3  4034.3    14.6  4422.9    27.1
   5   2   3  4397.4    17.3  4151.9    15.3
   6   2   3 10238.2    27.5  9871.2    24.8
   7   2   3  7451.7    26.9  7150.4    24.6
   8   2   3  5542.6    26.7  5175.0    24.4
   9   2   3  1453.0    19.4  1406.2    18.3
  10   2   3    39.1    10.1    27.9     9.7
  11   2   3  1814.1    24.6  1711.2    21.6
  12   2   3   268.0    26.2   294.1    27.6
  13   2   3  1454.0    43.3  1454.1    44.6
  14   2   3  1920.1    49.1  2008.3    50.7
  15   2   3   578.6    40.4   646.0    42.6
  16   2   3   768.8    41.7   803.1    43.1
  17   2   3   203.6    31.0   188.5    30.9
  18   2   3   305.8    34.4   287.8    33.9
  19   2   3   470.3    46.2   524.2    46.8
  20   2   3   559.2    53.3   571.3    50.3
  21   2   3   124.9    37.1    91.5    37.0
  22   2   3   710.6    57.4   762.3    62.1
  23   2   3    33.6    41.6    50.8    41.7
  24   2   3    53.3    43.9    58.8    43.7
  25   2   3   294.1    50.8   324.5    53.3
  26   2   3   335.2    53.0   345.8    54.8
  27   2   3    41.9    44.8    46.3    45.6
  28   2   3   305.5    51.2   290.1    49.6
  29   2   3    80.8    47.5    82.2    47.1
 -29   3   3   214.2    52.0   103.6    51.2
 -28   3   3    82.1    49.1    47.4    50.2
 -27   3   3   146.2    51.9   113.2    53.3
 -26   3   3   306.3    55.4   314.1    60.8
 -25   3   3   343.0    57.9   377.2    57.9
 -24   3   3   112.3    48.8   137.7    52.0
 -23   3   3   136.6    46.5   114.2    45.8
 -22   3   3   133.3    44.0    89.4    42.8
 -21   3   3   223.5    43.5   214.4    42.7
 -20   3   3   101.5    39.1    86.4    19.3
 -19   3   3   108.8    37.4    81.6    18.6
 -18   3   3   269.9    21.9   285.4    24.2
 -17   3   3    77.0    15.8    66.8    17.4
 -16   3   3   197.2    17.4   204.3    19.3
 -15   3   3   248.3    21.1   285.5    20.2
 -14   3   3   536.8    23.7   395.0    34.2
 -13   3   3   668.9    25.1   719.1    27.2
 -12   3   3   762.1    19.6   773.4    25.8
 -11   3   3  3947.1    27.7  4431.2    29.6
 -10   3   3  1263.8    20.7  1366.0    20.8
  -9   3   3   529.9    22.7   597.9    32.5
  -8   3   3   523.5    22.7   615.4    33.7
  -7   3   3  6012.2    33.5  6915.2    51.2
  -6   3   3  2593.6    23.8  3040.2    35.8
  -5   3   3  5706.6    27.6  6782.2    42.6
  -4   3   3   129.6    13.6   144.5    13.1
  -3   3   3  3875.3    29.1  4141.6    29.3
  -2   3   3  1351.0    18.7  1488.5    18.8
  -1   3   3     1.3     1.4  2859.7    20.0
   0   3   3  9612.1    28.9 10843.2    29.8
   1   3   3  3484.4    12.2  3068.7    13.9
   2   3   3  1770.8    18.7  1910.5    19.1
   3   3   3  4447.2    26.9  4694.4    27.6
   4   3   3   148.3    15.3   155.1    15.2
   5   3   3  7139.6    20.0  7375.1    38.2
   6   3   3  3389.4    17.5  3714.1    31.5
   7   3   3 10157.1    30.2  9650.5    25.7
   8   3   3   903.6    17.1  1008.5    28.7
   9   3   3   768.3    17.2   903.2    28.1
  10   3   3  1477.2    19.4  1676.4    31.1
  11   3   3  3824.2    31.2
  12   3   3  1028.4    37.2  1057.1    39.7
  13   3   3   585.4    37.5   657.7    40.3
  14   3   3       0      -1   440.2    41.8
  15   3   3   285.6    31.2   329.9    32.4
  16   3   3   274.5    30.7   276.4    31.7
  17   3   3   106.4    28.7    83.2    29.2
  18   3   3   242.3    33.0   266.9    34.1
  19   3   3    90.6    32.4    64.5    31.4
  20   3   3   152.3    35.3   106.4    33.7
  21   3   3   183.9    38.4   176.3    38.2
  22   3   3   147.2    41.3   167.3    42.1
  23   3   3    70.9    41.6    58.6    42.1
  24   3   3   104.1    44.0   161.7    47.6
  25   3   3   299.6    50.4   232.1    52.2
  26   3   3   287.7    51.3   216.4    48.6
  27   3   3    79.5    27.1   116.9    45.8
  28   3   3    56.0    26.1    97.4    44.8
  29   3   3   165.6    48.8   148.0    50.6
 -29   4   3   107.5    49.9   113.7    49.3
 -28   4   3    95.1    49.4   106.1    51.6
 -27   4   3    44.9    49.2    53.4    53.2
 -26   4   3   127.3    53.4   140.7    55.6
 -25   4   3    83.7    50.5    46.5    51.4
 -24   4   3     9.8    46.9     0.6    46.7
 -23   4   3   167.4    48.1   209.1    48.8
 -22   4   3   394.0    50.8   362.4    49.9
 -21   4   3   369.1    46.9   406.1    28.7
 -20   4   3   332.4    43.3   334.6    27.2
 -19   4   3   288.3    40.4   304.0    25.9
 -18   4   3    98.7    35.2    96.4    18.5
 -17   4   3   165.7    17.2   154.0    18.9
 -16   4   3   130.2    16.0   134.0    18.3
 -15   4   3  1437.1    28.6  1523.4    33.5
 -14   4   3  2213.5    32.2  2430.9    36.4
 -13   4   3  1081.3    26.4  1129.6    29.0
 -12   4   3   298.6    16.2   326.2    23.5
 -11   4   3   413.7    17.3   450.5    18.8
 -10   4   3   815.2    18.9   970.6    23.7
  -9   4   3   607.4    22.6   733.6    33.2
  -8   4   3  1741.1    26.3  2198.0    40.6
  -7   4   3 15416.8    48.9 18894.7    78.3
  -6   4   3  3915.2    27.1  4706.6    41.9
  -5   4   3  4036.0    24.9  4753.8    38.1
  -4   4   3   404.1    20.8   484.4    20.0
  -3   4   3  5951.3    35.4  6524.5    35.9
  -2   4   3  1981.4    22.0  2277.9    22.0
  -1   4   3       0      -1  2309.9    19.3
   0   4   3  1303.9    14.8  1490.6    14.5
   1   4   3  2232.3    11.3  2480.1    11.1
   2   4   3  2966.2    23.9  2948.2    23.8
   3   4   3 10254.2    40.8 10465.0    41.3
   4   4   3   630.7    18.9   638.8    18.7
   5   4   3  4302.2    15.3  4714.3    34.0
   6   4   3  3232.6    16.8  3649.9    33.1
   7   4   3 16025.1    36.1 18093.3    67.8
   8   4   3  2340.5    20.6  2697.1    36.2
   9   4   3   544.6    16.4   631.0    27.8
  10   4   3   764.2    16.9   880.0    28.3
  11   4   3   647.1    21.0
  12   4   3   315.9    33.1
  13   4   3  1132.4    42.0  1198.4    45.1
  14   4   3  2340.2    51.5  2432.5    53.8
  15   4   3  1270.9    45.8  1304.3    47.5
  16   4   3   170.9    29.1   168.7    29.8
  17   4   3   109.0    28.6   128.3    30.6
  18   4   3    71.5    29.9    76.5    30.7
  19   4   3   212.5    34.4   247.1    36.3
  20   4   3   289.2    39.0   278.8    38.2
  21   4   3   376.7    43.8   348.9    41.8
  22   4   3   280.8    43.7   239.1    41.4
  23   4   3   234.1    44.5   269.6    48.2
  24   4   3    -9.6    41.8     2.8    45.5
  25   4   3   135.7    47.0   142.5    47.3
  26   4   3   137.4    48.2   122.0    47.0
  27   4   3    56.1    26.7     9.2    43.5
  28   4   3    49.5    26.6    35.7    47.5
  29   4   3       0      -1    24.8    48.5
 -29   5   3   159.2    51.5   106.5    51.8
 -28   5   3    -8.1    47.6     9.2    52.1
 -27   5   3   133.1    52.5   130.1    56.4
 -26   5   3    23.2    49.6    63.4    52.5
 -25   5   3   144.3    53.6   153.6    56.5
 -24   5   3    36.4    47.0    82.4    48.5
 -23   5   3   321.2    50.0   346.7    52.7
 -22   5   3    78.3    43.4   122.0    43.0
 -21   5   3    99.8    40.6    50.1    20.0
 -20   5   3    23.5    36.9    13.5    18.5
 -19   5   3   408.1    42.5   418.9    29.9
 -18   5   3   168.1    35.7   143.9    19.6
 -17   5   3    89.9    15.5   105.0    18.3
 -16   5   3  1249.9    27.8  1363.8    32.9
 -15   5   3   440.6    27.6   439.1    28.6
 -14   5   3  1094.3    27.1  1210.5    31.9
 -13   5   3  1025.4    25.8  1141.0    30.5
 -12   5   3   984.9    20.8  1015.1    27.4
 -11   5   3  1243.4    20.1  1525.3    27.0
 -10   5   3   493.5    17.9   577.2    22.3
  -9   5   3  1214.8    24.5  1547.0    38.1
  -8   5   3  9146.0    42.6 11388.8    68.2
  -7   5   3  8629.9    39.5 10495.8    62.8
  -6   5   3  8428.2    35.9 10313.3    57.3
  -5   5   3  3025.4    35.1  3432.3    35.3
  -4   5   3   598.0    23.3   665.8    21.8
  -3   5   3  2386.8    27.0  2686.6    26.8
  -2   5   3   604.7    18.0   667.9    17.2
  -1   5   3  3929.7    24.0  5501.0    27.8
   0   5   3  3062.5    15.4  2806.3    18.9
   1   5   3  5802.5    17.4  6222.9    17.2
   2   5   3   552.0    17.5   579.6    17.4
   3   5   3  2222.6    25.2  2358.6    25.0
   4   5   3   802.4    21.2   786.3    20.4
   5   5   3  3410.7    32.0  3681.2    32.6
   6   5   3 12135.3    26.5 14256.8    59.8
   7   5   3 14675.2    34.0 16523.8    67.9
   8   5   3  9972.1    32.5 11510.3    61.8
   9   5   3   978.7    17.4  1163.0    31.1
  10   5   3   377.6    15.4   451.0    26.9
  11   5   3  1163.1    23.8
  12   5   3   818.9    36.2
  13   5   3   967.3    41.1
  14   5   3  1427.2    45.9  1601.5    50.2
  15   5   3   373.2    39.5   519.1    42.4
  16   5   3  1088.2    45.1  1163.6    47.4
  17   5   3    88.1    28.4    88.2    29.8
  18   5   3   152.5    31.9   139.0    32.9
  19   5   3   520.2    47.3   589.1    49.7
  20   5   3     4.6    32.5    22.0    33.1
  21   5   3    81.6    36.5    78.4    35.9
  22   5   3   113.6    38.9   101.9    38.6
  23   5   3   280.6    44.9   309.0    48.1
  24   5   3    37.1    42.3    91.8    45.5
  25   5   3   210.4    48.7   146.0    48.8
  26   5   3    74.6    46.5    65.3    46.2
  27   5   3    89.8    28.0    53.3    44.1
  28   5   3    45.8    26.6    27.8    46.7
  29   5   3    74.3    35.8
 -29   6   3       0      -1   119.5    50.8
 -28   6   3    54.8    49.8    66.2    51.0
 -27   6   3    53.0    49.7    48.4    51.8
 -26   6   3     4.3    49.1    -7.0    50.4
 -25   6   3   458.0    58.4   542.5    63.7
 -24   6   3   170.7    50.0    74.8    49.1
 -23   6   3   581.5    55.6   660.4    68.6
 -22   6   3    52.4    41.7    26.0    41.5
 -21   6   3   176.3    42.4   138.7    21.4
 -20   6   3    83.5    38.0   131.4    21.1
 -19   6   3   529.1    53.7   610.5    31.9
 -18   6   3    82.7    33.9    75.7    18.9
 -17   6   3   716.0    46.4   819.7    30.3
 -16   6   3   474.0    23.4   570.9    29.7
 -15   6   3  2051.0    30.3  2237.4    36.7
 -14   6   3   858.0    25.3   982.6    31.7
 -13   6   3   427.1    22.8   495.7    23.4
 -12   6   3   846.8    20.1   993.7    26.7
 -11   6   3   675.9    18.5   797.0    24.4
 -10   6   3   811.0    19.1   881.2    23.8
  -9   6   3  4059.4    33.0  4613.5    37.5
  -8   6   3  1076.0    24.8  1333.3    37.5
  -7   6   3  9072.8    40.8 11484.4    66.6
  -6   6   3  7750.1    53.9  8940.2    55.9
  -5   6   3  8694.2    52.1 10181.6    54.6
  -4   6   3  1131.1    26.8  1330.8    25.8
  -3   6   3  1905.7    26.6  2089.2    26.1
  -2   6   3  6702.2    36.1  7649.2    37.3
  -1   6   3  7083.0    33.0  8150.7    34.6
   0   6   3   630.5    11.8   556.7    13.6
   1   6   3  9128.6    22.8  9703.9    22.6
   2   6   3  9597.8    20.4 10670.9    45.1
   3   6   3  2466.5    27.7  2484.2    27.1
   4   6   3  1243.6    24.7  1289.5    23.8
   5   6   3 12914.2    56.2 13592.2    57.6
   6   6   3  7958.3    49.0  8794.4    51.2
   7   6   3  9871.6    27.9 11634.3    60.7
   8   6   3  1060.7    16.7  1297.9    33.2
   9   6   3  4554.0    25.2  5321.0    48.5
  10   6   3  1390.4    33.1  1642.5    34.2
  11   6   3   529.3    21.5
  12   6   3   740.1    36.7
  13   6   3   435.0    37.9
  14   6   3   568.4    40.5
  15   6   3  2201.3    51.2  2465.1    56.2
  16   6   3   435.9    39.7   424.3    42.1
  17   6   3   683.5    43.3   728.2    45.8
  18   6   3    98.4    30.7    82.9    32.1
  19   6   3   401.9    48.1   445.7    49.3
  20   6   3   128.3    34.8   136.0    35.8
  21   6   3   144.6    37.7   169.1    38.7
  22   6   3    61.8    37.5    94.9    38.8
  23   6   3   623.0    58.4   632.2    60.7
  24   6   3   100.2    43.5    87.3    45.9
  25   6   3   415.7    53.7   405.0    53.8
  26   6   3    16.9    44.9   -30.7    43.9
  27   6   3    47.9    27.1    35.8    48.4
  28   6   3    17.0    26.6    29.3    45.3
 -28   7   3    31.4    48.1   112.3    53.5
 -27   7   3    81.9    49.5   134.5    56.0
 -26   7   3    53.8    50.0    76.4    55.6
 -25   7   3    56.6    50.9   103.0    52.5
 -24   7   3   128.5    50.9   145.3    50.6
 -23   7   3   529.9    66.1   733.3    70.1
 -22   7   3    60.8    41.8   110.0    42.9
 -21   7   3   478.0    58.3   509.6    33.6
 -20   7   3   101.3    38.7   114.9    21.5
 -19   7   3   304.2    40.2   297.6    22.8
 -18   7   3   510.1    50.4   612.2    30.6
 -17   7   3   369.5    37.5   401.7    28.3
 -16   7   3  1287.1    26.5  1401.8    34.0
 -15   7   3  2086.1    30.2  2368.7    38.2
 -14   7   3   321.2    21.1   390.5    26.8
 -13   7   3   916.3    24.8  1045.1    30.5
 -12   7   3  1423.9    22.1  1744.6    25.2
 -11   7   3   466.1    17.4   554.2    23.6
 -10   7   3   372.5    17.4   463.7    22.9
  -9   7   3  1158.9    20.2  1373.7    26.1
  -8   7   3   332.8    22.4   420.8    33.2
  -7   7   3  7933.6    39.3 10255.6    64.9
  -6   7   3  3873.8    45.2  4624.0    45.5
  -5   7   3  6669.6    49.6  7760.5    50.5
  -4   7   3  5158.1    40.9  5922.7    41.9
  -3   7   3  5603.5    38.7  6195.4    39.0
  -2   7   3  6548.0    37.2  7756.7    39.1
  -1   7   3  1775.9    22.0  1924.4    21.5
   0   7   3  3150.2    18.1  3119.2    22.4
   1   7   3  2601.1    15.8  2792.8    15.2
   2   7   3  7543.4    20.8  8102.6    42.4
   3   7   3  8195.0    44.7  8067.4    43.8
   4   7   3  6164.8    41.6  6446.0    41.8
   5   7   3 10884.0    55.0 11125.1    55.4
   6   7   3  5861.8    45.9  6362.3    47.2
   7   7   3  9882.7    59.2 11012.2    62.1
   8   7   3   335.7    14.7   386.1    30.0
   9   7   3  1766.3    18.5  2128.5    37.7
  10   7   3   358.6    28.9   440.2    28.5
  11   7   3   517.4    21.9
  12   7   3  1260.1    40.0
  13   7   3   663.8    39.6
  14   7   3   265.9    30.7
  15   7   3  1525.2    46.6  1751.4    52.5
  16   7   3  1372.5    46.8  1566.1    51.5
  17   7   3   335.4    40.3   419.1    43.8
  18   7   3   427.4    43.7   410.6    45.9
  19   7   3   412.2    48.1   594.6    52.0
  20   7   3   136.0    35.3    89.4    36.4
  21   7   3   437.3    50.6   629.3    59.2
  22   7   3   118.6    39.6    88.8    39.6
  23   7   3   504.0    49.7   665.6    64.0
  24   7   3   153.2    44.6   157.0    48.1
  25   7   3   157.0    47.4   112.8    48.6
  26   7   3    51.7    28.1    60.5    50.2
  27   7   3    62.1    28.6   124.5    47.7
  28   7   3    53.9    27.5    97.8    44.1
 -28   8   3    15.5    47.7    13.0    49.4
 -27   8   3   164.9    53.9   170.1    54.9
 -26   8   3    39.5    49.4    28.3    51.7
 -25   8   3   111.8    50.1   223.5    55.8
 -24   8   3    37.8    47.3    17.3    47.0
 -23   8   3   108.4    46.7   146.4    47.2
 -22   8   3    25.4    43.5    22.3    41.3
 -21   8   3    57.2    39.1    62.5    38.5
 -20   8   3   316.9    43.0   341.1    24.9
 -19   8   3   319.4    40.3   329.8    28.2
 -18   8   3   259.3    37.4   319.5    23.4
 -17   8   3   820.6    50.0   844.5    31.9
 -16   8   3   408.4    45.2   420.9    29.0
 -15   8   3   407.7    22.0   481.0    29.7
 -14   8   3   211.1    16.2   234.1    19.9
 -13   8   3  1145.3    25.7  1427.9    33.0
 -12   8   3  1132.8    21.4  1327.9    25.3
 -11   8   3  1000.1    19.6  1213.7    27.5
 -10   8   3  2361.3    32.1  2733.2    31.9
  -9   8   3  5027.9    29.6  6200.8    40.4
  -8   8   3  1002.1    24.4  1391.4    38.2
  -7   8   3  4426.3    52.5  4999.3    51.8
  -6   8   3  2930.7    45.5  3519.9    44.9
  -5   8   3  6751.2    51.2  7777.1    52.0
  -4   8   3  1783.2    32.9  1989.9    31.9
  -3   8   3  1068.8    26.3  1277.7    26.1
  -2   8   3  1371.8    23.9  1586.1    24.3
  -1   8   3  3286.5    20.7  3201.3    26.8
   0   8   3  2184.0    17.6  2192.7    21.4
   1   8   3  3467.9    18.8  3685.8    18.2
   2   8   3  2673.3    16.2  2865.0    14.7
   3   8   3  1006.0    12.1  1042.7    24.9
   4   8   3  2623.7    33.8  2651.1    32.5
   5   8   3  5816.6    45.7  6148.1    45.7
   6   8   3  2453.3    37.8  2782.8    38.6
   7   8   3  6106.6    52.1  6904.0    54.4
   8   8   3   915.0    15.7  1120.6    34.5
   9   8   3  5461.4    25.9  6521.6    55.1
  10   8   3  2235.6    28.2  3039.5    43.2
  11   8   3   716.6    23.5
  12   8   3  1513.2    42.6
  13   8   3   977.2    41.9
  14   8   3   227.1    30.2
  15   8   3   541.7    40.0
  16   8   3   414.8    39.5   422.3    44.1
  17   8   3   739.6    43.6   827.8    48.0
  18   8   3   303.2    34.8   334.9    37.8
  19   8   3   346.6    37.9   359.3    39.1
  20   8   3   317.5    39.0   328.2    40.3
  21   8   3    48.7    36.2    48.3    37.6
  22   8   3     8.2    37.9    13.4    38.3
  23   8   3   127.8    43.0   216.6    45.7
  24   8   3    45.7    42.8    63.0    44.3
  25   8   3   154.6    47.8   156.2    47.7
  26   8   3    47.2    28.3    41.0    48.1
  27   8   3    98.4    28.8   101.6    45.7
  28   8   3    27.9    27.7    11.8    43.9
 -28   9   3   164.7    52.2   160.9    53.1
 -27   9   3    84.5    50.7   176.3    56.2
 -26   9   3   136.7    51.7   153.0    57.7
 -25   9   3    53.3    48.8    78.2    54.5
 -24   9   3   317.4    53.3   307.8    54.3
 -23   9   3   238.2    50.4   212.7    47.9
 -22   9   3   102.9    46.0   122.6    43.2
 -21   9   3   137.4    44.8    72.7    40.2
 -20   9   3    65.0    38.0    90.7    21.4
 -19   9   3   266.1    39.7   267.1    23.4
 -18   9   3   787.2    52.2   908.4    34.5
 -17   9   3   514.1    46.7   601.8    31.1
 -16   9   3   506.3    45.6   537.4    30.4
 -15   9   3  1581.3    52.4  1957.6    49.0
 -14   9   3   136.1    15.1   139.8    18.8
 -13   9   3   389.9    20.9   381.6    29.4
 -12   9   3  1723.0    23.5  2134.4    28.2
 -11   9   3   466.0    17.8   585.9    20.9
 -10   9   3  2008.9    31.3  2378.1    31.0
  -9   9   3   710.3    19.2   847.0    25.0
  -8   9   3  4549.4    33.7  6065.6    57.3
  -7   9   3  4438.0    53.9  5330.6    54.6
  -6   9   3  6198.0    56.5  7281.6    57.9
  -5   9   3  2107.0    39.7  2448.0    38.7
  -4   9   3  7009.5    50.2  8168.6    51.2
  -3   9   3  5448.4    42.3  6143.4    42.6
  -2   9   3  9327.2    46.8 10616.4    48.6
  -1   9   3  3073.6    21.6  3093.4    28.1
   0   9   3  1691.2    17.9  1709.7    21.4
   1   9   3  3600.3    20.7  3857.8    20.0
   2   9   3 10974.6    29.4 12197.5    28.7
   3   9   3  6229.2    22.2  6512.7    44.8
   4   9   3  7445.7    50.2  7588.4    49.5
   5   9   3  2839.4    39.0  3030.6    38.6
   6   9   3  6783.2    54.2  7076.1    53.7
   7   9   3  5677.6    53.0  6423.4    54.5
   8   9   3  6284.0    24.8  7853.3    59.6
   9   9   3   999.8    16.1  1140.1    34.5
  10   9   3  1796.8    27.5  2497.0    42.0
  11   9   3   492.0    23.4
  12   9   3  1256.3    41.6
  13   9   3   312.4    38.0
  14   9   3    79.1    27.2
  15   9   3  1360.1    46.8
  16   9   3   443.7    39.4
  17   9   3   526.9    41.7   549.1    46.7
  18   9   3   655.2    45.3   748.4    50.1
  19   9   3   249.2    36.5   255.1    37.5
  20   9   3   141.0    35.4   174.8    37.7
  21   9   3    74.6    36.4    92.6    37.5
  22   9   3    95.6    39.2    83.4    40.7
  23   9   3   217.4    45.0   233.6    46.8
  24   9   3   230.3    48.0   274.2    48.7
  25   9   3    33.5    28.6    34.4    49.1
  26   9   3    86.6    29.2   127.2    48.5
  27   9   3   121.1    29.3   107.0    48.8
  28   9   3   106.8    28.2    86.8    41.4
 -28  10   3    71.8    48.0    26.2    50.6
 -27  10   3   271.0    55.8   275.3    58.8
 -26  10   3   126.3    52.7    87.3    52.9
 -25  10   3    57.6    51.0    88.5    52.6
 -24  10   3    88.7    48.6   110.5    50.2
 -23  10   3   235.8    50.9   292.8    49.9
 -22  10   3   313.8    50.7   265.4    46.0
 -21  10   3   134.2    42.9   153.6    42.3
 -20  10   3   218.1    42.6   268.6    24.6
 -19  10   3    48.2    37.1    38.5    20.8
 -18  10   3    65.7    34.1    76.4    20.4
 -17  10   3   856.2    50.3   941.4    32.9
 -16  10   3   190.1    33.6   253.6    22.0
 -15  10   3   334.7    34.8   467.1    39.5
 -14  10   3    61.1    13.8    66.2    18.4
 -13  10   3  2478.6    30.3  3068.7    40.4
 -12  10   3  1249.7    21.8  1505.2    27.0
 -11  10   3   527.4    18.5   723.1    22.5
 -10  10   3  1202.4    28.9  1477.6    23.6
  -9  10   3   626.0    18.5   831.7    24.8
  -8  10   3  3799.2    35.9  4592.8    36.4
  -7  10   3  1055.5    42.7  1281.1    38.5
  -6  10   3  5021.1    54.6  5988.8    54.8
  -5  10   3  4185.5    49.2  4973.9    49.4
  -4  10   3  6045.0    49.8  7016.5    50.3
  -3  10   3   844.1    30.7   921.9    27.9
  -2  10   3  6339.0    30.3  6015.4    40.9
  -1  10   3  9627.5    34.3  9135.7    44.4
   0  10   3  1728.0    19.3  1701.3    23.0
   1  10   3  8424.9    30.0  9377.6    30.0
   2  10   3  6207.4    25.7  6719.5    24.4
   3  10   3  1339.3    16.4  1387.8    30.8
   4  10   3 12379.1    31.2 12223.8    63.0
   5  10   3  4057.5    45.8  4399.4    45.9
   6  10   3  6549.0    55.9  7463.3    57.9
   7  10   3  1950.3    42.0  2202.2    41.5
   8  10   3  3216.8    19.7  4287.6    49.0
   9  10   3   757.0    14.9   976.3    34.4
  10  10   3  1739.5    27.9  2301.6    42.7
  11  10   3   557.7    24.5
  12  10   3  1392.3    43.3
  13  10   3  2090.5    49.6
  14  10   3    83.5    27.5
  15  10   3   341.3    39.5
  16  10   3   303.5    32.3
  17  10   3   812.1    44.8   909.5    51.2
  18  10   3    94.8    31.8   106.2    33.2
  19  10   3    36.7    32.4    51.5    33.4
  20  10   3   206.8    37.7   188.5    39.0
  21  10   3   173.9    40.0   166.0    40.2
  22  10   3   258.3    44.2   226.6    45.1
  23  10   3   215.5    45.4   281.3    48.0
  24  10   3    90.6    45.4    49.3    43.7
  25  10   3    81.2    29.8    89.6    46.3
  26  10   3    84.2    29.3    40.2    50.5
  27  10   3   144.9    30.0   161.1    46.5
  28  10   3    12.9    27.2    11.5    42.7
 -28  11   3    17.6    48.4    70.8    52.1
 -27  11   3    28.4    48.3    86.6    53.0
 -26  11   3   114.7    50.8   158.4    55.4
 -25  11   3   135.4    51.7   135.1    52.4
 -24  11   3   441.0    56.1   461.4    58.1
 -23  11   3   417.8    55.2   495.0    55.8
 -22  11   3    14.3    42.4    51.9    44.3
 -21  11   3    55.5    41.5    47.2    38.9
 -20  11   3    57.5    39.4    87.2    22.2
 -19  11   3   935.1    58.7  1092.6    36.9
 -18  11   3   450.0    51.8   491.8    32.6
 -17  11   3   383.6    47.9   499.3    31.8
 -16  11   3   393.0    45.8   526.7    41.2
 -15  11   3    34.4    29.7    45.9    24.5
 -14  11   3   147.1    32.0   221.8    20.5
 -13  11   3   199.0    19.3   286.9    21.4
 -12  11   3   745.4    20.5   937.0    25.9
 -11  11   3  2142.5    23.6  2809.0    30.0
 -10  11   3  1357.0    20.9  1761.9    25.3
  -9  11   3   592.6    25.2   684.2    20.6
  -8  11   3  2480.0    31.8  3071.6    32.7
  -7  11   3  2643.2    47.4  3125.3    46.7
  -6  11   3  2664.7    47.7  3133.0    46.4
  -5  11   3  6131.3    57.0  7375.8    57.5
  -4  11   3 17959.6    78.6 20639.9    81.2
  -3  11   3  2247.1    37.2  2667.8    36.4
  -2  11   3 17382.2    47.0 17391.9    66.0
  -1  11   3  1352.4    21.8  1313.5    26.3
   0  11   3  9363.3    34.6  9539.7    44.3
   1  11   3  1617.6    20.2  1703.0    18.6
   2  11   3 19300.9    43.7 20586.6    42.5
   3  11   3  3126.3    22.1  3251.4    40.1
   4  11   3 19309.4    41.2 20198.3    81.6
   5  11   3  7256.2    27.9  7351.5    56.8
   6  11   3  3286.5    47.7  3493.1    46.6
   7  11   3  3052.5    22.0  2882.0    44.5
   8  11   3  3004.5    19.2  3856.0    48.5
   9  11   3   905.9    24.1  1289.2    36.9
  10  11   3  1290.3    26.6  1799.5    41.4
  11  11   3  2192.0    32.6
  12  11   3   535.9    38.6
  13  11   3   266.4    30.7
  14  11   3   175.8    29.6
  15  11   3    12.8    26.2
  16  11   3   423.2    40.2
  17  11   3   385.6    41.7
  18  11   3   398.5    46.5   556.9    50.5
  19  11   3   905.6    54.8  1044.5    58.8
  20  11   3    41.5    35.4    36.8    34.7
  21  11   3    78.2    38.1    93.3    37.4
  22  11   3     1.7    37.7    35.6    41.4
  23  11   3   384.1    49.0   367.7    49.8
  24  11   3   364.8    33.4   437.6    53.8
  25  11   3    99.2    29.8    34.5    45.2
  26  11   3    54.4    29.4    58.3    46.8
  27  11   3    33.5    29.1    60.3    46.2
  28  11   3    51.4    34.9     6.8    44.8
 -28  12   3   110.7    48.0    47.2    52.0
 -27  12   3    79.7    49.8    81.3    52.8
 -26  12   3   135.1    52.0   183.8    56.8
 -25  12   3   231.1    53.6   293.8    57.8
 -24  12   3     8.3    48.9    27.0    47.3
 -23  12   3   533.8    58.8   471.7    54.1
 -22  12   3   240.8    48.5   303.4    49.0
 -21  12   3   425.1    49.3   464.8    57.3
 -20  12   3    93.5    40.8   155.3    23.8
 -19  12   3   235.2    41.2   246.1    24.4
 -18  12   3   114.0    36.8   127.0    22.4
 -17  12   3   462.9    49.6   505.4    32.9
 -16  12   3    42.3    31.4    56.1    25.4
 -15  12   3   447.4    45.3   565.6    30.5
 -14  12   3   155.9    32.2   239.5    21.0
 -13  12   3   293.2    19.4   374.3    30.5
 -12  12   3   512.4    19.6   693.6    31.6
 -11  12   3  2168.9    23.8  2659.1    29.9
 -10  12   3   371.6    17.8   504.0    21.5
  -9  12   3  2824.2    34.3  3499.9    29.3
  -8  12   3  1187.5    27.5  1480.4    23.0
  -7  12   3  3177.4    34.2  4356.6    51.3
  -6  12   3  1156.1    42.3  1526.3    39.4
  -5  12   3  1359.8    42.9  1574.4    38.7
  -4  12   3  3742.5    48.5  4542.6    48.2
  -3  12   3  2977.3    29.5  3059.1    41.1
  -2  12   3 10002.9    38.9 10597.7    56.2
  -1  12   3 10765.8    40.1 10670.7    52.3
   0  12   3   735.6    20.7   760.5    24.4
   1  12   3 10970.6    37.9 11452.6    36.8
   2  12   3 11334.8    37.6 12146.5    36.3
   3  12   3  2946.9    24.1  2957.1    41.4
   4  12   3  4725.6    26.7  5048.5    50.2
   5  12   3  1969.0    21.8  1860.8    40.8
   6  12   3  1758.7    20.5  1713.4    40.4
   7  12   3  4791.5    53.4  5308.9    54.4
   8  12   3  1689.5    40.7  1837.8    39.9
   9  12   3  2324.8    30.1  3178.6    47.8
  10  12   3   584.2    24.5   751.9    35.9
  11  12   3  2005.6    32.3
  12  12   3   447.3    38.7
  13  12   3   325.6    40.7
  14  12   3   153.8    28.8
  15  12   3   331.8    40.1
  16  12   3    59.4    27.8
  17  12   3   428.2    44.8
  18  12   3   166.1    33.4   222.1    38.6
  19  12   3   250.9    38.1   334.2    41.3
  20  12   3   112.7    37.4   165.2    38.3
  21  12   3   420.8    45.9   445.9    55.5
  22  12   3   308.4    47.1   286.2    45.6
  23  12   3   518.3    53.5   537.6    66.5
  24  12   3    45.2    29.2    56.8    45.4
  25  12   3   277.9    33.0   319.7    52.9
  26  12   3   131.9    30.5   137.2    50.5
  27  12   3    67.7    29.0    35.5    48.2
  28  12   3    46.7    35.4   -31.4    44.7
 -28  13   3   -39.7    46.7    20.0    49.7
 -27  13   3    57.8    49.4    28.0    51.6
 -26  13   3   121.7    52.1   162.9    54.5
 -25  13   3   156.1    52.3   191.3    53.6
 -24  13   3   195.1    53.8   203.1    52.7
 -23  13   3   596.1    60.2   605.8    68.3
 -22  13   3   309.2    51.2   270.4    48.1
 -21  13   3   262.6    48.1   260.6    42.7
 -20  13   3   150.2    43.2   164.0    24.5
 -19  13   3   544.3    56.2   622.3    36.1
 -18  13   3   286.4    39.7   298.0    25.3
 -17  13   3   258.0    37.6   308.6    32.1
 -16  13   3   365.3    43.3   463.4    43.2
 -15  13   3  1637.5    52.0  1969.8    38.2
 -14  13   3    67.6    30.3    80.9    18.9
 -13  13   3  1621.9    50.0  2253.8    38.8
 -12  13   3  1205.1    21.8  1537.7    35.9
 -11  13   3  1572.2    22.5  2068.1    36.7
 -10  13   3  1166.1    20.4  1570.7    25.9
  -9  13   3  2368.9    33.3  2984.2    28.8
  -8  13   3   653.3    25.2   809.7    21.4
  -7  13   3  1322.4    28.6  1593.0    23.6
  -6  13   3  3036.6    49.0  3609.1    48.3
  -5  13   3  3301.7    49.6  3957.2    48.8
  -4  13   3   686.9    38.9   868.0    36.4
  -3  13   3  7757.2    40.2  8204.7    57.3
  -2  13   3  7307.4    36.8  7975.6    53.7
  -1  13   3  7276.4    37.2  7245.4    48.4
   0  13   3  1109.7    24.2  1098.5    28.1
   1  13   3  8415.8    36.8  9001.7    35.7
   2  13   3  7302.7    34.4  7960.8    33.1
   3  13   3  9656.6    36.9  9679.6    63.4
   4  13   3   808.4    21.3   843.7    37.8
   5  13   3  4425.7    27.5  4441.3    51.3
   6  13   3  2744.9    23.3  2749.5    45.1
   7  13   3  1392.4    18.0  1597.5    38.8
   8  13   3   870.5    16.2  1007.3    36.7
   9  13   3  2821.8    32.4  3909.1    52.3
  10  13   3  1328.6    28.8  1898.5    44.3
  11  13   3  1517.8    31.5
  12  13   3  1140.6    43.9
  13  13   3  1282.6    45.0
  14  13   3    40.2    26.8
  15  13   3  1816.2    50.3
  16  13   3   362.4    34.7
  17  13   3   233.5    33.4
  18  13   3   173.4    34.2
  19  13   3   439.3    52.6   484.6    55.1
  20  13   3    72.9    37.2    96.7    37.8
  21  13   3   218.7    42.7   239.3    41.9
  22  13   3   260.0    45.7   235.2    43.3
  23  13   3   474.3    34.6   575.9    68.3
  24  13   3   147.0    31.1   191.7    49.8
  25  13   3   101.5    30.5   112.6    48.2
  26  13   3    54.4    30.0    70.7    46.3
  27  13   3    13.3    28.4    40.6    42.3
  28  13   3   -27.8    34.8     0.3    45.8
 -28  14   3    49.3    45.8   -13.0    48.9
 -27  14   3   161.4    50.4   137.0    53.8
 -26  14   3    20.8    48.2   -10.8    51.4
 -25  14   3   197.0    53.4   221.2    55.0
 -24  14   3    20.3    49.7    38.6    49.0
 -23  14   3   395.7    55.3   455.2    58.4
 -22  14   3   209.2    50.0   218.6    43.6
 -21  14   3    37.8    43.4    57.2    39.2
 -20  14   3   130.6    43.7   222.3    42.2
 -19  14   3   137.7    40.4   132.8    24.0
 -18  14   3   133.8    38.8   130.8    23.4
 -17  14   3   513.0    51.2   630.5    45.8
 -16  14   3   112.6    33.0   163.2    28.6
 -15  14   3  1138.9    51.1  1424.8    36.1
 -14  14   3   194.1    32.9   265.4    21.0
 -13  14   3  1027.1    48.8  1267.7    34.9
 -12  14   3   353.1    18.6   460.4    32.2
 -11  14   3   748.1    20.0   972.8    32.9
 -10  14   3   816.9    19.7  1085.8    31.2
  -9  14   3   298.4    17.9   391.5    21.4
  -8  14   3   500.3    26.1   610.4    21.1
  -7  14   3   658.7    25.1   815.9    21.6
  -6  14   3  1775.1    29.3  2204.6    30.9
  -5  14   3  1954.9    44.5  2417.4    43.3
  -4  14   3  1466.8    42.5  1877.5    40.7
  -3  14   3  8775.2    42.9  9791.0    62.5
  -2  14   3  2414.7    28.4  2714.0    40.8
  -1  14   3  7087.2    39.0  6969.4    50.0
   0  14   3 12514.2    46.2 13293.6    59.8
   1  14   3  5968.3    35.2  6806.1    34.4
   2  14   3  3102.5    36.6  3751.5    27.7
   3  14   3  9811.4    39.5 10102.7    67.2
   4  14   3  2614.2    26.2  2566.6    45.7
   5  14   3  2032.6    23.4  2068.3    42.1
   6  14   3  3013.6    22.4  3499.9    48.1
   7  14   3   772.1    15.5  1008.3    36.7
   8  14   3   390.1    12.0   573.1    34.5
   9  14   3   407.6    25.1   576.6    35.9
  10  14   3   866.2    28.0  1286.7    42.4
  11  14   3  1093.3    30.8
  12  14   3   369.3    39.3
  13  14   3  1089.1    44.0
  14  14   3   141.4    28.8
  15  14   3   892.6    43.8
  16  14   3    88.7    30.0
  17  14   3   510.4    46.1
  18  14   3   175.9    35.4
  19  14   3   135.3    37.2   179.3    39.5
  20  14   3   193.1    39.6   171.8    40.3
  21  14   3    85.7    38.3    84.2    39.5
  22  14   3   232.6    31.0   288.7    45.3
  23  14   3   288.0    32.8   360.9    47.6
  24  14   3    -3.1    28.8     5.5    45.5
  25  14   3   159.0    31.2   130.7    48.7
  26  14   3    35.2    29.5    67.8    46.9
  27  14   3   131.4    29.9   182.2    46.0
  28  14   3   -27.4    35.3    40.7    48.3
 -28  15   3    74.7    42.8   160.5    55.9
 -27  15   3    61.8    49.1   124.2    54.2
 -26  15   3    43.2    49.0    70.9    52.8
 -25  15   3    55.4    50.8    56.0    50.4
 -24  15   3    78.5    51.1   101.1    52.1
 -23  15   3    79.7    48.9   122.6    48.7
 -22  15   3   115.7    46.8    76.1    40.2
 -21  15   3   384.1    50.5   401.2    48.3
 -20  15   3   178.6    44.3   271.5    43.1
 -19  15   3    89.9    40.5   110.0    24.3
 -18  15   3   401.6    43.8   535.8    47.5
 -17  15   3   340.2    41.2   432.9    45.2
 -16  15   3    14.3    32.5    60.8    27.1
 -15  15   3   123.5    33.5   124.0    19.9
 -14  15   3    62.7    30.7    53.3    19.1
 -13  15   3   285.5    34.1   376.3    30.6
 -12  15   3   138.1    21.7   243.3    21.9
 -11  15   3  1002.6    21.0  1324.9    35.8
 -10  15   3   612.3    19.6   835.7    32.2
  -9  15   3   803.2    20.0  1041.2    31.1
  -8  15   3   746.7    26.3   988.0    23.3
  -7  15   3   117.4    17.7   174.3    14.0
  -6  15   3  2056.0    31.0  2755.4    32.9
  -5  15   3  1493.6    23.1  1678.9    28.8
  -4  15   3  3007.2    30.4  3832.9    47.7
  -3  15   3  4546.5    34.6  5414.6    51.7
  -2  15   3  1084.1    25.1  1286.7    36.4
  -1  15   3  1932.3    29.8  1984.9    37.3
   0  15   3   916.8    26.6   934.6    31.3
   1  15   3  1945.1    28.8  2116.5    26.4
   2  15   3   949.8    25.6  1117.5    23.2
   3  15   3  6494.4    35.5  6892.7    60.0
   4  15   3  4579.0    30.8  4804.0    54.0
   5  15   3  1293.9    21.9  1432.3    39.2
   6  15   3  1869.2    18.6  2502.0    44.3
   7  15   3   135.1    10.6   189.2    23.3
   8  15   3   876.9    15.1  1232.0    38.9
   9  15   3   701.6    15.2  1005.7    39.9
  10  15   3   789.9    18.7   920.3    42.0
  11  15   3  1026.5    22.5
  12  15   3   135.9    29.1
  13  15   3   264.0    30.8
  14  15   3    93.6    28.1
  15  15   3    72.6    28.7
  16  15   3    33.1    29.3
  17  15   3   332.3    36.9
  18  15   3   332.0    38.7
  19  15   3    82.6    36.5    95.2    38.2
  20  15   3   184.3    40.1   158.6    40.8
  21  15   3   364.1    31.9   426.0    46.5
  22  15   3    57.5    29.0    88.5    40.3
  23  15   3    93.9    30.1    80.1    41.7
  24  15   3    93.5    30.9   127.4    49.5
  25  15   3    14.1    29.8    35.8    46.3
  26  15   3    37.0    29.3    44.5    46.8
  27  15   3    58.3    38.4    59.6    43.3
  28  15   3    89.4    40.7
 -27  16   3   361.8    55.7   419.1    61.7
 -26  16   3   108.3    49.7   102.5    52.5
 -25  16   3    60.5    50.7    53.8    51.0
 -24  16   3    19.4    49.9    13.1    49.8
 -23  16   3   226.3    51.7   204.0    48.1
 -22  16   3    52.5    47.8    50.1    39.4
 -21  16   3   271.3    50.1   275.6    44.8
 -20  16   3   311.7    46.8   288.5    44.1
 -19  16   3   386.7    47.2   408.8    33.4
 -18  16   3   177.6    41.1   164.3    32.2
 -17  16   3   150.8    38.2   249.5    33.4
 -16  16   3   245.3    37.3   324.0    23.9
 -15  16   3   590.8    48.9   832.8    34.4
 -14  16   3   200.0    33.9   298.5    22.6
 -13  16   3    42.9    30.7    60.9    19.0
 -12  16   3   101.1    31.5   172.6    20.8
 -11  16   3   338.8    17.4   486.4    32.1
 -10  16   3   604.6    20.3   861.8    33.5
  -9  16   3   955.2    21.0  1362.7    33.4
  -8  16   3    51.5    12.0    91.4    17.7
  -7  16   3   570.5    26.6   746.7    22.4
  -6  16   3   415.9    18.4   388.3    20.4
  -5  16   3  4298.6    29.6  4561.3    37.6
  -4  16   3  1556.6    22.7  1847.3    29.1
  -3  16   3  2518.9    28.6  3346.2    45.0
  -2  16   3  2447.5    27.9  2949.9    42.5
  -1  16   3  2246.3    30.6  2261.8    38.3
   0  16   3  3326.4    32.7  3435.8    40.2
   1  16   3  2092.2    29.2  2354.0    27.3
   2  16   3  2277.0    28.9  2629.0    26.8
   3  16   3  2950.7    29.1  3259.5    47.7
   4  16   3  1346.6    18.5  1947.5    42.5
   5  16   3  3587.5    20.8  5549.3    57.3
   6  16   3   426.9    12.8   577.9    34.6
   7  16   3   659.6    14.8   965.5    37.3
   8  16   3    63.8     9.8    88.6    22.7
   9  16   3  1620.1    18.0  2171.2    48.2
  10  16   3   531.0    15.8   648.3    42.7
  11  16   3   315.9    32.4
  12  16   3   169.7    29.6
  13  16   3    34.2    26.7
  14  16   3   218.5    31.2
  15  16   3   586.3    42.9
  16  16   3   228.2    33.5
  17  16   3   160.3    34.1
  18  16   3   116.2    35.1
  19  16   3   432.2    43.6
  20  16   3   295.5    30.2   395.7    46.4
  21  16   3   242.9    30.7   280.5    44.4
  22  16   3    37.6    28.8    66.6    39.6
  23  16   3   165.3    31.8   201.1    43.9
  24  16   3    17.1    29.6    48.3    47.3
  25  16   3    22.2    29.2    56.6    47.4
  26  16   3    86.8    30.3   108.6    47.7
  27  16   3   234.6    42.9   383.8    51.9
 -27  17   3    59.9    31.9    27.6    48.9
 -26  17   3   184.7    53.2   212.7    54.1
 -25  17   3   100.6    51.0   144.6    55.5
 -24  17   3    30.8    49.1    22.0    50.7
 -23  17   3    79.4    49.2   119.8    42.4
 -22  17   3    92.2    48.7    82.6    41.5
 -21  17   3   453.9    52.6   476.0    59.3
 -20  17   3   120.4    43.7   206.5    42.4
 -19  17   3    55.2    40.8    37.6    39.5
 -18  17   3   255.2    42.6   262.0    35.5
 -17  17   3   354.4    42.2   437.2    47.5
 -16  17   3   293.7    39.2   347.9    25.1
 -15  17   3    68.6    33.1    72.2    20.4
 -14  17   3   845.4    49.8  1092.7    35.5
 -13  17   3   163.5    32.5   237.5    21.7
 -12  17   3   366.6    44.6   562.5    32.7
 -11  17   3  1463.8    52.1  2006.2    39.0
 -10  17   3   745.2    23.2  1071.5    34.6
  -9  17   3  2231.9    25.1  2946.9    40.0
  -8  17   3   273.9    14.9   378.2    28.7
  -7  17   3   312.9    17.9   392.5    27.4
  -6  17   3   121.8    11.1   146.4    17.5
  -5  17   3  2527.8    25.6  2666.7    32.6
  -4  17   3  1666.3    20.2  2124.8    30.0
  -3  17   3  1225.1    17.9  1841.3    28.4
  -2  17   3  2581.2    24.0  3724.0    44.8
  -1  17   3  1859.5    29.1  1852.2    36.7
   0  17   3  2227.9    29.7  2338.5    36.8
   1  17   3  1607.4    23.4  2202.4    26.7
   2  17   3  3197.7    22.8  4778.0    31.8
   3  17   3  1756.2    20.3  2605.1    45.5
   4  17   3  1334.7    18.9  1975.6    42.7
   5  17   3  1826.6    16.6  2956.8    48.1
   6  17   3   145.5    10.3   211.3    24.5
   7  17   3   343.9    12.5   461.3    34.7
   8  17   3   485.8    14.9   679.5    38.6
   9  17   3  2490.1    20.7  3325.8    56.3
  10  17   3   687.9    23.3
  11  17   3  1096.4    29.3
  12  17   3   317.9    26.1
  13  17   3   143.8    21.8
  14  17   3   778.5    44.3
  15  17   3    91.3    30.2
  16  17   3   377.1    36.9
  17  17   3   232.4    26.1
  18  17   3   266.9    28.3
  19  17   3    44.7    21.3
  20  17   3   125.7    28.3   135.7    41.5
  21  17   3   480.8    36.6   604.3    61.8
  22  17   3   105.6    30.3    75.0    41.2
  23  17   3    78.2    30.8   108.3    42.9
  24  17   3     0.8    29.5    37.4    40.3
  25  17   3   172.7    32.1   151.6    49.7
  26  17   3   135.9    31.2   119.7    47.7
  27  17   3    -2.1    37.9    27.5    45.5
 -27  18   3    46.8    31.7    40.2    51.7
 -26  18   3    77.7    33.7   113.5    54.0
 -25  18   3    74.1    49.6   133.8    53.0
 -24  18   3   285.1    55.2   300.6    54.9
 -23  18   3   117.9    50.0    79.7    41.9
 -22  18   3    93.9    47.8   102.9    42.9
 -21  18   3   359.4    52.1   404.2    47.6
 -20  18   3   130.2    45.3   123.7    42.1
 -19  18   3    54.9    42.1
 -18  18   3   636.4    58.2   813.1    53.8
 -17  18   3   639.3    52.9   824.2    52.2
 -16  18   3   284.8    39.4   381.5    26.0
 -15  18   3    31.1    33.0    80.9    21.4
 -14  18   3   270.1    36.5   347.4    27.3
 -13  18   3   421.6    45.9   607.1    33.1
 -12  18   3   727.3    43.9   996.9    34.9
 -11  18   3  2401.5    55.2  3113.8    43.0
 -10  18   3  1715.5    27.1  2409.5    40.5
  -9  18   3  1636.2    27.3  2515.6    39.0
  -8  18   3   486.7    24.0   754.3    31.2
  -7  18   3   825.1    21.2  1120.0    30.4
  -6  18   3   614.2    20.4   768.7    27.7
  -5  18   3  5070.6    26.4  5146.8    41.3
  -4  18   3   451.4    15.3   604.6    25.2
  -3  18   3   133.1     9.0   212.7    18.6
  -2  18   3  2191.5    16.8  3464.5    32.7
  -1  18   3  1316.2    19.4  1732.6    26.8
   0  18   3  1406.0    19.5  2147.4    36.6
   1  18   3  1743.1    20.2  2631.5    28.2
   2  18   3  3059.7    22.7  4590.5    32.0
   3  18   3   142.1    12.0   203.3    23.7
   4  18   3   652.8    14.8  1062.6    38.7
   5  18   3  5045.3    22.1  7906.5    68.6
   6  18   3   709.3    15.0  1071.4    40.0
   7  18   3   912.3    16.7  1204.1    41.4
   8  18   3   513.2    15.6
   9  18   3  2277.5    21.0
  10  18   3  2021.4    27.7
  11  18   3  2384.8    33.9
  12  18   3   664.3    27.5
  13  18   3   430.1    24.6
  14  18   3   205.5    19.3
  15  18   3    71.7    18.8
  16  18   3   207.9    21.2
  17  18   3   631.9    32.4
  18  18   3   538.3    33.6
  19  18   3    92.2    22.2
  20  18   3   107.6    28.3    87.1    40.3
  21  18   3   313.8    32.5   347.6    47.2
  22  18   3    91.8    30.4   111.9    42.4
  23  18   3    89.6    31.6    96.2    41.6
  24  18   3   238.0    33.3   263.6    46.5
  25  18   3   114.4    31.3   108.6    49.5
  26  18   3    99.7    31.7   181.7    49.6
  27  18   3    11.8    38.6    80.3    47.2
 -27  19   3    12.1    31.0   -41.2    47.5
 -26  19   3   131.6    33.6   198.8    54.6
 -25  19   3   234.0    53.2   286.7    56.7
 -24  19   3   131.8    51.9   110.7    50.7
 -23  19   3   279.0    53.6   263.2    45.0
 -22  19   3   184.4    50.4   151.0    43.3
 -21  19   3   389.2    52.8   413.6    49.9
 -20  19   3    37.7    43.6    76.1    40.9
 -19  19   3    45.8    41.6
 -18  19   3   129.9    40.9   149.4    34.2
 -17  19   3   452.6    55.4   626.1    51.8
 -16  19   3   131.3    37.5   141.3    23.5
 -15  19   3    94.1    34.6    74.6    21.4
 -14  19   3    96.9    33.7   109.5    21.4
 -13  19   3   500.2    46.6   664.3    33.7
 -12  19   3   135.0    31.8   194.4    21.8
 -11  19   3   207.2    33.0   337.2    23.2
 -10  19   3   368.6    41.8   600.6    33.9
  -9  19   3  1604.9    28.0  2359.4    39.7
  -8  19   3   749.6    24.8  1117.3    34.0
  -7  19   3   427.5    24.8   581.3    30.6
  -6  19   3  1387.4    27.0  2152.5    35.1
  -5  19   3   634.9    21.1   801.5    28.3
  -4  19   3  1853.5    17.4  2301.7    47.1
  -3  19   3   144.9     8.7   261.2    25.4
  -2  19   3  1194.7    14.9  1918.8    28.9
  -1  19   3  6317.4    23.0  9009.2    44.7
   0  19   3  1193.3    17.4  1587.4    26.0
   1  19   3  5939.6    25.4  9563.2    44.4
   2  19   3  1345.0    17.5  2181.7    43.7
   3  19   3   149.6    11.1   248.0    24.7
   4  19   3  1753.9    17.2  2852.9    48.6
   5  19   3   667.3    15.1
   6  19   3  1715.5    17.6
   7  19   3   381.3    14.0
   8  19   3   877.8    23.6
   9  19   3  1943.6    27.4
  10  19   3   524.7    23.9
  11  19   3   292.7    20.3
  12  19   3   172.3    18.5
  13  19   3   505.4    28.1
  14  19   3    54.7    18.2
  15  19   3    34.7    18.9
  16  19   3    74.3    20.0
  17  19   3   430.9    26.1
  18  19   3   172.7    22.9
  19  19   3    11.5    21.5
  20  19   3    56.0    22.8
  21  19   3   324.9    33.1   401.2    49.2
  22  19   3   160.5    31.9   158.3    43.2
  23  19   3   191.8    32.9   248.4    45.0
  24  19   3   138.1    32.1   136.6    42.6
  25  19   3   182.5    32.7   284.5    53.9
  26  19   3   127.6    42.4   158.9    48.8
  27  19   3    24.5    39.2    52.4    45.7
 -27  20   3    -5.1    42.4
 -26  20   3    29.8    25.8    59.0    51.0
 -25  20   3    -0.5    25.9    80.2    52.2
 -24  20   3   400.9    57.8
 -23  20   3    68.3    48.7    59.0    40.4
 -22  20   3   214.7    51.2   214.9    45.6
 -21  20   3   143.2    48.8   146.1    43.0
 -20  20   3   127.0    46.3    45.0    42.4
 -19  20   3    87.8    44.0
 -18  20   3   186.7    43.0
 -17  20   3   249.5    42.6   273.9    36.4
 -16  20   3   389.0    42.8   465.2    37.0
 -15  20   3   -21.5    33.2     7.0    21.4
 -14  20   3   164.6    35.5   154.9    22.4
 -13  20   3   195.2    34.8   269.7    23.5
 -12  20   3   644.1    47.3   947.8    34.6
 -11  20   3  1356.0    52.3  2017.3    39.6
 -10  20   3   573.1    47.5   902.8    34.5
  -9  20   3   450.6    23.3   722.9    34.2
  -8  20   3   337.1    22.7   505.4    32.5
  -7  20   3  1612.9    29.9  2518.5    39.5
  -6  20   3   358.5    23.6   492.8    30.0
  -5  20   3  1484.7    24.4  2443.4    35.8
  -4  20   3   272.3    15.1   438.8    27.3
  -3  20   3   142.5    13.0   235.1    25.9
  -2  20   3   292.7    11.0   347.5    36.4
  -1  20   3  1131.4    15.8  1337.9    40.5
   0  20   3   247.7    11.3   311.4    34.2
   1  20   3   756.5    16.8  1291.9    32.7
   2  20   3   344.3    13.5
   3  20   3   177.0    11.3
   4  20   3   261.5    12.1
   5  20   3  1906.7    18.4
   6  20   3   443.3    17.9
   7  20   3  2243.8    27.5
   8  20   3   439.5    22.2
   9  20   3   443.0    21.5
  10  20   3   456.5    23.3
  11  20   3  1148.1    36.6
  12  20   3   577.9    27.6
  13  20   3   143.5    19.5
  14  20   3   155.9    20.1
  15  20   3    18.7    19.2
  16  20   3   323.0    23.3
  17  20   3   203.6    22.7
  18  20   3   211.6    23.6
  19  20   3    61.1    22.2
  20  20   3    63.3    23.7
  21  20   3   113.6    31.2   179.5    44.9
  22  20   3   199.1    33.1   246.0    45.9
  23  20   3    66.6    31.2    57.8    40.5
  24  20   3   316.6    34.6   328.0    47.4
  25  20   3    -5.3    29.9   -20.8    46.7
  26  20   3    31.4    41.4    63.8    46.7
  27  20   3    30.5    43.1
 -26  21   3    33.4    25.3    69.4    51.4
 -25  21   3    -8.5    25.3   -26.5    51.9
 -24  21   3    59.9    33.9    98.6    41.8
 -23  21   3    62.2    50.3   115.2    42.6
 -22  21   3   220.3    52.8   122.5    43.5
 -21  21   3    96.3    47.9    81.6    42.4
 -20  21   3   101.6    45.3   -25.0    39.6
 -19  21   3   145.1    45.2
 -18  21   3   255.6    45.7
 -17  21   3   437.6    46.6
 -16  21   3    94.5    39.1   165.8    25.1
 -15  21   3   130.4    37.3   166.5    24.2
 -14  21   3   658.8    48.8  1021.6    38.4
 -13  21   3   118.5    34.9   133.5    22.4
 -12  21   3   255.5    36.7   360.3    27.1
 -11  21   3   396.0    37.6   511.0    33.0
 -10  21   3  1021.3    50.3  1525.6    38.1
  -9  21   3   400.6    23.4   620.7    34.2
  -8  21   3  1020.9    27.4  1599.8    38.0
  -7  21   3   742.2    27.7  1169.7    35.8
  -6  21   3   457.5    20.5   789.6    31.6
  -5  21   3   908.6    27.6  1538.1    33.0
  -4  21   3  1661.4    23.0  2754.7    36.5
  -3  21   3   570.6    19.4   946.3    29.0
  -2  21   3   294.1    14.1   515.8    39.1
  -1  21   3   727.8    19.5  1237.3    41.3
   0  21   3   807.9    19.7
   1  21   3   977.9    21.0
   2  21   3   466.2    19.8
   3  21   3   714.3    19.0
   4  21   3  2078.1    22.7
   5  21   3   789.5    20.3
   6  21   3   469.6    22.5
   7  21   3   621.4    27.5
   8  21   3  1103.0    29.4
   9  21   3   453.7    24.3
  10  21   3   975.7    29.3
  11  21   3   435.0    26.6
  12  21   3   314.6    20.4
  13  21   3   126.9    20.0
  14  21   3   724.5    30.6
  15  21   3   120.8    21.1
  16  21   3   133.6    21.9
  17  21   3   397.5    26.6
  18  21   3   172.7    23.6
  19  21   3   114.5    24.1
  20  21   3   -18.8    23.3
  21  21   3    43.6    24.6    46.3    42.1
  22  21   3   145.6    32.6   221.0    45.4
  23  21   3    82.4    31.6    75.2    41.6
  24  21   3   120.4    32.0   130.9    41.6
  25  21   3    10.1    30.1    29.7    48.2
  26  21   3     4.3    40.3   -21.8    44.0
 -26  22   3    14.6    24.7    35.1    49.0
 -25  22   3    45.9    25.8    15.5    50.4
 -24  22   3    69.1    26.9    66.0    40.0
 -23  22   3     3.0    33.0     5.1    39.8
 -22  22   3    81.4    49.8    53.2    42.1
 -21  22   3    63.9    47.5    57.1    42.4
 -20  22   3   238.6    49.6
 -19  22   3   212.2    48.6
 -18  22   3   195.3    45.0
 -17  22   3    96.1    40.8
 -16  22   3   118.7    39.9   111.3    33.8
 -15  22   3    19.4    36.6    28.5    22.8
 -14  22   3   296.6    40.1   443.9    31.6
 -13  22   3   348.5    39.6   455.8    34.6
 -12  22   3   572.1    49.8   857.2    36.5
 -11  22   3   196.5    34.9   257.2    23.2
 -10  22   3   166.1    34.8   287.4    22.8
  -9  22   3    92.7    32.7   136.9    21.3
  -8  22   3   392.4    23.8   583.6    34.1
  -7  22   3   268.0    17.8   416.7    33.1
  -6  22   3  1236.3    24.0  1982.9    37.8
  -5  22   3  3021.5    30.2  4848.6    46.2
  -4  22   3   458.2    20.4   742.5    30.8
  -3  22   3  1364.3    22.4  2276.3    35.2
  -2  22   3   301.6    14.9   540.3    40.7
  -1  22   3   191.5    14.0
   0  22   3   614.5    19.7
   1  22   3   281.5    14.0
   2  22   3   259.1    15.5
   3  22   3  1257.3    24.1
   4  22   3   593.5    22.4
   5  22   3  3086.9    29.5
   6  22   3  1531.4    26.4
   7  22   3   289.0    20.5
   8  22   3   427.3    24.1
   9  22   3    66.5    18.1
  10  22   3   217.0    19.1
  11  22   3   154.5    18.6
  12  22   3   526.0    29.6
  13  22   3   325.2    21.8
  14  22   3   231.6    21.1
  15  22   3    17.6    20.1
  16  22   3   151.9    22.4
  17  22   3    76.5    22.5
  18  22   3   168.8    24.2
  19  22   3   158.6    24.8
  20  22   3   242.8    26.4
  21  22   3    60.9    25.1    72.6    42.5
  22  22   3    66.3    25.9    81.7    42.6
  23  22   3    12.0    31.0    12.1    39.5
  24  22   3    57.1    31.3    77.0    40.6
  25  22   3    16.9    41.1    40.1    39.4
  26  22   3    41.4    40.9   -24.4    44.5
 -26  23   3    -3.0    25.2    12.9    48.1
 -25  23   3    72.8    26.4   120.1    51.8
 -24  23   3    32.6    25.9     3.7    38.4
 -23  23   3    31.9    27.1     8.7    40.9
 -22  23   3    46.4    27.3    66.0    41.5
 -21  23   3    61.6    49.6    11.2    40.9
 -20  23   3    75.9    48.8
 -19  23   3   188.1    48.3
 -18  23   3    33.2    43.0
 -17  23   3   147.5    44.0
 -16  23   3   251.2    44.5
 -15  23   3    85.3    39.5   117.5    34.3
 -14  23   3   220.6    39.5   257.7    25.9
 -13  23   3   351.8    41.1   490.2    35.7
 -12  23   3   160.7    36.5   248.6    24.3
 -11  23   3     1.5    32.8    33.4    20.7
 -10  23   3   261.7    36.6   419.9    33.8
  -9  23   3   469.7    44.5   729.3    34.7
  -8  23   3   551.0    21.0   871.9    35.5
  -7  23   3   254.0    15.6   388.7    27.5
  -6  23   3  1539.7    24.9  2459.8    40.5
  -5  23   3  1561.6    24.9  2395.9    40.1
  -4  23   3   703.8    21.7  1283.9    34.8
  -3  23   3  1632.7    24.1  2581.8    37.8
  -2  23   3  1019.7    22.4  1262.5    44.5
  -1  23   3  1193.6    22.4
   0  23   3    94.5    14.0
   1  23   3  1166.3    19.8
   2  23   3  1082.3    19.3
   3  23   3  1878.6    26.8
   4  23   3   628.6    23.9
   5  23   3  1226.6    26.1
   6  23   3  1164.6    26.1
   7  23   3   236.3    19.8
   8  23   3   453.4    28.1
   9  23   3   421.0    27.0
  10  23   3   211.0    19.8
  11  23   3    18.9    19.0
  12  23   3   287.4    21.3
  13  23   3   299.9    22.0
  14  23   3   257.8    22.4
  15  23   3    60.4    21.1
  16  23   3   226.5    23.5
  17  23   3    66.1    22.4
  18  23   3    40.1    23.0
  19  23   3   170.2    25.2
  20  23   3    59.5    24.5
  21  23   3    29.9    25.0
  22  23   3    59.8    25.4    75.6    42.4
  23  23   3    47.8    31.5     7.0    39.4
  24  23   3    48.1    31.4    16.9    38.9
  25  23   3    37.3    41.6    90.7    42.4
  26  23   3   -23.9    39.9    16.9    46.3
 -25  24   3    25.3    25.5    -9.5    49.0
 -24  24   3    64.9    26.1    41.6    39.4
 -23  24   3    26.1    26.1    44.5    41.2
 -22  24   3    23.7    26.7    27.2    41.7
 -21  24   3    88.1    28.2   127.0    44.4
 -20  24   3   177.7    36.2
 -19  24   3   183.9    48.6
 -18  24   3   117.2    45.4
 -17  24   3    79.7    43.0
 -16  24   3   163.9    43.5
 -15  24   3   251.1    42.8
 -14  24   3   470.9    55.5   635.5    53.5
 -13  24   3    32.1    36.8    70.7    22.7
 -12  24   3   699.4    52.4  1104.9    39.2
 -11  24   3   294.0    38.8   448.2    35.4
 -10  24   3  1629.0    42.7  2509.6    43.8
  -9  24   3   160.9    21.3   243.8    23.1
  -8  24   3    53.8    13.5    59.1    21.0
  -7  24   3   284.4    17.7   442.6    33.7
  -6  24   3   897.7    23.4  1465.6    37.2
  -5  24   3   401.3    24.5   664.8    34.1
  -4  24   3  1544.7    25.1  2516.2    40.1
  -3  24   3   319.1    16.5   438.6    42.8
  -2  24   3   681.6    22.7
  -1  24   3  1495.6    24.0
   0  24   3   715.6    21.6
   1  24   3  1649.5    21.8
   2  24   3   730.8    19.2
   3  24   3   459.7    24.1
   4  24   3  1626.0    27.7
   5  24   3   516.8    23.8
   6  24   3  1043.4    25.5
   7  24   3   253.5    20.5
   8  24   3    53.7    18.4
   9  24   3   180.3    19.1
  10  24   3  1704.2    33.2
  11  24   3   299.6    22.0
  12  24   3   658.2    31.3
  13  24   3    45.7    20.4
  14  24   3   384.4    25.6
  15  24   3   229.6    23.9
  16  24   3   101.8    22.7
  17  24   3    84.9    23.7
  18  24   3   132.4    24.9
  19  24   3   168.6    26.3
  20  24   3   118.1    25.8
  21  24   3    96.5    25.6
  22  24   3    28.8    25.4    11.6    40.0
  23  24   3    37.9    26.0    48.1    40.6
  24  24   3    77.2    31.5    45.2    39.4
  25  24   3   -25.1    41.1   -14.7    38.8
 -25  25   3    21.0    25.0    19.2    39.1
 -24  25   3    28.3    26.1    56.1    39.5
 -23  25   3    26.1    26.8    16.1    39.7
 -22  25   3   267.5    29.5   294.6    47.9
 -21  25   3   186.2    29.1   293.7    49.3
 -20  25   3   148.5    28.4
 -19  25   3     5.9    26.4
 -18  25   3     5.7    33.2
 -17  25   3    72.4    33.3
 -16  25   3    45.4    31.3
 -15  25   3   258.6    43.9
 -14  25   3    54.3    29.3
 -13  25   3   227.4    30.0   284.7    36.4
 -12  25   3   383.6    25.0   521.1    51.8
 -11  25   3    86.5    22.3   110.0    23.2
 -10  25   3   151.9    22.0   225.9    23.8
  -9  25   3   817.7    32.0  1237.3    37.9
  -8  25   3    68.8    20.3   116.4    21.7
  -7  25   3   505.9    21.5   784.1    34.8
  -6  25   3   896.2    23.3  1279.6    36.6
  -5  25   3   160.3    16.8   244.9    22.3
  -4  25   3   272.9    16.4   402.5    44.6
  -3  25   3   743.5    23.3
  -2  25   3   852.0    23.8
  -1  25   3   949.4    23.4
   0  25   3   101.3    14.9
   1  25   3   588.6    19.9
   2  25   3   689.0    19.7
   3  25   3   605.2    24.5
   4  25   3   291.2    17.9
   5  25   3   152.5    17.0
   6  25   3   563.5    24.5
   7  25   3   538.3    28.3
   8  25   3    74.5    18.2
   9  25   3   739.5    29.7
  10  25   3   179.3    20.2
  11  25   3    85.8    19.9
  12  25   3   492.4    32.3
  13  25   3   192.6    22.4
  14  25   3    52.2    21.6
  15  25   3   232.1    23.6
  16  25   3    58.2    22.5
  17  25   3    51.8    23.3
  18  25   3    12.9    23.6
  19  25   3    23.8    24.1
  20  25   3   199.1    27.0
  21  25   3   162.7    27.0
  22  25   3   242.9    28.1   256.5    46.3
  23  25   3    23.9    25.6    22.2    40.7
  24  25   3    38.4    43.2    44.9    38.7
  25  25   3    -3.0    41.7    -2.1    38.9
 -25  26   3     6.1    24.8     0.8    38.6
 -24  26   3    76.1    25.7    83.6    39.7
 -23  26   3    11.9    26.1    62.6    40.3
 -22  26   3   206.4    28.9   227.4    45.9
 -21  26   3    89.3    28.1   123.7    45.4
 -20  26   3   193.9    29.4
 -19  26   3    -1.2    26.9
 -18  26   3    22.0    26.8
 -17  26   3    48.0    26.3
 -16  26   3    15.5    25.5
 -15  26   3   191.7    26.2
 -14  26   3    24.9    24.1
 -13  26   3   292.8    25.8
 -12  26   3   112.3    23.8
 -11  26   3   337.3    25.3   483.2    50.5
 -10  26   3   822.7    39.3  1189.0    54.8
  -9  26   3    98.3    21.6   134.4    31.0
  -8  26   3   364.5    22.5   506.6    47.8
  -7  26   3    80.6    14.0    92.8    30.4
  -6  26   3   262.7    17.0   355.7    43.7
  -5  26   3   213.9    17.2
  -4  26   3   484.9    22.5
  -3  26   3   155.6    15.9
  -2  26   3   252.4    16.6
  -1  26   3   211.9    16.0
   0  26   3   195.6    15.5
   1  26   3   213.0    15.3
   2  26   3   230.7    13.7
   3  26   3   247.1    17.4
   4  26   3   552.1    24.2
   5  26   3   245.0    17.5
   6  26   3   326.7    18.9
   7  26   3    69.0    18.3
   8  26   3   353.4    22.6
   9  26   3   106.1    19.6
  10  26   3   781.0    31.5
  11  26   3   315.0    22.7
  12  26   3   109.9    21.7
  13  26   3   286.3    24.1
  14  26   3    80.6    22.6
  15  26   3   193.0    24.5
  16  26   3     3.5    22.9
  17  26   3    26.3    23.8
  18  26   3    30.5    24.5
  19  26   3    41.4    25.2
  20  26   3   183.5    27.5
  21  26   3   107.4    26.5
  22  26   3   192.9    27.4   205.6    45.0
  23  26   3    13.1    25.1    57.2    41.2
  24  26   3    58.4    31.4    63.9    39.0
  25  26   3    35.2    42.1    39.9    38.2
 -24  27   3    62.7    25.6   228.5    43.9
 -23  27   3    53.2    26.2    65.0    40.5
 -22  27   3   204.9    28.8   274.0    46.4
 -21  27   3   117.1    28.3   189.9    46.9
 -20  27   3   206.4    29.5
 -19  27   3   279.4    30.1
 -18  27   3    68.5    27.6
 -17  27   3    10.1    26.0
 -16  27   3    35.5    26.3
 -15  27   3    67.4    26.1
 -14  27   3    38.7    24.5
 -13  27   3    35.5    24.0
 -12  27   3   243.4    25.5
 -11  27   3   208.1    24.7
 -10  27   3    66.7    22.3
  -9  27   3   113.6    21.8
  -8  27   3   241.8    22.1
  -7  27   3   652.1    34.5
  -6  27   3   840.4    24.9
  -5  27   3    73.1    16.1
  -4  27   3   192.6    15.8
  -3  27   3   700.3    23.0
  -2  27   3   388.5    22.5
  -1  27   3   105.9    15.4
   0  27   3   184.2    15.5
   1  27   3   121.5    14.7
   2  27   3   356.0    20.9
   3  27   3   618.5    24.5
   4  27   3   174.3    16.8
   5  27   3   106.5    16.7
   6  27   3   950.7    26.1
   7  27   3   685.5    29.4
   8  27   3   270.5    21.2
   9  27   3   138.7    20.1
  10  27   3    63.8    20.3
  11  27   3   209.3    22.3
  12  27   3   265.8    23.4
  13  27   3    51.2    21.7
  14  27   3    27.6    22.4
  15  27   3    51.7    23.3
  16  27   3    48.0    23.8
  17  27   3    26.7    24.0
  18  27   3    84.7    25.5
  19  27   3   242.9    27.9
  20  27   3   207.8    27.8
  21  27   3   127.3    26.6
  22  27   3   250.7    28.2   296.8    46.7
  23  27   3    39.5    25.9    59.0    40.6
  24  27   3    25.9    30.4    58.6    39.7
  25  27   3    31.1    42.8
 -24  28   3    53.5    25.6    37.3    38.6
 -23  28   3    88.5    26.4    98.8    41.1
 -22  28   3   116.2    27.4   131.5    44.0
 -21  28   3   113.4    28.3
 -20  28   3    27.2    28.0
 -19  28   3   181.9    29.5
 -18  28   3    37.5    27.7
 -17  28   3    90.7    27.8
 -16  28   3    45.4    26.3
 -15  28   3    13.2    25.6
 -14  28   3    83.6    26.2
 -13  28   3    32.5    24.9
 -12  28   3   132.7    24.8
 -11  28   3    26.9    22.5
 -10  28   3    70.8    22.3
  -9  28   3   155.3    22.5
  -8  28   3   420.3    28.8
  -7  28   3   227.7    25.6
  -6  28   3   244.4    17.2
  -5  28   3   124.1    16.8
  -4  28   3    87.9    15.1
  -3  28   3    64.0    14.9
  -2  28   3   715.1    23.0
  -1  28   3    46.0    14.7
   0  28   3   199.8    15.6
   1  28   3    72.5    14.0
   2  28   3   763.1    28.1
   3  28   3    64.5    15.9
   4  28   3   105.9    16.5
   5  28   3   158.1    17.1
   6  28   3   251.5    18.4
   7  28   3   311.2    21.7
   8  28   3   379.6    22.9
   9  28   3   141.8    20.6
  10  28   3    60.1    20.6
  11  28   3    43.3    21.2
  12  28   3    98.9    22.4
  13  28   3    58.1    22.9
  14  28   3   120.9    24.3
  15  28   3     5.4    23.1
  16  28   3    52.6    24.2
  17  28   3    90.6    25.3
  18  28   3    53.5    25.5
  19  28   3   156.8    26.8
  20  28   3    94.7    26.5
  21  28   3   178.3    27.8
  22  28   3    92.5    26.4   120.0    43.9
  23  28   3    50.6    30.6    64.9    40.0
  24  28   3    34.1    30.8    28.5    38.0
 -24  29   3    48.9    25.5    54.4    39.2
 -23  29   3    49.3    25.5    30.9    39.6
 -22  29   3    28.3    26.7    51.5    42.1
 -21  29   3   361.8    30.2
 -20  29   3    66.3    28.0
 -19  29   3   626.8    41.8
 -18  29   3   174.5    29.3
 -17  29   3    51.1    27.4
 -16  29   3    18.8    26.7
 -15  29   3    72.4    26.1
 -14  29   3    38.2    25.4
 -13  29   3   107.9    24.9
 -12  29   3   140.7    25.2
 -11  29   3   185.7    24.5
 -10  29   3   137.7    23.7
  -9  29   3   272.0    28.2
  -8  29   3    28.2    24.6
  -7  29   3   410.9    30.8
  -6  29   3   132.8    16.5
  -5  29   3    44.5    16.3
  -4  29   3   386.3    20.3
  -3  29   3   107.8    15.5
  -2  29   3   384.2    20.3
  -1  29   3   126.1    15.5
   0  29   3  1681.1    25.7
   1  29   3   108.0    14.5
   2  29   3   353.0    22.4
   3  29   3    58.7    18.9
   4  29   3   427.6    25.0
   5  29   3    58.7    17.0
   6  29   3   160.0    18.0
   7  29   3   401.9    24.7
   8  29   3    30.1    19.9
   9  29   3   310.9    23.5
  10  29   3   132.6    21.9
  11  29   3   175.7    23.0
  12  29   3    83.3    23.3
  13  29   3    96.5    24.0
  14  29   3    12.7    23.3
  15  29   3    60.7    24.8
  16  29   3    26.5    25.3
  17  29   3    84.6    26.4
  18  29   3   200.4    27.9
  19  29   3   650.4    50.4
  20  29   3    28.9    25.7
  21  29   3   262.1    34.6
  22  29   3    64.1    26.0    94.6    42.4
  23  29   3    37.3    30.4    66.8    39.9
  24  29   3    62.8    30.3    73.5    38.9
 -23  30   3    55.5    25.3    89.0    40.5
 -22  30   3   112.7    26.6   183.3    44.8
 -21  30   3    33.3    26.3
 -20  30   3    14.2    27.1
 -19  30   3   362.0    31.0
 -18  30   3    -1.8    27.3
 -17  30   3    21.8    27.8
 -16  30   3    27.3    26.8
 -15  30   3    14.1    26.3
 -14  30   3    80.9    26.0
 -13  30   3    -5.5    25.2
 -12  30   3   109.4    24.6
 -11  30   3    44.7    23.9
 -10  30   3   199.2    29.2
  -9  30   3    69.5    26.9
  -8  30   3   124.0    26.7
  -7  30   3    55.8    25.1
  -6  30   3   216.8    26.1
  -5  30   3   192.0    18.0
  -4  30   3    86.1    15.5
  -3  30   3   143.5    16.0
  -2  30   3   292.3    17.1
  -1  30   3    15.8    14.9
   0  30   3   160.3    15.6
   1  30   3    30.0    18.3
   2  30   3   342.1    21.6
   3  30   3   108.0    19.5
   4  30   3   108.1    19.6
   5  30   3   194.4    18.2
   6  30   3   265.1    19.6
   7  30   3    66.5    20.6
   8  30   3   148.5    21.8
   9  30   3    57.0    21.3
  10  30   3   131.2    22.7
  11  30   3    58.2    23.0
  12  30   3    85.7    23.8
  13  30   3    -3.7    23.2
  14  30   3    69.9    25.0
  15  30   3    23.3    25.1
  16  30   3    35.6    26.0
  17  30   3    30.4    26.8
  18  30   3    28.5    26.8
  19  30   3   307.3    30.0
  20  30   3     3.0    26.3
  21  30   3    40.5    25.5
  22  30   3    98.8    31.8   130.0    42.6
  23  30   3    37.9    30.8    31.1    39.2
 -23  31   3    62.3    26.3    49.2    39.3
 -22  31   3    92.1    25.9   143.6    42.9
 -21  31   3    64.9    26.3
 -20  31   3    41.9    26.6
 -19  31   3    17.3    27.5
 -18  31   3    46.8    28.4
 -17  31   3    27.7    29.3
 -16  31   3    69.7    29.0
 -15  31   3    48.8    27.9
 -14  31   3    21.5    26.9
 -13  31   3    81.0    26.0
 -12  31   3   189.8    25.9
 -11  31   3    86.8    29.6
 -10  31   3    49.6    28.8
  -9  31   3   112.8    28.5
  -8  31   3    64.3    26.5
  -7  31   3    69.9    26.0
  -6  31   3    93.7    26.5
  -5  31   3   430.7    26.0
  -4  31   3   140.6    16.3
  -3  31   3   192.8    16.5
  -2  31   3   315.6    17.6
  -1  31   3    51.5    15.3
   0  31   3   436.6    22.8
   1  31   3    74.4    19.4
   2  31   3   243.1    21.4
   3  31   3   202.8    21.0
   4  31   3   109.8    20.4
   5  31   3   371.6    24.8
   6  31   3    75.0    18.3
   7  31   3    74.4    21.3
   8  31   3    36.1    21.6
   9  31   3   112.8    22.7
  10  31   3    47.3    22.4
  11  31   3   123.4    24.1
  12  31   3   169.0    25.0
  13  31   3   126.6    25.3
  14  31   3    12.8    24.7
  15  31   3    62.4    26.0
  16  31   3    40.9    26.3
  17  31   3    31.8    26.5
  18  31   3    71.8    27.3
  19  31   3    58.2    26.8
  20  31   3    26.5    26.3
  21  31   3    65.8    25.7
  22  31   3   106.2    31.8   125.9    42.4
  23  31   3    64.1    30.9    19.8    38.7
 -23  32   3    30.5    44.0    58.7    40.7
 -22  32   3    62.1    25.5    48.6    41.1
 -21  32   3    45.7    26.3
 -20  32   3    42.0    26.6
 -19  32   3    38.5    27.0
 -18  32   3    59.1    27.6
 -17  32   3    38.4    28.2
 -16  32   3   128.6    29.2
 -15  32   3    43.3    27.4
 -14  32   3    14.7    26.3
 -13  32   3    47.6    26.1
 -12  32   3   220.2    33.6
 -11  32   3    21.1    30.0
 -10  32   3    52.8    29.4
  -9  32   3    48.7    28.0
  -8  32   3    44.4    27.5
  -7  32   3    88.3    27.1
  -6  32   3    17.7    26.0
  -5  32   3   321.1    22.6
  -4  32   3    96.6    16.3
  -3  32   3   244.0    17.5
  -2  32   3   254.1    17.5
  -1  32   3    58.9    15.9
   0  32   3   195.6    16.5
   1  32   3    35.2    19.7
   2  32   3   263.6    21.8
   3  32   3   230.8    22.0
   4  32   3   112.3    20.9
   5  32   3   311.5    23.1
   6  32   3    53.3    25.2
   7  32   3   101.1    22.7
   8  32   3    50.2    22.7
   9  32   3    67.3    23.4
  10  32   3    57.0    23.3
  11  32   3    25.4    23.2
  12  32   3   268.0    27.1
  13  32   3    40.0    25.5
  14  32   3    24.3    25.7
  15  32   3    76.2    26.8
  16  32   3   135.4    27.8
  17  32   3    98.3    27.6
  18  32   3    67.6    27.2
  19  32   3    20.6    26.5
  20  32   3    34.1    25.8
  21  32   3    47.1    30.5
  22  32   3    57.9    30.6
  23  32   3    35.8    46.5    38.2    40.7
 -22  33   3   100.6    26.1   126.5    42.4
 -21  33   3    75.1    26.3
 -20  33   3    27.9    26.6
 -19  33   3    58.5    27.1
 -18  33   3    82.9    28.2
 -17  33   3    42.1    28.0
 -16  33   3   186.9    29.5
 -15  33   3    78.7    27.9
 -14  33   3    10.1    33.8
 -13  33   3    15.1    33.1
 -12  33   3   236.7    34.3
 -11  33   3    15.4    30.2
 -10  33   3    36.7    29.5
  -9  33   3    77.7    29.6
  -8  33   3   183.2    30.0
  -7  33   3   452.2    32.8
  -6  33   3    78.0    27.7
  -5  33   3   103.8    27.6
  -4  33   3   168.6    17.3
  -3  33   3   486.1    24.4
  -2  33   3   109.5    16.7
  -1  33   3   118.8    16.7
   0  33   3   178.8    21.5
   1  33   3   109.7    21.0
   2  33   3    57.5    20.7
   3  33   3   513.5    30.4
   4  33   3   162.4    22.3
   5  33   3   100.9    22.2
   6  33   3    55.6    26.4
   7  33   3   423.7    26.5
   8  33   3   208.6    24.8
   9  33   3    59.6    23.5
  10  33   3    17.7    24.0
  11  33   3    23.4    24.4
  12  33   3   194.1    26.9
  13  33   3   140.7    26.7
  14  33   3    10.8    26.1
  15  33   3    55.8    26.8
  16  33   3   171.0    28.4
  17  33   3    86.9    27.4
  18  33   3   108.8    27.0
  19  33   3    65.3    26.1
  20  33   3    38.4    25.3
  21  33   3    89.1    31.2
  22  33   3   103.2    30.2
 -22  34   3    33.0    41.9    39.6    39.5
 -21  34   3    10.6    25.4
 -20  34   3    25.2    26.1
 -19  34   3    35.4    26.6
 -18  34   3    92.0    28.3
 -17  34   3   103.2    28.2
 -16  34   3    13.5    27.4
 -15  34   3    53.3    35.7
 -14  34   3   132.1    35.8
 -13  34   3    44.5    33.3
 -12  34   3   201.1    34.7
 -11  34   3     8.2    30.9
 -10  34   3   125.8    31.6
  -9  34   3   180.6    31.2
  -8  34   3    87.0    30.1
  -7  34   3   230.6    30.8
  -6  34   3   132.4    29.1
  -5  34   3    66.0    27.7
  -4  34   3   189.1    17.7
  -3  34   3    32.8    25.1
  -2  34   3   179.3    17.9
  -1  34   3   529.1    25.3
   0  34   3   121.4    41.7
   1  34   3   568.5    30.8
   2  34   3   215.6    23.1
   3  34   3    21.6    21.5
   4  34   3   164.8    22.7
   5  34   3    33.0    22.1
   6  34   3   136.3    27.9
   7  34   3   241.3    30.1
   8  34   3    82.7    24.6
   9  34   3   179.9    25.4
  10  34   3   114.3    25.8
  11  34   3    -8.5    25.0
  12  34   3   207.6    27.4
  13  34   3    21.1    25.8
  14  34   3   127.9    27.8
  15  34   3    52.5    27.5
  16  34   3    37.8    26.8
  17  34   3   125.9    27.5
  18  34   3     6.4    26.0
  19  34   3    51.4    26.2
  20  34   3    10.8    30.6
  21  34   3    25.6    30.2
  22  34   3    30.8    32.0
 -21  35   3    94.1    25.2
 -20  35   3    46.0    26.2
 -19  35   3    -8.6    25.6
 -18  35   3    25.5    33.4
 -17  35   3    91.0    36.0
 -16  35   3    36.2    36.3
 -15  35   3   126.2    36.2
 -14  35   3    40.1    35.4
 -13  35   3    97.4    35.2
 -12  35   3    14.2    32.7
 -11  35   3    55.1    32.8
 -10  35   3   128.5    32.0
  -9  35   3     8.3    30.8
  -8  35   3    -5.1    29.7
  -7  35   3    37.8    29.4
  -6  35   3   152.2    29.7
  -5  35   3    27.9    27.6
  -4  35   3   193.2    28.3
  -3  35   3   257.5    18.9
  -2  35   3    29.6    17.1
  -1  35   3    84.9    21.4
   0  35   3   270.7    23.4
   1  35   3    54.5    21.8
   2  35   3    32.3    22.0
   3  35   3   211.6    24.1
   4  35   3   242.4    24.4
   5  35   3    18.6    22.5
   6  35   3   190.0    29.5
   7  35   3    32.4    28.2
   8  35   3    25.9    28.9
   9  35   3    10.7    29.9
  10  35   3   113.3    25.9
  11  35   3    89.7    26.5
  12  35   3    39.0    26.7
  13  35   3    91.8    27.4
  14  35   3    53.6    27.5
  15  35   3   134.4    28.4
  16  35   3    43.7    27.2
  17  35   3    90.5    27.4
  18  35   3    28.7    25.9
  19  35   3    42.5    24.8
  20  35   3    62.3    30.2
  21  35   3    58.4    30.2
 -21  36   3   -20.6    39.0
 -20  36   3    38.4    32.4
 -19  36   3    45.6    33.5
 -18  36   3    76.1    34.6
 -17  36   3    37.7    34.1
 -16  36   3    65.9    35.8
 -15  36   3    69.1    35.5
 -14  36   3    43.7    35.6
 -13  36   3    99.2    35.2
 -12  36   3    -2.7    33.2
 -11  36   3     3.8    32.7
 -10  36   3   -20.1    31.7
  -9  36   3   162.6    33.3
  -8  36   3    74.3    31.5
  -7  36   3    96.6    31.1
  -6  36   3   154.5    30.5
  -5  36   3    31.7    28.3
  -4  36   3   100.4    28.1
  -3  36   3    37.5    17.6
  -2  36   3     6.3    17.3
  -1  36   3    71.0    22.0
   0  36   3   -12.3    21.6
   1  36   3    63.1    22.8
   2  36   3    42.7    22.9
   3  36   3    67.7    23.3
   4  36   3    90.1    23.8
   5  36   3    61.2    23.8
   6  36   3    86.0    29.3
   7  36   3   116.4    29.8
   8  36   3    50.0    30.0
   9  36   3   123.5    32.0
  10  36   3     7.6    30.9
  11  36   3    51.0    26.6
  12  36   3     9.9    26.7
  13  36   3    67.6    27.4
  14  36   3    26.6    27.1
  15  36   3     7.6    26.8
  16  36   3    77.7    27.4
  17  36   3    43.5    25.9
  18  36   3    69.9    25.4
  19  36   3    32.0    30.6
  20  36   3   -15.0    29.6
  21  36   3     4.2    42.2
 -20  37   3    15.4    30.7
 -19  37   3    67.8    32.9
 -18  37   3   107.7    34.2
 -17  37   3    38.4    33.3
 -16  37   3    40.8    33.6
 -15  37   3    86.6    36.3
 -14  37   3   -12.9    34.3
 -13  37   3    71.5    35.4
 -12  37   3     8.3    33.4
 -11  37   3    92.7    33.9
 -10  37   3    36.6    32.7
  -9  37   3    64.0    33.0
  -8  37   3    77.9    32.5
  -7  37   3   126.1    31.8
  -6  37   3   293.5    32.7
  -5  37   3   109.7    30.2
  -4  37   3   118.2    29.2
  -3  37   3    79.4    23.7
  -2  37   3   112.3    22.2
  -1  37   3    39.9    21.9
   0  37   3   147.3    23.6
   1  37   3    84.3    23.7
   2  37   3   138.0    24.6
   3  37   3    65.7    24.2
   4  37   3   123.6    25.2
   5  37   3    88.6    25.1
   6  37   3   290.7    32.3
   7  37   3   102.8    31.0
   8  37   3    81.8    31.2
   9  37   3    84.4    31.5
  10  37   3    43.6    31.8
  11  37   3   105.0    33.9
  12  37   3    -1.8    26.9
  13  37   3    63.1    27.7
  14  37   3    64.1    27.5
  15  37   3   113.4    27.7
  16  37   3    34.4    26.2
  17  37   3    22.9    25.2
  18  37   3    98.6    25.4
  19  37   3    50.0    30.9
  20  37   3    53.4    30.0
 -19  38   3     2.1    31.4
 -18  38   3    55.2    32.5
 -17  38   3     9.8    33.8
 -16  38   3    33.7    34.1
 -15  38   3   122.4    36.2
 -14  38   3    37.5    34.7
 -13  38   3    36.9    34.2
 -12  38   3   101.0    35.7
 -11  38   3    13.1    34.1
 -10  38   3     8.7    33.5
  -9  38   3   159.3    34.9
  -8  38   3    33.1    32.8
  -7  38   3    -7.9    30.5
  -6  38   3   179.4    32.2
  -5  38   3    86.8    30.0
  -4  38   3    -2.6    28.6
  -3  38   3    20.0    23.8
  -2  38   3   290.2    24.3
  -1  38   3   327.7    25.3
   0  38   3    51.9    23.9
   1  38   3   312.6    26.7
   2  38   3   251.8    26.3
   3  38   3    29.9    24.7
   4  38   3    16.5    24.9
   5  38   3   127.9    30.8
   6  38   3   180.9    31.7
   7  38   3    33.5    30.7
   8  38   3    44.5    31.4
   9  38   3   193.9    34.1
  10  38   3    49.5    32.5
  11  38   3     2.2    33.2
  12  38   3    29.3    33.7
  13  38   3    57.5    34.5
  14  38   3    26.6    27.0
  15  38   3    76.3    26.8
  16  38   3    36.8    25.7
  17  38   3    31.8    25.1
  18  38   3     7.2    29.7
  19  38   3    42.3    29.0
 -19  39   3    19.6    32.5
 -18  39   3    65.4    32.4
 -17  39   3    53.0    33.4
 -16  39   3    25.2    33.3
 -15  39   3    74.2    34.6
 -14  39   3    41.0    34.0
 -13  39   3    83.6    35.1
 -12  39   3    33.1    34.6
 -11  39   3    20.8    34.4
 -10  39   3   121.8    35.2
  -9  39   3    46.0    33.6
  -8  39   3   239.9    34.9
  -7  39   3    15.7    32.2
  -6  39   3   185.3    32.7
  -5  39   3   201.2    32.1
  -4  39   3    36.4    29.0
  -3  39   3    41.3    47.7
  -2  39   3   120.3    35.0
  -1  39   3    40.6    23.2
   0  39   3    46.3    23.7
   1  39   3    32.8    24.5
   2  39   3   151.9    26.0
   3  39   3    63.3    25.5
   4  39   3    24.5    25.8
   5  39   3   180.6    33.1
   6  39   3   135.4    32.7
   7  39   3    18.4    31.3
   8  39   3   201.0    34.0
   9  39   3     4.3    32.6
  10  39   3   145.7    34.2
  11  39   3    21.1    33.3
  12  39   3    37.7    34.1
  13  39   3    79.3    34.1
  14  39   3    13.0    32.3
  15  39   3    37.9    32.4
  16  39   3    17.3    25.5
  17  39   3    18.7    25.5
  18  39   3    10.2    29.9
  19  39   3   -23.6    28.0
 -18  40   3   107.7    32.9
 -17  40   3     9.7    31.6
 -16  40   3    14.4    33.2
 -15  40   3    61.1    33.6
 -14  40   3    26.5    34.4
 -13  40   3    71.4    35.4
 -12  40   3    93.5    36.2
 -11  40   3    28.0    34.1
 -10  40   3   128.8    35.1
  -9  40   3    56.6    34.8
  -8  40   3   127.8    34.4
  -7  40   3   127.5    33.5
  -6  40   3   161.3    34.0
  -5  40   3    74.0    31.1
  -4  40   3    40.2    29.9
  -3  40   3   -21.1    50.8
  -2  40   3    37.2    35.2
  -1  40   3    77.4    34.9
   0  40   3     2.0    24.0
   1  40   3    85.0    25.4
   2  40   3    24.2    25.7
   3  40   3    32.1    25.9
   4  40   3    43.5    26.6
   5  40   3    73.1    32.3
   6  40   3   158.9    33.8
   7  40   3   105.6    33.6
   8  40   3   104.8    33.6
   9  40   3     6.6    32.7
  10  40   3   100.9    33.6
  11  40   3    27.1    33.4
  12  40   3    91.0    34.3
  13  40   3   109.0    34.6
  14  40   3    54.0    33.0
  15  40   3    51.9    31.9
  16  40   3    39.9    30.2
  17  40   3    10.1    43.1
  18  40   3    59.6    31.0
 -18  41   3    20.1    44.3
 -17  41   3   -11.2    31.7
 -16  41   3    10.0    31.7
 -15  41   3     2.3    32.7
 -14  41   3    31.9    34.1
 -13  41   3    87.4    34.7
 -12  41   3    42.5    35.1
 -11  41   3    31.2    33.9
 -10  41   3   102.7    34.8
  -9  41   3    43.2    33.5
  -8  41   3    20.9    33.2
  -7  41   3    45.1    32.5
  -6  41   3    47.3    31.8
  -5  41   3    56.9    32.0
  -4  41   3    60.1    55.1
  -3  41   3    93.9    54.6
  -2  41   3    22.6    36.9
  -1  41   3    92.2    36.5
   0  41   3    13.8    24.1
   1  41   3   137.8    26.0
   2  41   3    15.1    26.2
   3  41   3    82.8    27.0
   4  41   3    16.1    31.0
   5  41   3    38.3    32.2
   6  41   3    33.8    33.1
   7  41   3    90.1    32.8
   8  41   3    56.0    33.0
   9  41   3    33.5    33.6
  10  41   3    83.5    33.2
  11  41   3    32.2    33.3
  12  41   3    37.7    33.4
  13  41   3    74.7    33.1
  14  41   3    50.0    31.5
  15  41   3    32.7    30.4
  16  41   3    10.1    41.5
  17  41   3     5.0    42.2
  18  41   3    28.1    44.5
 -17  42   3    37.7    39.5
 -16  42   3    49.2    32.3
 -15  42   3    29.0    32.8
 -14  42   3    42.0    33.7
 -13  42   3    34.6    33.3
 -12  42   3    42.1    34.3
 -11  42   3    45.2    33.7
 -10  42   3    44.8    33.5
  -9  42   3    39.3    33.8
  -8  42   3    51.5    34.5
  -7  42   3     9.7    33.4
  -6  42   3   -10.6    31.9
  -5  42   3    34.1    54.9
  -4  42   3    -0.3    53.3
  -3  42   3    30.5    52.8
  -2  42   3   137.4    55.4
  -1  42   3    58.6    38.8
   0  42   3    35.3    36.8
   1  42   3    61.1    25.1
   2  42   3   102.4    27.0
   3  42   3    19.7    27.0
   4  42   3    60.3    32.3
   5  42   3    14.1    33.1
   6  42   3    -6.5    32.7
   7  42   3     7.1    33.4
   8  42   3    29.5    33.0
   9  42   3    42.8    33.3
  10  42   3    54.2    32.7
  11  42   3    69.5    33.5
  12  42   3    24.2    31.6
  13  42   3    46.7    31.5
  14  42   3    47.6    30.6
  15  42   3    -5.6    30.0
  16  42   3    43.9    42.7
  17  42   3    16.6    40.8
 -16  43   3    23.5    31.3
 -15  43   3    -4.6    31.4
 -14  43   3     4.4    31.7
 -13  43   3    22.3    33.0
 -12  43   3     4.2    33.1
 -11  43   3    67.8    33.7
 -10  43   3     8.2    33.0
  -9  43   3    44.2    33.1
  -8  43   3    45.7    33.5
  -7  43   3    77.0    32.9
  -6  43   3    21.3    54.9
  -5  43   3   153.4    60.2
  -4  43   3     5.4    54.0
  -3  43   3    58.8    55.6
  -2  43   3    95.3    55.8
  -1  43   3    61.4    37.9
   0  43   3    28.6    38.2
   1  43   3    -2.9    36.7
   2  43   3   135.9    27.2
   3  43   3    17.7    27.3
   4  43   3    13.8    32.1
   5  43   3   118.5    33.4
   6  43   3    53.5    33.2
   7  43   3    28.5    33.6
   8  43   3    45.7    32.9
   9  43   3    76.1    33.3
  10  43   3    18.8    31.7
  11  43   3   121.6    33.3
  12  43   3    50.5    31.7
  13  43   3    19.6    30.1
  14  43   3    48.9    30.1
  15  43   3   -16.5    41.6
  16  43   3    38.8    40.0
 -15  44   3   -11.6    30.5
 -14  44   3    21.4    31.7
 -13  44   3     6.4    32.0
 -12  44   3    49.5    33.0
 -11  44   3     6.6    32.0
 -10  44   3     6.0    32.2
  -9  44   3   112.0    33.9
  -8  44   3    16.0    31.9
  -7  44   3   120.6    58.2
  -6  44   3   -43.4    59.0
  -5  44   3    50.1    55.2
  -4  44   3    71.4    58.4
  -3  44   3    23.0    55.2
  -2  44   3    91.6    56.2
  -1  44   3    25.4    58.1
   0  44   3    30.6    38.2
   1  44   3    45.0    38.3
   2  44   3    95.1    26.8
   3  44   3    28.9    30.9
   4  44   3    40.1    31.7
   5  44   3    43.1    32.5
   6  44   3     8.2    31.6
   7  44   3    72.9    32.4
   8  44   3    16.5    32.6
   9  44   3    50.2    32.0
  10  44   3    24.8    30.9
  11  44   3    47.2    31.4
  12  44   3    40.2    30.2
  13  44   3     7.0    29.4
  14  44   3    37.5    42.5
  15  44   3    25.0    40.4
 -14  45   3    18.3    30.8
 -13  45   3    19.1    31.0
 -12  45   3    77.8    32.1
 -11  45   3    65.3    31.8
 -10  45   3    22.8    31.9
  -9  45   3    66.6    32.3
  -8  45   3    55.8    56.0
  -7  45   3    81.6    58.6
  -6  45   3    54.7    54.4
  -5  45   3    91.0    58.0
  -4  45   3    88.7    57.8
  -3  45   3   -35.8    58.2
  -2  45   3   259.7    60.7
  -1  45   3   197.1    61.9
   0  45   3   143.8    38.0
   1  45   3   148.7    39.4
   2  45   3   205.9    39.4
   3  45   3    20.7    29.1
   4  45   3    47.6    29.9
   5  45   3    70.8    32.1
   6  45   3    -6.8    31.6
   7  45   3    40.3    31.3
   8  45   3    11.3    31.8
   9  45   3    65.5    30.8
  10  45   3    30.7    30.2
  11  45   3    56.5    30.7
  12  45   3    96.3    31.0
  13  45   3    36.7    31.0
  14  45   3    50.1    40.7
 -13  46   3    32.4    31.0
 -12  46   3    41.0    31.2
 -11  46   3    55.2    30.8
 -10  46   3    41.7    31.5
  -9  46   3    11.9    59.0
  -8  46   3    27.9    59.8
  -7  46   3    66.4    54.0
  -6  46   3    55.7    55.3
  -5  46   3    70.2    56.1
  -4  46   3    11.5    54.4
  -3  46   3    35.5    57.0
  -2  46   3    46.7    58.7
  -1  46   3     2.4    57.5
   0  46   3    32.6    56.9
   1  46   3    35.7    36.9
   2  46   3    -6.4    48.3
   3  46   3    51.9    48.2
   4  46   3    19.1    30.6
   5  46   3    25.6    31.3
   6  46   3    51.5    31.7
   7  46   3    53.2    31.0
   8  46   3    -4.2    29.6
   9  46   3    20.2    29.9
  10  46   3    27.7    29.6
  11  46   3    22.7    29.9
  12  46   3    45.5    29.9
  13  46   3    67.3    41.2
 -12  47   3    42.3    30.9
 -11  47   3    50.5    50.0
 -10  47   3    54.1    53.1
  -9  47   3     1.0    55.2
  -8  47   3    82.9    57.6
  -7  47   3    73.5    54.3
  -6  47   3    29.4    59.1
  -5  47   3     2.0    55.6
  -4  47   3    94.1    61.3
  -3  47   3     9.7    53.4
  -2  47   3   143.0    59.7
  -1  47   3    -8.4    57.9
   0  47   3     4.9    55.2
   1  47   3    33.5    36.1
   2  47   3    69.6    47.3
   3  47   3    41.1    51.9
   4  47   3    54.4    45.9
   5  47   3    70.1    29.9
   6  47   3    43.4    29.7
   7  47   3    50.0    30.6
   8  47   3     3.6    29.3
   9  47   3    12.0    29.8
  10  47   3    23.8    29.7
  11  47   3    47.4    29.9
  12  47   3    25.3    39.7
 -10  48   3    24.9    51.4
  -9  48   3    46.0    54.6
  -8  48   3    68.6    55.8
  -7  48   3    78.3    58.8
  -6  48   3    23.1    52.5
  -5  48   3   -29.4    52.6
  -4  48   3    62.9    53.6
  -3  48   3    -2.8    55.3
  -2  48   3    17.9    52.7
  -1  48   3    92.0    58.0
   0  48   3   -19.7    53.0
   2  48   3    76.3    51.8
   3  48   3   -14.2    45.3
   4  48   3    83.7    49.1
   5  48   3    27.9    46.1
   6  48   3    18.2    28.9
   7  48   3    58.7    29.4
   8  48   3     3.2    29.0
   9  48   3     4.2    28.9
  10  48   3    30.3    29.2
  -9  49   3    39.8    53.0
  -8  49   3   115.1    51.9
  -7  49   3    34.9    54.2
  -6  49   3    33.2    52.7
  -5  49   3    14.2    57.0
  -4  49   3    74.3    58.6
  -3  49   3    -3.7    55.5
  -2  49   3    39.7    52.3
  -1  49   3    19.0    52.0
   0  49   3    47.8    54.4
   3  49   3    52.3    44.6
   4  49   3    45.1    44.0
   5  49   3    25.4    43.8
   6  49   3    77.9    44.8
   7  49   3    -0.2    42.2
   8  49   3    41.8    28.8
   9  49   3     1.7    28.5
  -7  50   3    -8.0    49.6
  -6  50   3    -7.3    54.5
  -5  50   3   -31.6    49.9
  -4  50   3    41.3    51.5
  -3  50   3   -15.6    50.6
  -2  50   3    40.3    55.6
  -1  50   3    -9.3    51.3
   3  50   3    50.3    44.0
   4  50   3   -10.3    42.0
   5  50   3    21.9    42.2
   6  50   3     6.4    42.5
   7  50   3    28.5    44.4
  -5  51   3    19.8    55.3
  -4  51   3    54.2    51.5
  -3  51   3    65.6    53.3
  -2  51   3    -0.3    50.1
   4  51   3    58.3    43.7
 -29   0   4    65.9    49.4
 -28   0   4    21.9    48.5
 -27   0   4    84.8    51.8
 -26   0   4   318.3    59.9
 -25   0   4   212.3    56.3
 -24   0   4    28.3    48.8
 -23   0   4   234.8    50.0
 -22   0   4    25.2    43.8
 -21   0   4   499.9    49.5
 -20   0   4   896.0    31.6
 -19   0   4   109.6    18.8
 -18   0   4   539.4    28.9
 -17   0   4   351.1    24.8
 -16   0   4   462.1    25.6
 -15   0   4    50.6    30.6
 -14   0   4  1865.8    32.4
 -13   0   4  4772.6    41.6
 -12   0   4   104.3    15.9
 -11   0   4   376.4    18.2
 -10   0   4   871.8    19.5
  -9   0   4     9.9    19.9
  -8   0   4  5869.1    52.7
  -7   0   4   962.7    32.8
  -6   0   4  1283.3    29.6
  -5   0   4  7208.5    44.7
  -4   0   4   288.0    19.4
  -3   0   4  4660.7    32.3
  -2   0   4  3774.4    27.2
   2   0   4  9113.8    29.9
   3   0   4  9403.0    21.9
   4   0   4   567.2     9.8
   5   0   4  9804.1    24.9
   6   0   4   977.4    13.3
   7   0   4   782.8    14.6
   8   0   4 10292.6    32.9
   9   0   4    20.5     9.8
  10   0   4   951.0    16.7
  11   0   4   217.1    15.5
  12   0   4   139.4    24.7
  13   0   4  5164.4    60.8
  14   0   4  2253.1    50.3
  15   0   4    91.7    27.4
  16   0   4   330.2    37.5
  17   0   4   286.5    31.7
  18   0   4   374.7    43.6
  19   0   4    72.0    31.1
  20   0   4   575.1    50.3
  21   0   4   551.2    55.3
  22   0   4    74.6    38.6
  23   0   4   194.2    44.3
  24   0   4    69.3    44.0
  25   0   4   164.8    47.5
  26   0   4   276.4    50.8
  27   0   4    64.3    44.3
  28   0   4   -18.1    42.3
 -29   1   4   104.0    49.7    55.1    48.1
 -28   1   4   -26.5    47.6    22.0    48.8
 -27   1   4    77.9    51.8    67.6    51.2
 -26   1   4   210.3    56.5   222.4    57.8
 -25   1   4   312.7    56.1   400.7    61.4
 -24   1   4   103.5    49.6   110.2    51.9
 -23   1   4   139.0    47.7   118.7    49.3
 -22   1   4    31.1    43.0    25.1    43.8
 -21   1   4   266.9    46.3   255.6    42.4
 -20   1   4   735.1    31.0   705.1    31.3
 -19   1   4    50.9    17.5    40.5    18.2
 -18   1   4   670.0    28.8   688.4    30.0
 -17   1   4   160.2    18.5   174.4    19.0
 -16   1   4   605.1    26.5   622.8    27.4
 -15   1   4   240.3    19.2   195.5    18.9
 -14   1   4  3124.7    37.9  3110.7    38.6
 -13   1   4  2223.5    33.2  2274.7    34.0
 -12   1   4   363.5    23.4   366.1    23.3
 -11   1   4   168.6    12.4   171.3    13.0
 -10   1   4   529.7    15.5   542.2    18.2
  -9   1   4   753.3    23.7   776.4    33.6
  -8   1   4  4266.3    33.6  4860.7    49.1
  -7   1   4   745.4    23.0   835.3    33.0
  -6   1   4  4595.9    29.3  5045.8    43.3
  -5   1   4  1578.8    19.7  1690.4    28.1
  -4   1   4  1127.3    16.6  1297.7    24.0
  -3   1   4  2691.5    19.1  2873.1    27.2
  -2   1   4       0      -1  2776.3    24.5
  -1   1   4       0      -1   884.0    15.8
   2   1   4  3919.6    23.1  4035.7    19.6
   3   1   4  3850.7    23.3  3980.6    14.8
   4   1   4  1315.6    11.6  1293.1    10.9
   5   1   4  2677.4    15.3  2660.5    14.6
   6   1   4  9317.2    26.8  8755.6    24.8
   7   1   4  1299.5    16.0  1211.8    15.2
   8   1   4  4846.1    25.0  4693.3    23.9
   9   1   4  1347.0    18.3  1313.3    17.5
  10   1   4   878.0    16.5   840.2    16.1
  11   1   4   173.8    15.4   183.4    14.8
  12   1   4   424.6    32.8   459.5    34.1
  13   1   4  1907.2    46.9  1893.9    46.5
  14   1   4  2488.2    51.4  2699.7    53.3
  15   1   4   127.9    28.1   132.9    28.8
  16   1   4   617.8    39.9   679.7    40.8
  17   1   4   241.8    30.9   228.5    30.9
  18   1   4   810.3    47.9   760.6    44.9
  19   1   4    95.8    31.5    83.4    31.6
  20   1   4   836.0    54.4   877.6    55.3
  21   1   4   198.3    38.7   201.7    39.4
  22   1   4    15.4    37.2    35.9    37.3
  23   1   4    79.6    42.2    91.5    42.2
  24   1   4   216.9    47.0   108.1    44.6
  25   1   4   343.7    50.7   337.5    52.3
  26   1   4   241.0    49.5   211.9    48.8
  27   1   4    33.9    45.0   112.8    46.8
  28   1   4     7.2    43.6    63.0    45.1
 -29   2   4    51.1    47.9    76.7    48.3
 -28   2   4   -19.4    47.2    14.4    50.0
 -27   2   4   154.1    52.9   150.5    52.7
 -26   2   4   146.7    53.0    93.5    55.7
 -25   2   4   143.1    52.4   143.3    56.0
 -24   2   4   268.2    55.0   235.5    55.7
 -23   2   4   293.1    50.5   399.7    57.4
 -22   2   4    57.0    43.5    56.6    42.2
 -21   2   4    72.9    41.6    79.5    20.0
 -20   2   4   429.0    45.9   361.7    27.5
 -19   2   4   146.1    18.9   152.3    20.2
 -18   2   4   177.8    19.0   184.4    20.0
 -17   2   4   470.3    26.2   468.6    28.3
 -16   2   4   278.8    22.4   275.2    19.9
 -15   2   4   384.7    25.2   359.0    26.9
 -14   2   4  1548.7    30.7  1635.8    33.1
 -13   2   4  1840.6    31.5  1912.7    32.6
 -12   2   4  1308.2    22.1  1453.2    28.5
 -11   2   4   676.1    16.1   726.8    19.3
 -10   2   4   613.8    15.9   663.2    19.0
  -9   2   4  4115.8    33.8  4798.5    50.6
  -8   2   4  3428.8    31.9  3964.2    47.2
  -7   2   4  1503.2    25.4  1716.6    36.6
  -6   2   4 10988.9    40.8 12829.7    62.4
  -5   2   4  4464.2    27.0  5034.3    39.9
  -4   2   4  3189.2    22.1  3643.4    32.9
  -3   2   4  2574.5    26.9  2882.9    27.7
  -2   2   4  3485.3    26.9  3970.4    28.0
  -1   2   4    -1.0     2.3   664.5    15.3
   0   2   4       0      -1   755.5    14.0
   1   2   4       0      -1   686.7    11.8
   2   2   4  4742.3    26.7  4889.5    18.9
   3   2   4  4003.1    25.9  4017.4    13.4
   4   2   4  7262.5    20.0  7534.4    35.1
   5   2   4  4110.2    17.5  3896.9    14.7
   6   2   4 12547.8    30.2 11807.7    25.8
   7   2   4  1799.3    17.2  1713.3    15.5
   8   2   4  3101.0    21.9  2894.7    19.6
   9   2   4  3335.6    22.9  3138.1    20.7
  10   2   4   938.7    17.1   886.4    15.6
  11   2   4   606.7    19.7   559.0    16.9
  12   2   4  1519.3    41.0  1550.0    41.1
  13   2   4  1493.0    44.6  1600.6    44.9
  14   2   4  1383.0    44.5  1451.4    48.3
  15   2   4   417.3    38.1   443.3    40.5
  16   2   4   367.3    38.0   379.8    39.3
  17   2   4   377.8    39.7   397.4    40.8
  18   2   4   170.5    31.5   150.6    30.9
  19   2   4   163.1    33.5   164.5    33.1
  20   2   4   312.6    39.0   312.2    37.8
  21   2   4    73.1    36.2    85.0    36.8
  22   2   4    49.9    37.9    41.7    38.7
  23   2   4   412.0    48.6   401.4    48.4
  24   2   4   199.7    44.5   216.8    48.5
  25   2   4   147.9    46.2   139.1    46.9
  26   2   4    52.2    25.9    36.5    45.3
  27   2   4   130.4    46.3    81.9    46.0
  28   2   4    37.5    44.4    28.9    44.8
 -29   3   4    66.5    48.0    36.9    49.7
 -28   3   4    31.2    47.9    53.2    51.0
 -27   3   4    63.4    49.8    62.2    52.1
 -26   3   4   224.9    54.5   207.5    58.2
 -25   3   4   110.6    52.8   201.7    57.0
 -24   3   4   210.0    51.7   164.4    53.0
 -23   3   4   619.3    66.4   610.2    64.2
 -22   3   4   172.4    45.5   140.9    44.3
 -21   3   4   129.0    42.8   117.1    21.2
 -20   3   4   539.8    55.9   581.5    32.0
 -19   3   4    92.0    18.2    92.7    19.3
 -18   3   4   364.3    25.3   350.2    26.4
 -17   3   4   591.4    25.9   616.6    29.7
 -16   3   4   275.6    21.8   319.5    24.4
 -15   3   4   604.0    26.5   612.7    29.0
 -14   3   4   490.9    26.0   492.1    27.6
 -13   3   4  1312.0    28.9  1345.8    31.5
 -12   3   4  2216.4    25.6  2359.0    32.3
 -11   3   4  1847.4    22.8  2017.0    24.2
 -10   3   4  1623.3    18.4  1728.2    22.6
  -9   3   4  4889.4    35.7  5779.5    54.6
  -8   3   4  4440.1    34.3  5192.5    51.6
  -7   3   4   813.6    32.3  1072.4    34.5
  -6   3   4  3613.8    27.8  4194.9    41.4
  -5   3   4 12237.9    40.2 14257.1    61.6
  -4   3   4  9169.6    47.6 10176.0    49.3
  -3   3   4   404.3    19.3   423.5    19.1
  -2   3   4  2376.6    24.2  2749.5    25.0
  -1   3   4    -0.7     2.3  1601.7    18.9
   0   3   4   562.1    13.7   593.1    13.4
   1   3   4  1973.3    21.4  1155.1    13.3
   2   3   4  3886.1    26.7  3216.9    11.9
   3   3   4   928.9    18.6   978.2    18.7
   4   3   4 12045.3    44.9 13173.8    47.6
   5   3   4 18646.5    31.1 19451.6    60.0
   6   3   4  4231.6    18.9  4627.3    34.9
   7   3   4   948.1    15.1   993.3    26.4
   8   3   4  6634.9    27.8  5918.8    22.2
   9   3   4  6988.7    29.7  7651.8    50.5
  10   3   4  1695.0    30.2  2141.2    32.6
  11   3   4  2589.2    26.9
  12   3   4  1443.8    39.0  1492.0    41.6
  13   3   4  1209.7    40.9  1285.1    43.6
  14   3   4   551.1    40.0   631.7    43.6
  15   3   4   538.5    41.1   578.3    41.4
  16   3   4   193.2    29.2   206.0    30.1
  17   3   4   763.7    43.3   768.1    44.7
  18   3   4   361.7    41.5   387.2    44.7
  19   3   4    96.3    31.9    71.1    31.3
  20   3   4   549.2    52.0   456.2    48.0
  21   3   4   111.2    37.7   128.9    37.5
  22   3   4   125.7    39.7   138.1    40.5
  23   3   4   574.3    59.3   496.1    61.8
  24   3   4   152.5    44.0   172.7    46.6
  25   3   4   132.4    46.4   113.5    46.6
  26   3   4   212.0    28.6   199.3    50.2
  27   3   4    44.3    25.6    44.7    45.7
  28   3   4       0      -1     5.8    43.6
 -29   4   4   109.7    49.0    97.1    50.1
 -28   4   4    59.6    49.2    53.9    50.4
 -27   4   4    65.1    49.9   102.2    54.4
 -26   4   4   240.7    54.9   205.7    57.1
 -25   4   4    60.7    50.2   105.0    56.6
 -24   4   4    28.5    48.1    54.3    50.4
 -23   4   4   219.3    49.7   333.3    51.2
 -22   4   4   198.5    46.4   130.4    44.2
 -21   4   4    98.7    42.4   117.6    21.4
 -20   4   4   352.0    45.1   332.0    27.8
 -19   4   4    87.7    36.6    88.0    19.5
 -18   4   4   302.8    24.3   306.0    26.1
 -17   4   4   378.6    23.5   403.3    29.3
 -16   4   4   192.3    17.4   204.4    19.9
 -15   4   4    26.9    15.5    16.1    17.2
 -14   4   4   339.5    22.8   375.7    25.5
 -13   4   4   354.3    22.6   342.3    21.6
 -12   4   4  1097.5    21.6  1252.9    23.5
 -11   4   4  2325.5    24.4  2632.9    26.0
 -10   4   4  3631.1    22.9  4163.4    34.7
  -9   4   4  1136.4    24.9  1266.5    26.8
  -8   4   4  1694.0    27.4  2051.9    40.3
  -7   4   4  1183.5    25.1  1396.8    36.8
  -6   4   4  3327.5    27.7  4056.6    42.4
  -5   4   4  6935.9    47.4  7888.1    49.2
  -4   4   4  4024.9    35.8  4576.4    36.6
  -3   4   4  1303.2    23.9  1531.2    23.8
  -2   4   4  3046.9    26.9  3481.1    27.6
  -1   4   4  1417.7    17.8  1822.5    20.1
   0   4   4   236.6    13.2   276.9    12.6
   1   4   4  3411.1    15.1  2889.2    17.4
   2   4   4  6424.4    34.5  6338.8    34.4
   3   4   4  1237.2    21.4  1301.6    21.3
   4   4   4  7329.2    38.9  7803.6    40.2
   5   4   4 10542.7    47.3 11278.5    49.5
   6   4   4  6176.1    20.7  6641.5    42.2
   7   4   4  2167.6    17.2  2404.9    33.0
   8   4   4  1427.9    17.6  1600.6    32.2
   9   4   4  1530.0    18.0  1723.7    31.5
  10   4   4  2799.2    35.7  3374.2    39.4
  11   4   4  1764.3    25.4
  12   4   4  1403.0    39.3
  13   4   4   412.6    37.0   538.1    42.3
  14   4   4   360.3    38.0   346.1    40.0
  15   4   4    45.8    26.3    30.3    26.8
  16   4   4   213.7    29.7   238.2    31.4
  17   4   4   364.1    34.1   341.4    42.3
  18   4   4   226.7    32.4   218.2    33.2
  19   4   4    71.6    31.7    77.6    32.1
  20   4   4   402.6    47.6   366.4    39.1
  21   4   4    94.2    35.8   123.5    36.7
  22   4   4   105.8    37.9   115.6    40.5
  23   4   4   334.1    45.6   297.6    47.5
  24   4   4    76.0    41.8    36.5    44.4
  25   4   4    88.7    44.7    62.1    47.1
  26   4   4   133.9    27.4   206.5    50.6
  27   4   4    53.6    26.2    60.8    45.7
  28   4   4   -34.0    30.9    43.3    44.2
 -28   5   4    88.1    49.7    36.7    53.4
 -27   5   4    67.8    50.2    33.7    52.5
 -26   5   4   159.5    53.8   135.1    54.8
 -25   5   4   115.0    51.8   135.5    57.5
 -24   5   4    72.6    48.0    59.5    48.6
 -23   5   4    49.0    44.7    54.8    46.2
 -22   5   4   374.5    50.5   377.4    30.4
 -21   5   4   251.5    45.1   268.5    24.4
 -20   5   4    45.5    37.5    90.6    20.8
 -19   5   4   177.6    39.1   158.0    21.2
 -18   5   4   661.4    27.8   688.4    31.7
 -17   5   4   433.7    25.3   440.0    29.6
 -16   5   4   222.2    21.6   251.7    20.6
 -15   5   4   900.1    26.9   922.8    30.4
 -14   5   4  1771.4    30.6  1893.6    34.7
 -13   5   4   806.6    26.7   857.2    24.3
 -12   5   4  2800.1    27.3  3215.7    30.0
 -11   5   4  1052.3    20.4  1355.4    26.9
 -10   5   4  2415.0    20.5  2754.0    30.9
  -9   5   4   426.6    17.9   490.3    22.5
  -8   5   4  5336.2    36.7  6671.6    57.8
  -7   5   4  2701.9    29.4  3404.9    45.2
  -6   5   4  2099.5    25.4  2521.0    38.2
  -5   5   4  7841.9    51.2  9094.9    53.4
  -4   5   4  3291.4    34.5  3751.2    34.9
  -3   5   4  2128.5    27.9  2439.4    28.0
  -2   5   4  1641.9    23.0  1929.7    23.6
  -1   5   4  2490.8    23.6  2750.0    23.4
   0   5   4   785.4    16.2   941.7    15.7
   1   5   4  2025.7    13.5  1843.1    15.4
   2   5   4  1845.7    11.4  2347.7    25.7
   3   5   4  2802.4    28.3  2834.4    28.1
   4   5   4  3265.4    31.0  3497.7    31.3
   5   5   4  8423.2    45.3  9122.1    47.3
   6   5   4  1840.2    30.4  2009.7    30.5
   7   5   4  4699.6    41.7  5061.6    43.1
   8   5   4  4971.7    23.6  5479.7    46.6
   9   5   4   354.6    14.2   416.4    26.5
  10   5   4  4528.4    43.9  5360.9    48.0
  11   5   4   830.9    21.7
  12   5   4  2697.7    47.6
  13   5   4   711.0    38.7
  14   5   4  1617.9    45.7  1666.7    49.3
  15   5   4   896.2    41.4   977.9    46.3
  16   5   4   214.8    29.5   211.8    30.4
  17   5   4   320.7    39.3   333.8    34.3
  18   5   4   490.7    43.1   526.3    48.1
  19   5   4   153.6    33.6   134.0    33.7
  20   5   4    50.1    32.6    62.6    33.7
  21   5   4   211.3    39.1   178.5    38.6
  22   5   4   430.9    45.6   507.3    47.8
  23   5   4    91.2    40.5    67.6    43.3
  24   5   4    66.9    42.3    26.5    45.6
  25   5   4   179.0    47.7   182.5    50.7
  26   5   4   162.4    28.6   174.0    50.2
  27   5   4    40.1    26.6    12.0    45.1
  28   5   4    58.5    32.4    51.8    43.5
 -28   6   4   114.4    49.8   107.2    52.7
 -27   6   4   196.3    55.7   185.6    55.0
 -26   6   4   104.0    50.7   112.1    56.1
 -25   6   4    98.2    51.5   160.7    53.8
 -24   6   4   308.2    54.4   279.7    55.3
 -23   6   4   128.9    47.7   146.1    48.9
 -22   6   4   260.5    47.1   209.3    24.3
 -21   6   4   317.4    45.5   284.0    25.0
 -20   6   4    87.7    38.7   120.9    21.5
 -19   6   4   264.5    40.3   250.0    23.0
 -18   6   4   189.8    36.5   172.4    21.1
 -17   6   4   881.7    27.4   976.5    33.0
 -16   6   4   168.6    16.8   203.2    20.6
 -15   6   4   885.4    26.8   916.9    31.0
 -14   6   4  1977.6    30.9  2169.1    30.2
 -13   6   4  2263.0    32.5  2429.2    30.0
 -12   6   4  1437.6    23.1  1674.9    25.0
 -11   6   4  1236.7    21.1  1496.6    28.0
 -10   6   4  1444.7    18.1  1741.3    28.0
  -9   6   4  1835.8    22.9  2022.3    28.2
  -8   6   4  4287.5    34.1  5272.3    53.8
  -7   6   4  2617.3    29.5  3402.8    45.8
  -6   6   4  3810.9    46.1  4404.7    46.2
  -5   6   4  3549.9    40.5  4169.7    41.1
  -4   6   4  2638.5    34.2  2997.9    33.8
  -3   6   4  2659.0    31.0  3087.4    31.0
  -2   6   4  1941.1    24.6  2300.4    25.6
  -1   6   4   631.5    19.0   668.8    17.2
   0   6   4  7102.4    24.0  6520.1    29.8
   1   6   4   933.2    12.3   993.5    14.0
   2   6   4  2796.4    14.0  3403.0    30.6
   3   6   4  4578.3    35.3  4690.3    35.1
   4   6   4  4065.3    35.2  4185.0    35.2
   5   6   4  5492.2    40.8  5812.3    41.5
   6   6   4  3993.4    39.1  4187.1    39.5
   7   6   4  3399.9    40.4  3627.2    40.5
   8   6   4  7512.3    26.3  8614.4    56.6
   9   6   4  3739.7    22.1  4396.3    44.9
  10   6   4  1106.3    30.6  1330.8    32.3
  11   6   4  1463.4    24.8
  12   6   4  1651.8    41.3
  13   6   4  1553.2    43.7
  14   6   4  2205.1    49.4
  15   6   4   995.6    41.9  1102.7    46.3
  16   6   4   153.0    28.6   217.0    31.4
  17   6   4   631.2    43.9   688.5    44.6
  18   6   4   162.0    31.6   188.1    33.1
  19   6   4   244.7    35.5   264.3    36.7
  20   6   4   101.0    33.6    69.1    34.2
  21   6   4   290.5    39.3   337.9    41.4
  22   6   4   157.9    39.4   157.3    39.5
  23   6   4   168.6    42.9   138.2    41.6
  24   6   4   333.0    48.4   356.3    50.3
  25   6   4   111.4    27.6   131.2    45.6
  26   6   4    73.3    27.3   142.1    49.3
  27   6   4   171.4    28.3   227.7    48.4
  28   6   4    74.3    32.8   112.6    47.7
 -28   7   4   168.7    54.4   198.1    55.5
 -27   7   4   232.0    53.3   235.5    57.9
 -26   7   4   133.0    53.8   107.8    55.8
 -25   7   4   171.5    52.8   108.4    53.5
 -24   7   4    76.1    50.5    78.9    51.9
 -23   7   4   212.7    49.9   243.1    51.1
 -22   7   4   326.9    48.9   308.8    25.8
 -21   7   4   268.5    44.3   320.7    30.0
 -20   7   4   262.0    41.7   263.9    24.2
 -19   7   4   223.7    39.1   243.8    23.2
 -18   7   4   301.1    39.0   299.9    23.3
 -17   7   4   823.2    26.1   876.0    33.1
 -16   7   4    61.6    15.0    68.0    19.1
 -15   7   4  1108.2    27.5  1211.3    33.4
 -14   7   4  1345.4    28.4  1531.9    28.3
 -13   7   4  1206.5    27.4  1305.0    32.0
 -12   7   4  1063.1    22.4  1293.5    24.7
 -11   7   4   933.1    20.2  1159.2    22.5
 -10   7   4   256.1    14.6   298.9    21.6
  -9   7   4  4243.3    28.5  4984.8    37.2
  -8   7   4  1455.9    26.4  1808.5    40.7
  -7   7   4  2841.1    30.4  3684.4    47.8
  -6   7   4  4082.6    49.0  4780.8    48.9
  -5   7   4  6177.8    50.0  7185.9    51.0
  -4   7   4   480.4    28.0   607.0    26.7
  -3   7   4  1403.8    27.6  1587.0    26.4
  -2   7   4   397.5    17.3   691.3    20.7
  -1   7   4  1694.1    23.9  1971.9    23.2
   0   7   4  3249.6    19.5  3080.0    23.6
   1   7   4  2872.7    17.2  2793.5    19.7
   2   7   4   479.4    11.2   594.1    22.2
   3   7   4  2826.7    32.1  2792.0    31.3
   4   7   4   922.8    26.9   899.5    25.8
   5   7   4 10524.0    55.5 10465.6    55.0
   6   7   4  6661.4    49.2  6972.2    49.7
   7   7   4  2322.1    38.8  2494.9    38.1
   8   7   4  1723.0    35.3  2033.4    36.8
   9   7   4  3585.0    21.0  4122.5    44.9
  10   7   4   502.3    28.2   594.1    28.8
  11   7   4   668.8    22.8
  12   7   4   854.0    37.4
  13   7   4  1629.0    44.5
  14   7   4  1037.5    42.0
  15   7   4   696.6    39.6   730.2    44.7
  16   7   4    85.3    27.2    66.0    28.5
  17   7   4  1080.8    46.0  1204.1    49.5
  18   7   4   343.9    35.4   376.1    45.2
  19   7   4   345.3    37.5   369.7    40.2
  20   7   4   339.4    38.9   400.6    42.5
  21   7   4   213.3    38.3   255.7    41.2
  22   7   4   232.5    41.7   271.9    43.5
  23   7   4   241.3    44.1   208.6    45.1
  24   7   4   101.6    42.8    67.6    44.8
  25   7   4    86.5    27.8    99.9    49.9
  26   7   4   131.2    28.5   164.1    49.7
  27   7   4   176.1    29.4   216.4    46.7
  28   7   4   109.5    33.3   135.0    45.8
 -28   8   4   158.1    51.7   163.7    55.4
 -27   8   4   316.2    56.2   350.0    59.0
 -26   8   4   207.5    53.3   247.3    58.5
 -25   8   4   124.1    51.6    83.2    55.0
 -24   8   4   276.8    53.0   357.4    56.3
 -23   8   4   175.7    50.3   237.6    49.8
 -22   8   4    36.2    43.0    57.0    42.5
 -21   8   4   335.1    45.9   339.5    31.1
 -20   8   4   467.2    55.9   504.9    34.2
 -19   8   4   414.9    42.7   458.5    32.9
 -18   8   4   449.3    49.6   543.2    32.0
 -17   8   4   617.4    48.9   705.9    32.7
 -16   8   4   178.4    16.6   217.4    21.2
 -15   8   4  1077.3    26.8  1269.7    33.4
 -14   8   4   626.5    25.2   732.0    25.4
 -13   8   4   275.3    28.1   382.1    28.7
 -12   8   4   508.6    20.1   577.9    22.6
 -11   8   4  1173.5    21.4  1446.5    24.2
 -10   8   4   704.3    19.3   916.8    21.0
  -9   8   4  4393.2    29.1  5421.9    38.8
  -8   8   4  1864.4    27.4  2390.8    42.9
  -7   8   4  3809.3    50.9  4520.9    51.1
  -6   8   4   807.1    38.9  1002.7    35.9
  -5   8   4  4689.7    48.1  5512.2    48.2
  -4   8   4   979.1    31.3  1144.4    29.9
  -3   8   4  2469.1    33.7  2824.8    33.1
  -2   8   4       0      -1  1238.0    24.1
  -1   8   4  1170.4    17.3  1126.3    21.5
   0   8   4   244.5    13.8   232.3    16.0
   1   8   4  1066.9    15.0  1096.9    16.5
   2   8   4  1588.5    14.8  1853.6    13.2
   3   8   4  1899.6    13.5  2222.0    31.3
   4   8   4   709.1    28.1   776.0    27.1
   5   8   4  5219.4    45.7  5378.1    44.7
   6   8   4  1622.6    35.8  1791.4    35.5
   7   8   4  6088.1    52.0  6853.0    53.9
   8   8   4  1515.5    35.5  1784.9    36.1
   9   8   4  5403.1    50.5  6236.1    53.8
  10   8   4   491.9    22.6   614.7    30.1
  11   8   4  1636.8    27.6
  12   8   4   530.7    37.7
  13   8   4   224.5    29.5
  14   8   4   596.1    41.2
  15   8   4  1153.4    44.9
  16   8   4   223.4    30.0   268.2    33.3
  17   8   4   493.4    42.7   561.1    45.0
  18   8   4   360.2    41.4   374.2    37.7
  19   8   4   348.1    37.5   379.6    40.3
  20   8   4   384.4    47.5   412.3    51.1
  21   8   4   374.0    42.0   449.3    45.0
  22   8   4    57.1    38.8    82.6    39.6
  23   8   4   192.9    43.2   177.6    44.2
  24   8   4   214.8    29.1   217.8    46.5
  25   8   4   138.7    29.1   171.3    51.1
  26   8   4    98.1    28.4   140.0    47.7
  27   8   4    88.4    35.2   172.1    50.0
  28   8   4   119.2    34.8   110.8    41.8
 -28   9   4   133.3    49.5   141.8    52.7
 -27   9   4   420.9    60.2   460.0    61.8
 -26   9   4   134.7    53.6    95.2    54.5
 -25   9   4    57.6    51.4    62.7    53.0
 -24   9   4   308.3    54.6   334.9    54.6
 -23   9   4   372.7    55.1   428.3    53.8
 -22   9   4    73.1    44.3   107.3    43.6
 -21   9   4   572.4    53.1   571.8    36.3
 -20   9   4   297.9    44.5   295.5    25.4
 -19   9   4   379.4    43.2   384.4    29.2
 -18   9   4   295.1    38.6   358.9    28.4
 -17   9   4    32.9    31.8    46.8    19.9
 -16   9   4   393.5    22.9   462.0    30.0
 -15   9   4   868.2    25.0   962.1    32.6
 -14   9   4    73.8    15.1    84.0    18.4
 -13   9   4   391.1    23.8   468.0    29.8
 -12   9   4  1453.2    23.9  1776.0    27.8
 -11   9   4   476.0    19.4   590.0    21.9
 -10   9   4   664.4    19.2   814.3    21.5
  -9   9   4  1401.8    21.4  1700.9    28.4
  -8   9   4  4465.2    37.5  4964.9    37.2
  -7   9   4  2642.5    47.5  3193.5    46.3
  -6   9   4  2018.4    44.1  2500.6    42.9
  -5   9   4  3346.7    47.3  3945.9    45.8
  -4   9   4   800.8    33.4   937.8    30.7
  -3   9   4  7064.6    48.3  8303.0    49.7
  -2   9   4     9.1     5.0  1695.2    27.6
  -1   9   4  2985.6    22.7  2827.2    28.6
   0   9   4  5337.1    25.8  5278.1    31.7
   1   9   4  3336.3    20.9  3365.7    23.8
   2   9   4  2659.0    18.2  2919.7    16.6
   3   9   4  9393.8    25.2 10395.3    56.3
   4   9   4  1666.8    33.9  1641.5    33.1
   5   9   4  3485.2    42.8  3673.4    41.6
   6   9   4  1919.3    38.7  2094.7    38.4
   7   9   4  2285.6    40.6  2536.3    40.6
   8   9   4  6979.8    56.2  7840.0    59.1
   9   9   4  2480.2    40.0  2809.4    41.9
  10   9   4   932.6    23.4  1318.4    38.3
  11   9   4   647.9    23.8
  12   9   4   954.3    38.8
  13   9   4   323.8    36.9
  14   9   4    88.5    27.3
  15   9   4   891.3    42.7
  16   9   4   301.1    31.4
  17   9   4    73.7    28.2    53.4    30.9
  18   9   4   344.7    35.6   381.8    38.2
  19   9   4   458.7    40.5   459.2    49.1
  20   9   4   208.7    36.5   320.3    40.9
  21   9   4   363.1    42.4   446.5    45.8
  22   9   4    67.6    37.8   102.8    40.6
  23   9   4   318.0    46.8   401.3    50.2
  24   9   4   333.0    31.2   403.9    51.1
  25   9   4    -3.8    27.6    32.0    47.0
  26   9   4    81.3    28.8    62.1    45.0
  27   9   4   337.5    40.8   471.3    52.9
  28   9   4    71.2    33.9   128.5    44.5
 -28  10   4   222.9    53.8   228.9    54.2
 -27  10   4   254.3    53.7   256.1    58.8
 -26  10   4   136.1    52.5   153.7    58.4
 -25  10   4    75.2    51.0   123.7    57.1
 -24  10   4   113.2    50.8   223.7    54.9
 -23  10   4   432.2    55.0   520.9    55.9
 -22  10   4   133.1    45.5   155.6    45.6
 -21  10   4   335.7    49.1   316.9    26.6
 -20  10   4   261.0    44.0   278.4    25.3
 -19  10   4   143.8    39.9   224.9    24.0
 -18  10   4   337.4    41.2   357.0    25.0
 -17  10   4   143.5    34.8   140.0    21.5
 -16  10   4   263.9    34.9   284.4    22.8
 -15  10   4   964.5    24.9  1160.8    33.7
 -14  10   4    69.5    15.0    89.2    18.9
 -13  10   4   778.4    25.3   955.2    32.5
 -12  10   4   653.8    21.1   833.2    30.4
 -11  10   4  1332.8    22.3  1713.6    26.4
 -10  10   4  1314.7    21.4  1722.8    25.1
  -9  10   4   712.2    16.3   911.7    21.6
  -8  10   4  1068.0    26.5  1239.6    26.5
  -7  10   4  2612.3    47.2  3093.6    46.8
  -6  10   4   453.3    38.8   574.5    35.4
  -5  10   4  1956.5    44.2  2374.7    42.7
  -4  10   4  2656.7    42.7  3068.3    41.7
  -3  10   4  2985.3    38.7  3642.8    38.7
  -2  10   4     0.8     3.5  1672.7    29.1
  -1  10   4 10846.5    37.4 10752.2    48.6
   0  10   4 14446.2    40.0 14052.5    49.9
   1  10   4  8007.4    30.0  8290.7    35.9
   2  10   4  1312.5    17.4  1538.9    15.7
   3  10   4  4438.4    21.7  4933.8    44.8
   4  10   4  2293.9    39.2  2463.8    38.7
   5  10   4  2183.9    41.3  2408.2    40.4
   6  10   4   552.4    35.6   576.0    33.8
   7  10   4  2181.5    40.8  2480.6    40.9
   8  10   4  1021.6    34.7  1167.1    34.4
   9  10   4   627.7    32.0   750.2    31.8
  10  10   4  1687.8    27.1
  11  10   4  1434.8    27.9
  12  10   4   842.3    38.8
  13  10   4   489.0    38.0
  15  10   4   849.6    40.6
  16  10   4   375.1    33.4
  17  10   4   104.7    29.4   146.3    33.1
  18  10   4   401.1    45.4   451.1    47.4
  19  10   4   146.1    33.9   162.0    36.6
  20  10   4   330.7    39.9   357.6    41.5
  21  10   4   366.8    43.3   417.8    46.5
  22  10   4   117.2    39.7   142.3    41.8
  23  10   4   377.7    31.3   520.9    53.0
  24  10   4   117.6    29.0   149.4    45.3
  25  10   4    90.8    29.3   102.5    45.8
  26  10   4   185.8    30.5   163.9    50.2
  27  10   4   119.9    36.4   138.3    49.2
  28  10   4   111.7    35.8   192.5    41.3
 -28  11   4   189.2    50.9   145.7    53.3
 -27  11   4   317.5    57.3   366.1    62.6
 -26  11   4   190.4    54.5   153.8    57.8
 -25  11   4   124.3    51.9   138.4    52.5
 -24  11   4   195.8    53.7   104.3    50.6
 -23  11   4   455.3    55.3   490.1    55.3
 -22  11   4   229.3    49.2   224.6    47.2
 -21  11   4   384.6    48.6   419.1    34.1
 -20  11   4    44.9    40.5    45.0    22.1
 -19  11   4   273.7    42.3   319.5    26.1
 -18  11   4   213.4    38.7   281.5    24.3
 -17  11   4    96.5    34.2   135.2    21.9
 -16  11   4   303.8    37.3   337.2    28.2
 -15  11   4   137.9    15.5   174.2    20.1
 -14  11   4    81.4    14.6    98.4    19.3
 -13  11   4  1295.2    27.2  1550.7    36.2
 -12  11   4  1069.0    22.8  1356.8    33.9
 -11  11   4  1814.3    24.6  2296.2    28.8
 -10  11   4   268.4    17.8   337.6    20.6
  -9  11   4   371.2    18.3   486.7    20.3
  -8  11   4   367.3    23.6   435.7    19.3
  -7  11   4  3225.3    50.2  3683.6    48.9
  -6  11   4  1281.3    43.1  1499.2    39.6
  -5  11   4   830.2    40.0   884.4    36.4
  -4  11   4  7537.4    58.1  9237.5    60.3
  -3  11   4  2576.1    40.7  3148.7    39.9
  -2  11   4   263.8     3.4   366.8    26.0
  -1  11   4  5096.5    30.1  5072.4    38.4
   0  11   4  5915.1    30.1  5935.9    37.2
   1  11   4  4430.4    26.4  4483.1    30.6
   2  11   4   659.6    18.0   732.7    15.7
   3  11   4  4333.0    23.7  4866.5    47.4
   4  11   4 12295.7    31.9 13616.6    71.3
   5  11   4  1217.1    39.7  1298.2    38.4
   6  11   4  2327.5    43.4  2457.9    42.9
   7  11   4  4740.1    36.7  6653.9    57.4
   8  11   4   238.3    18.5   314.8    30.2
   9  11   4   378.4    31.3   470.6    31.5
  10  11   4   230.5    17.2
  11  11   4  2193.4    32.7
  12  11   4  1315.3    42.7
  13  11   4  1615.3    47.1
  14  11   4    52.8    25.8
  15  11   4   113.1    27.1
  16  11   4   234.9    30.8
  17  11   4    69.1    29.6
  18  11   4   197.5    34.2   219.7    36.6
  19  11   4   281.9    37.7   300.8    39.4
  20  11   4    37.7    35.0    32.4    34.8
  21  11   4   319.8    42.3   263.4    42.6
  22  11   4   226.4    42.5   243.9    44.6
  23  11   4   239.4    30.1   314.0    49.0
  24  11   4    95.4    28.9   120.8    45.8
  25  11   4   133.2    29.3   124.5    46.5
  26  11   4   112.8    29.7   151.3    47.1
  27  11   4   160.2    37.2   266.1    48.7
  28  11   4    39.5    35.1    69.9    42.1
 -28  12   4    89.0    49.8    55.8    50.8
 -27  12   4    84.0    50.0   111.9    55.7
 -26  12   4    52.9    50.2    58.0    54.3
 -25  12   4    78.8    51.8    71.1    53.3
 -24  12   4   200.8    53.9   207.7    53.5
 -23  12   4   154.5    50.0   195.3    49.7
 -22  12   4   175.0    49.5   152.9    46.5
 -21  12   4   185.8    45.7   184.5    25.3
 -20  12   4    17.5    39.6    65.3    22.9
 -19  12   4   363.4    44.5   356.2    31.1
 -18  12   4   127.1    38.1   160.7    23.4
 -17  12   4   404.8    40.9   449.6    30.5
 -16  12   4   210.2    34.9   232.9    30.0
 -15  12   4   145.5    33.3   156.0    20.5
 -14  12   4   263.8    19.9   334.1    22.3
 -13  12   4   772.1    24.7  1031.8    34.3
 -12  12   4  1262.1    23.7  1683.9    36.2
 -11  12   4  3301.2    29.2  4223.3    42.7
 -10  12   4   405.5    19.1   520.2    21.6
  -9  12   4   887.6    20.3  1136.7    23.1
  -8  12   4  1244.7    28.7  1507.0    23.3
  -7  12   4  2761.2    33.5  3559.1    34.9
  -6  12   4  4936.4    55.5  5899.1    56.1
  -5  12   4   589.8    38.9   708.7    35.8
  -4  12   4 11791.8    70.2 14004.6    72.3
  -3  12   4  3940.6    33.7  3645.2    43.6
  -2  12   4  5045.6     3.8  8398.3    52.8
  -1  12   4  5830.9    33.3  5853.1    42.6
   0  12   4  2253.4    25.1  2304.8    29.9
   1  12   4  6353.1    31.7  6712.6    37.9
   2  12   4  5242.0    28.7  6075.9    27.7
   3  12   4  3052.5    24.0  3469.5    45.8
   4  12   4 17191.3    40.1 18680.1    84.5
   5  12   4   507.5    38.6   531.8    35.9
   6  12   4  4143.8    50.6  4634.5    51.0
   7  12   4  2228.2    30.6  3053.2    45.3
   8  12   4  1205.3    27.6  1636.1    39.2
   9  12   4  1078.1    25.6  1514.6    38.9
  10  12   4   539.9    24.8
  11  12   4  3344.5    51.2
  12  12   4  1128.0    42.2
  13  12   4   519.7    38.5
  14  12   4   225.6    29.2
  15  12   4   172.8    28.5
  16  12   4    94.1    28.4
  17  12   4   340.7    35.1
  18  12   4    63.0    31.2    68.5    34.8
  19  12   4   337.9    38.8   416.2    42.0
  20  12   4    83.9    36.3    73.5    36.5
  21  12   4   269.5    41.9   259.8    41.4
  22  12   4   105.5    27.8   142.2    41.4
  23  12   4   132.1    28.9   157.1    46.2
  24  12   4   207.3    30.7   182.0    48.0
  25  12   4    43.7    28.7   -15.9    44.1
  26  12   4    57.0    29.5    65.2    46.5
  27  12   4    51.8    35.6    52.4    45.7
  28  12   4    28.6    34.2    53.6    42.8
 -28  13   4    58.1    47.1    15.7    49.5
 -27  13   4   104.0    50.1    77.1    55.4
 -26  13   4    87.9    50.9   123.9    56.2
 -25  13   4   136.1    52.3    54.1    52.8
 -24  13   4   191.0    52.3   242.9    56.5
 -23  13   4   186.7    51.3   278.5    54.3
 -22  13   4    97.2    48.9   156.7    45.4
 -21  13   4   188.4    46.7   193.5    26.0
 -20  13   4   144.3    42.9   144.5    24.9
 -19  13   4   343.0    45.2   393.3    28.1
 -18  13   4   151.8    38.5   204.2    24.4
 -17  13   4   451.0    50.7   544.4    34.3
 -16  13   4   152.2    34.5   153.4    21.3
 -15  13   4   628.9    47.6   769.4    33.2
 -14  13   4    89.2    30.6   147.6    20.3
 -13  13   4  1181.3    25.4  1446.0    35.6
 -12  13   4   109.5    13.8   168.2    20.8
 -11  13   4  2783.1    28.0  3719.4    42.8
 -10  13   4  1596.8    23.3  2039.5    34.1
  -9  13   4   660.9    19.5   906.7    22.9
  -8  13   4   806.6    19.6  1063.3    22.7
  -7  13   4  1331.2    28.8  1609.5    23.4
  -6  13   4  2486.0    31.3  3072.9    33.4
  -5  13   4   876.9    39.6  1142.1    37.2
  -4  13   4  9446.3    66.0 11765.6    69.0
  -3  13   4  3978.9    34.5  3929.7    46.0
  -2  13   4  3238.6     4.4  5130.0    46.2
  -1  13   4 12823.3    46.3 12859.9    60.1
   0  13   4  5005.9    32.6  5251.5    40.6
   1  13   4 18406.6    50.0 19436.8    61.3
   2  13   4  8140.3    35.5  8956.1    34.0
   3  13   4  6100.2    31.1  6652.9    58.0
   4  13   4  9110.4    33.7 10287.7    68.7
   5  13   4  1265.6    19.1  1419.5    40.0
   6  13   4  4147.9    36.2  5630.5    55.4
   7  13   4  1474.6    28.6  2065.9    41.2
   8  13   4  1109.0    23.4  1763.7    40.2
   9  13   4   813.5    19.0  1270.2    38.9
  10  13   4  1633.5    29.7
  11  13   4  1982.2    45.6
  12  13   4    51.9    27.0
  13  13   4  1298.7    44.0
  14  13   4   131.0    28.3
  15  13   4   510.4    39.2
  16  13   4   186.0    31.3
  17  13   4   510.3    44.3
  18  13   4   222.8    35.8
  19  13   4   281.5    38.8   319.1    40.7
  20  13   4    59.2    36.8   107.4    37.7
  21  13   4   175.3    27.8   180.4    40.1
  22  13   4   185.0    28.7   224.8    44.8
  23  13   4   239.7    30.7   321.6    51.6
  24  13   4    99.1    29.7   183.6    48.4
  25  13   4    66.2    29.3    54.0    45.7
  26  13   4    11.9    36.4    50.7    44.4
  27  13   4    25.8    36.1    43.0    47.0
  28  13   4    33.5    35.7    59.2    43.9
 -28  14   4       0      -1    97.1    51.7
 -27  14   4   107.8    50.3   157.8    57.3
 -26  14   4   136.0    53.4   118.3    53.8
 -25  14   4    71.6    50.4    68.6    52.2
 -24  14   4   325.6    55.9   392.6    59.3
 -23  14   4   134.8    50.0   109.3    50.0
 -22  14   4    73.5    46.2   119.7    45.9
 -21  14   4    29.4    44.8    41.9    38.5
 -20  14   4   231.3    46.3   299.8    27.5
 -19  14   4   191.1    42.7   197.4    25.5
 -18  14   4   390.2    43.4   394.0    31.4
 -17  14   4   450.9    52.0   580.5    47.6
 -16  14   4   152.0    35.2   139.0    21.5
 -15  14   4   555.6    44.4   654.6    32.6
 -14  14   4    72.2    31.5    92.2    19.8
 -13  14   4   807.0    24.1  1105.8    35.0
 -12  14   4   480.5    20.5   684.2    33.0
 -11  14   4   831.9    22.2  1086.5    34.8
 -10  14   4   856.0    21.2  1157.5    32.6
  -9  14   4   428.5    19.1   588.7    27.5
  -8  14   4   951.4    20.9  1224.5    23.4
  -7  14   4  1314.8    21.2  1780.9    24.1
  -6  14   4  3254.2    34.4  4522.0    37.4
  -5  14   4  1213.6    40.1  1456.4    28.2
  -4  14   4  2195.5    30.7  2126.0    41.1
  -3  14   4  7201.7    41.6  7103.8    55.5
  -2  14   4  1567.7     5.5  2554.4    39.5
  -1  14   4  6662.6    38.7  6685.0    49.2
   0  14   4  3772.7    32.1  3910.4    39.3
   1  14   4  4177.6    32.0  4725.4    37.9
   2  14   4  1660.8    25.6  2002.7    23.4
   3  14   4  4666.6    30.2  5336.2    55.2
   4  14   4  2078.6    23.3  2196.9    43.9
   5  14   4  1682.4    20.7  1800.8    41.6
   6  14   4  2815.4    33.2  3932.5    50.4
   7  14   4  1129.7    23.1  1828.9    40.9
   8  14   4   972.2    19.3  1698.7    41.7
   9  14   4   457.2    18.8   734.5    37.1
  10  14   4   971.7    21.5
  11  14   4   933.4    31.7
  12  14   4   717.7    40.6
  13  14   4   572.7    38.9
  14  14   4    60.2    27.3
  15  14   4   546.7    42.4
  16  14   4   126.7    30.6
  17  14   4   405.8    45.9
  18  14   4   224.8    37.1
  19  14   4   195.6    26.4   251.9    40.5
  20  14   4   218.4    27.8   269.0    41.9
  21  14   4    41.7    26.1    -6.8    36.6
  22  14   4   105.4    28.6    94.7    40.2
  23  14   4   101.0    29.3   100.0    40.5
  24  14   4   295.9    32.9   298.7    51.2
  25  14   4    69.1    29.6    86.6    46.8
  26  14   4    66.2    38.0   115.6    47.8
  27  14   4    72.9    37.3   133.9    42.0
  28  14   4    17.2    35.9
 -27  15   4    69.5    48.0   112.7    54.2
 -26  15   4   108.2    51.6   138.7    54.1
 -25  15   4   124.5    50.6   154.6    55.1
 -24  15   4   102.7    51.6   163.4    53.7
 -23  15   4   128.7    50.4    92.6    50.4
 -22  15   4   361.0    52.8   381.6    47.1
 -21  15   4   141.6    46.0   181.5    44.1
 -20  15   4   147.3    44.2   202.8    26.3
 -19  15   4     9.7    39.9    73.0    23.7
 -18  15   4   357.8    44.7   392.2    32.4
 -17  15   4   137.7    38.1   202.2    31.9
 -16  15   4   256.3    38.4   342.5    24.5
 -15  15   4   207.7    35.3   330.0    23.7
 -14  15   4    91.3    31.9   149.7    20.7
 -13  15   4   573.2    42.8   744.7    33.8
 -12  15   4   927.8    24.7  1327.1    36.5
 -11  15   4  1448.9    24.9  1880.2    38.2
 -10  15   4  1457.9    23.8  1940.7    36.9
  -9  15   4   198.8    14.5   280.7    20.0
  -8  15   4  1010.8    21.6  1367.7    30.8
  -7  15   4  1368.6    21.9  1911.1    25.1
  -6  15   4  2045.8    23.2  2867.1    27.1
  -5  15   4   763.7     4.9  1552.8    28.5
  -4  15   4   936.1    26.3   839.4    25.5
  -3  15   4  2684.6    31.7  2702.1    41.7
  -2  15   4  3814.6    52.4  3127.1    41.5
  -1  15   4   937.9    27.4   958.3    32.8
   0  15   4  1609.9    27.9  1695.8    33.2
   1  15   4   908.1    25.5   980.0    28.5
   2  15   4  4375.4    32.1  4682.9    29.8
   3  15   4  3801.3    29.1  4067.2    51.2
   4  15   4   586.1    20.2   686.1    36.2
   5  15   4  1376.8    15.8  2141.3    43.8
   6  15   4  3325.6    20.6  4481.4    53.9
   7  15   4  1251.0    20.6  1992.2    42.2
   8  15   4   639.6    19.4  1060.5    38.5
   9  15   4   142.8    13.7   254.7    26.7
  10  15   4   898.2    22.4
  11  15   4  1679.0    29.6
  12  15   4   586.0    25.5
  13  15   4   597.1    30.2
  14  15   4   155.3    29.5
  15  15   4   216.9    31.6
  16  15   4   202.4    32.6
  17  15   4   188.7    24.0
  18  15   4   374.5    27.7
  19  15   4    39.8    24.6    70.7    37.8
  20  15   4   191.9    27.7   233.9    42.5
  21  15   4    88.4    27.0    89.6    39.7
  22  15   4   253.3    30.5   329.8    45.4
  23  15   4   108.9    29.6   126.3    43.6
  24  15   4   128.7    30.7   186.5    50.7
  25  15   4    78.9    29.7   136.2    48.0
  26  15   4    43.0    38.5    83.6    46.5
  27  15   4    19.9    37.2    51.8    40.1
 -27  16   4    56.9    48.4    43.3    52.1
 -26  16   4    91.8    49.2   100.7    54.4
 -25  16   4    40.7    48.7    81.9    53.0
 -24  16   4    32.6    49.2    68.5    53.0
 -23  16   4   135.4    50.2   213.0    52.2
 -22  16   4   142.7    49.7   114.0    41.0
 -21  16   4   445.6    53.7   512.6    60.8
 -20  16   4   386.6    49.0   410.1    30.1
 -19  16   4   180.6    43.4   182.0    26.4
 -18  16   4   144.2    40.9   199.9    34.0
 -17  16   4    87.1    37.4   136.7    31.7
 -16  16   4   321.7    39.9   366.2    28.5
 -15  16   4   274.7    36.9   394.9    32.9
 -14  16   4   241.6    34.7   212.7    22.0
 -13  16   4   388.2    45.3   505.0    32.6
 -12  16   4   859.6    24.2  1153.3    35.9
 -11  16   4   542.2    24.1   798.7    33.6
 -10  16   4  2168.5    30.3  3023.2    41.6
  -9  16   4   760.4    22.1  1007.9    33.0
  -8  16   4  1027.0    21.9  1311.6    32.5
  -7  16   4  1775.4    23.6  2329.4    34.3
  -6  16   4  1306.2    21.9  1938.7    25.5
  -5  16   4  1673.4     4.4  3307.7    33.9
  -4  16   4  1000.0    18.6  1226.2    26.5
  -3  16   4   712.1    21.2   724.5    24.4
  -2  16   4  4244.8    52.6  3763.9    44.1
  -1  16   4  5298.6    37.1  5591.6    48.2
   0  16   4  4131.5    34.0  4318.9    42.0
   1  16   4  3999.4    32.6  4419.5    39.8
   2  16   4  3316.2    30.2  3766.9    28.4
   3  16   4   518.7    17.2   781.3    36.6
   4  16   4  1415.1    18.1  1988.8    42.8
   5  16   4  2582.3    18.5  4150.2    52.4
   6  16   4  1470.8    17.5  2017.2    43.6
   7  16   4  2769.4    18.4  3917.2    53.6
   8  16   4  1419.4    22.0  2230.6    46.3
   9  16   4   858.7    24.6  1208.7    43.3
  10  16   4  2525.6    27.3
  11  16   4   394.0    21.6
  12  16   4   928.4    27.6
  13  16   4   376.9    20.7
  14  16   4   238.6    18.8
  15  16   4   217.8    19.2
  16  16   4   342.9    21.4
  17  16   4    85.8    19.3
  18  16   4   105.6    24.9
  19  16   4   182.5    26.9
  20  16   4   336.1    30.0   380.7    45.5
  21  16   4   372.0    31.9   413.7    46.1
  22  16   4   134.5    29.6   169.3    42.2
  23  16   4   104.4    30.2   135.4    43.9
  24  16   4    89.1    29.7   125.0    49.2
  25  16   4    64.5    39.7    93.0    48.5
  26  16   4    88.0    39.5   119.7    47.5
  27  16   4    -6.2    36.5    -0.9    45.5
 -27  17   4    84.5    49.3    42.9    53.6
 -26  17   4    86.8    49.6   116.7    53.2
 -25  17   4    70.6    50.2    77.9    52.4
 -24  17   4    50.4    49.3    83.6    55.4
 -23  17   4   120.4    51.2   107.7    48.0
 -22  17   4    66.9    48.6   121.4    42.2
 -21  17   4    73.3    45.8    71.4    41.1
 -20  17   4   346.5    48.9   364.5    29.5
 -19  17   4   138.3    44.4   138.6    26.1
 -18  17   4    34.8    38.7    54.7    31.2
 -17  17   4   144.1    38.7   181.8    33.7
 -16  17   4   239.0    39.0   375.6    29.0
 -15  17   4   711.6    51.2   858.6    36.0
 -14  17   4   156.1    33.9   244.7    22.8
 -13  17   4   347.2    36.4   436.6    31.8
 -12  17   4   840.2    25.1  1238.2    36.6
 -11  17   4   273.4    21.1   371.8    27.0
 -10  17   4  1024.3    27.3  1519.3    36.9
  -9  17   4  1932.3    29.8  2764.3    40.6
  -8  17   4   640.6    25.3   999.5    31.7
  -7  17   4  1179.7    22.4  1631.1    32.9
  -6  17   4   108.2    13.3   150.2    17.6
  -5  17   4   773.4     5.0  1470.1    42.5
  -4  17   4  1261.5    17.1  1734.2    28.7
  -3  17   4    76.3    11.6    76.0    14.7
  -2  17   4  2793.4    26.0  3761.8    32.7
  -1  17   4  3200.9    22.9  4654.5    45.5
   0  17   4  1249.8    19.1  1896.3    34.0
   1  17   4  2745.4    22.1  4199.7    39.4
   2  17   4  2207.9    21.1  3412.0    28.2
   3  17   4    99.8    11.3   163.3    23.6
   4  17   4  1233.6    16.8  1908.2    43.4
   5  17   4  1212.8    16.4  1830.9    42.9
   6  17   4   125.3    10.1   222.6    25.5
   7  17   4   938.2    15.5  1367.4    42.5
   8  17   4   776.6    21.3  1197.9    41.5
   9  17   4  2308.9    26.4  3322.4    57.1
  10  17   4   911.0    24.0
  11  17   4   175.9    18.4
  12  17   4   526.0    26.0
  13  17   4   225.0    18.5
  14  17   4   113.0    17.9
  15  17   4   751.8    29.4
  16  17   4   202.7    20.2
  17  17   4    80.5    19.7
  18  17   4    43.9    20.3
  19  17   4    76.5    26.3
  20  17   4   356.9    31.2   406.8    46.9
  21  17   4    66.8    27.9    64.3    39.4
  22  17   4    81.2    29.6    38.9    39.6
  23  17   4   130.8    31.0   119.9    42.3
  24  17   4    66.9    30.2    88.2    49.6
  25  17   4     5.0    39.9     3.6    46.2
  26  17   4    20.4    38.6    79.1    45.7
  27  17   4    30.0    37.9    20.7    44.5
 -27  18   4    28.6    31.5    62.5    51.0
 -26  18   4    14.1    47.5    44.6    51.6
 -25  18   4    74.7    51.2    54.9    54.1
 -24  18   4    81.7    49.5    60.0    53.3
 -23  18   4   106.1    50.5   112.5    42.7
 -22  18   4    40.3    47.3    59.0    40.5
 -21  18   4    55.8    47.0    65.5    40.5
 -20  18   4   169.8    46.0   185.8    43.0
 -19  18   4   102.8    43.3   160.8    27.2
 -18  18   4    82.2    39.7   123.5    33.5
 -17  18   4   141.2    40.3   178.3    24.4
 -16  18   4   100.6    37.1   119.1    22.6
 -15  18   4   413.2    49.8   580.2    35.3
 -14  18   4     5.1    31.8    42.3    20.1
 -13  18   4   703.9    45.5   935.5    35.4
 -12  18   4   596.4    46.6   762.7    33.7
 -11  18   4   445.2    23.0   622.0    34.1
 -10  18   4   739.2    25.2  1120.9    35.5
  -9  18   4  1072.7    27.7  1679.7    37.5
  -8  18   4   426.0    24.6   671.8    32.1
  -7  18   4   226.3    18.0   327.3    21.1
  -6  18   4   422.6    20.2   588.7    29.0
  -5  18   4   281.6    16.3   359.2    26.7
  -4  18   4   502.2    15.4   581.7    37.5
  -3  18   4  1605.2    16.6  2434.0    30.6
  -2  18   4  1388.9    17.5  2061.9    28.4
  -1  18   4  1817.2    20.7  2294.7    27.9
   0  18   4   811.5    18.4  1026.6    22.8
   1  18   4  1775.2    20.0  2611.6    34.9
   2  18   4  2153.1    21.0  3235.2    28.2
   3  18   4  1104.7    17.2  1730.8    41.7
   4  18   4   611.4    14.6  1014.3    39.2
   5  18   4   340.3    11.5   540.8    36.0
   6  18   4   398.5    12.7   570.7    37.9
   7  18   4   181.0    11.9   262.7    27.6
   8  18   4   339.4    13.1
   9  18   4   793.4    23.3
  10  18   4   755.4    23.5
  11  18   4   326.1    20.1
  12  18   4   729.8    27.2
  13  18   4   740.3    27.5
  14  18   4    13.6    17.2
  15  18   4   268.7    20.4
  16  18   4    76.8    18.9
  17  18   4   184.9    21.3
  18  18   4    84.1    21.0
  19  18   4   115.0    27.2
  20  18   4   129.4    28.6   160.0    43.2
  21  18   4    47.3    28.3    17.9    40.1
  22  18   4    21.5    28.8    29.4    40.2
  23  18   4   105.8    30.6   103.0    42.1
  24  18   4    83.5    30.6    79.9    41.8
  25  18   4    13.9    39.9    90.6    48.2
  26  18   4    27.4    38.9   -13.4    44.1
  27  18   4     0.8    37.4    10.7    44.6
 -27  19   4    78.1    32.2   154.6    54.6
 -26  19   4     9.1    32.3    30.4    51.6
 -25  19   4    66.4    51.3    92.2    53.7
 -24  19   4    44.2    49.1    41.3    50.0
 -23  19   4   316.7    56.1   258.3    45.9
 -22  19   4    96.1    50.1    90.3    43.1
 -21  19   4    47.7    45.6    28.5    40.6
 -20  19   4   101.4    45.8   124.9    42.5
 -19  19   4    64.3    42.9    65.0    32.9
 -18  19   4    83.9    40.9    53.1    32.1
 -17  19   4   175.4    40.5   180.7    25.2
 -16  19   4    38.0    36.7   115.8    23.8
 -15  19   4   376.9    40.4   511.0    35.6
 -14  19   4   198.9    36.1   239.3    23.7
 -13  19   4   236.1    35.1   350.9    27.8
 -12  19   4   225.8    34.3   355.6    23.9
 -11  19   4   653.7    23.5  1040.8    34.9
 -10  19   4   546.4    24.9   812.4    34.9
  -9  19   4   362.9    24.6   541.3    33.5
  -8  19   4   398.3    25.9   642.6    33.6
  -7  19   4   186.7    22.1   315.6    24.9
  -6  19   4   573.5    25.7   956.9    30.9
  -5  19   4   457.8    25.2   716.1    28.9
  -4  19   4   325.8    19.4   561.3    38.6
  -3  19   4  2281.2    18.1  2867.8    48.1
  -2  19   4   350.2    12.3   452.9    35.3
  -1  19   4   987.0    15.2  1441.9    25.8
   0  19   4  4055.2    22.4  5743.2    36.0
   1  19   4  1174.2    17.0  1611.4    24.4
   2  19   4   514.2    15.3   778.7    17.8
   3  19   4  3296.9    19.9  5391.3    59.1
   4  19   4   318.3    11.8   529.7    38.4
   5  19   4   399.1    12.8
   6  19   4   490.8    14.7
   7  19   4   207.3    12.6
   8  19   4   645.8    16.7
   9  19   4   591.5    23.5
  10  19   4   424.4    26.6
  11  19   4   640.9    27.4
  12  19   4   167.6    18.6
  13  19   4   180.3    19.3
  14  19   4   207.0    20.1
  15  19   4   401.8    24.5
  16  19   4    53.2    19.9
  17  19   4    94.2    20.6
  18  19   4    90.9    21.5
  19  19   4    94.3    22.6
  20  19   4    70.4    28.4
  21  19   4    -3.0    27.9     0.4    39.6
  22  19   4    61.4    29.8    79.7    40.9
  23  19   4   180.0    32.3   212.5    44.7
  24  19   4     0.5    40.6   -46.1    39.2
  25  19   4    48.0    41.2   101.0    48.3
  26  19   4    36.7    40.1     5.5    44.6
  27  19   4    29.2    38.9   112.2    49.7
 -26  20   4    29.4    25.7     9.0    51.4
 -25  20   4    11.9    49.8    31.2    53.4
 -24  20   4   138.9    51.4    55.6    47.7
 -23  20   4   141.0    52.3   144.6    43.1
 -22  20   4    47.3    49.5     7.9    41.1
 -21  20   4    73.0    48.2    70.7    41.7
 -20  20   4   162.6    47.2   179.1    45.0
 -19  20   4    36.1    42.3
 -18  20   4    85.5    41.7   101.3    34.3
 -17  20   4   182.2    40.8   250.5    26.5
 -16  20   4    65.4    36.6    95.3    23.2
 -15  20   4   655.6    50.1   872.3    38.8
 -14  20   4   359.2    39.5   556.6    34.8
 -13  20   4   532.8    48.3   729.2    35.3
 -12  20   4   314.8    36.4   432.2    32.6
 -11  20   4   820.4    46.3  1245.8    37.4
 -10  20   4   315.1    36.5   402.8    33.1
  -9  20   4   239.2    22.3   419.6    32.9
  -8  20   4   587.5    27.4   993.4    35.5
  -7  20   4   671.9    27.4  1021.1    32.9
  -6  20   4   566.8    27.5   840.2    31.6
  -5  20   4   223.0    19.4   323.8    23.3
  -4  20   4   898.4    20.3  1521.8    31.7
  -3  20   4  1195.0    20.3  2187.4    46.8
  -2  20   4   677.5    18.9  1200.3    40.1
  -1  20   4  1107.3    17.7  1490.6    40.9
   0  20   4  1158.4    17.9  1395.2    39.2
   1  20   4  1893.5    19.3  2691.0    28.4
   2  20   4   650.4    15.3  1163.5    29.2
   3  20   4  1146.7    16.6
   4  20   4  1032.9    16.5
   5  20   4   284.3    12.4
   6  20   4   676.4    16.1
   7  20   4   833.5    23.8
   8  20   4   663.7    28.5
   9  20   4   221.0    16.3
  10  20   4   378.0    22.8
  11  20   4   558.6    26.8
  12  20   4   315.8    20.1
  13  20   4   543.0    27.6
  14  20   4   330.2    21.6
  15  20   4   609.7    30.9
  16  20   4    56.4    20.6
  17  20   4   249.4    22.8
  18  20   4    18.3    21.3
  19  20   4    17.5    21.8
  20  20   4   166.4    24.6
  21  20   4    63.0    29.8   106.6    42.2
  22  20   4     5.0    29.7    18.0    41.1
  23  20   4    72.5    30.8    86.2    40.9
  24  20   4    39.7    42.1    44.8    41.5
  25  20   4    17.1    40.4    45.3    47.4
  26  20   4    48.5    40.3    29.8    44.7
 -26  21   4    44.9    25.4    57.2    50.8
 -25  21   4    44.1    26.1    52.1    52.8
 -24  21   4    31.4    49.5    48.8    42.2
 -23  21   4   137.8    52.5   117.3    43.4
 -22  21   4    94.9    50.4    86.4    42.2
 -21  21   4    98.3    48.0   142.3    43.8
 -20  21   4   237.7    50.0   280.5    47.4
 -19  21   4   111.7    44.2
 -18  21   4   173.5    44.3   242.4    37.8
 -17  21   4   115.4    40.8   135.7    25.6
 -16  21   4   359.6    44.0   435.2    28.8
 -15  21   4   274.4    40.3   393.8    27.6
 -14  21   4   106.2    36.1   149.4    22.8
 -13  21   4    82.7    34.1   141.6    22.4
 -12  21   4   233.5    36.5   350.9    24.6
 -11  21   4   128.6    33.4   169.4    21.8
 -10  21   4   128.0    16.3   204.6    21.9
  -9  21   4   526.1    25.8   768.8    34.8
  -8  21   4   618.2    27.6   987.2    35.7
  -7  21   4   515.6    29.1   818.0    34.4
  -6  21   4   336.6    25.7   500.1    31.9
  -5  21   4   521.1    23.9   838.4    31.2
  -4  21   4   705.8    20.5  1116.7    31.6
  -3  21   4   132.5    13.7   217.8    19.1
  -2  21   4     5.2    12.5     3.9    23.2
  -1  21   4  1598.3    21.8  3046.5    49.5
   0  21   4   129.5    12.8   213.9    24.4
   1  21   4  1167.8    22.2  1900.9    41.9
   2  21   4     5.2    11.7
   3  21   4   289.3    14.3
   4  21   4   878.2    20.3
   5  21   4   831.1    20.4
   6  21   4   456.7    18.8
   7  21   4   547.6    28.2
   8  21   4   559.0    27.1
   9  21   4   541.2    53.2
  10  21   4   117.0    17.5
  11  21   4   103.7    17.8
  12  21   4   202.4    19.2
  13  21   4   102.4    18.3
  14  21   4   130.6    19.5
  15  21   4   207.7    21.2
  16  21   4   398.1    25.7
  17  21   4    51.8    20.7
  18  21   4   251.7    24.3
  19  21   4   106.4    23.0
  20  21   4   159.0    24.7
  21  21   4   147.1    31.3   166.4    44.0
  22  21   4   135.7    31.7    92.5    42.2
  23  21   4   171.8    32.4   146.3    42.7
  24  21   4    36.9    41.7    47.9    40.2
  25  21   4    41.8    41.6    35.1    46.3
  26  21   4     9.3    40.4   -14.5    45.0
 -26  22   4    62.0    25.4   113.7    52.2
 -25  22   4     7.8    25.5   -34.0    51.1
 -24  22   4    41.8    26.5    13.2    38.9
 -23  22   4   109.3    50.8    77.0    41.0
 -22  22   4   172.9    52.7   168.5    45.4
 -21  22   4   140.6    52.0    78.0    42.1
 -20  22   4   333.7    53.2   353.4    49.6
 -19  22   4   136.9    46.3
 -18  22   4   246.7    47.6
 -17  22   4   216.8    45.5   232.2    27.7
 -16  22   4   477.1    48.0   577.4    40.0
 -15  22   4   153.0    40.0   231.4    26.2
 -14  22   4   117.5    37.4   137.2    23.2
 -13  22   4    45.4    35.0    94.6    22.5
 -12  22   4   407.6    49.1   577.1    34.8
 -11  22   4   345.2    37.8   451.1    33.8
 -10  22   4   240.8    35.8   334.1    24.0
  -9  22   4   358.4    22.8   607.1    33.9
  -8  22   4   896.3    29.0  1334.8    37.2
  -7  22   4  1037.1    31.2  1640.4    38.3
  -6  22   4    22.6    14.6    70.7    20.5
  -5  22   4   472.6    22.3   811.5    33.1
  -4  22   4   974.2    22.8  1641.0    34.8
  -3  22   4   332.3    17.5   503.2    29.4
  -2  22   4   361.6    19.1   691.8    42.1
  -1  22   4  1034.2    21.7  1731.3    45.9
   0  22   4   116.8    13.6   210.9    25.4
   1  22   4  1366.2    19.3
   2  22   4   361.3    20.6
   3  22   4   387.4    20.1
   4  22   4  1038.1    24.5
   5  22   4   388.9    22.7
   6  22   4    34.6    15.5
   7  22   4   889.3    29.2
   8  22   4   726.6    28.7
   9  22   4   351.9    22.0
  10  22   4   275.9    20.0
  11  22   4   300.3    19.8
  12  22   4   327.8    21.2
  13  22   4    81.9    19.4
  14  22   4   142.8    20.4
  15  22   4   162.5    21.7
  16  22   4   296.7    23.4
  17  22   4   162.2    23.0
  18  22   4   200.9    24.0
  19  22   4    86.7    23.4
  20  22   4   370.1    27.9
  21  22   4   104.8    25.1   145.5    44.1
  22  22   4   108.4    31.4   112.3    42.4
  23  22   4    71.6    43.2    12.4    39.9
  24  22   4    70.0    42.9    39.1    39.2
  25  22   4    21.6    41.1    39.5    39.0
  26  22   4    64.5    41.7   113.7    46.6
 -26  23   4    52.0    31.7    51.6    49.8
 -25  23   4    34.0    26.0    63.6    52.5
 -24  23   4    47.4    26.4    19.0    39.2
 -23  23   4    23.2    26.9    44.5    40.6
 -22  23   4   356.9    55.8   402.4    49.2
 -21  23   4   238.0    53.0   182.9    44.8
 -20  23   4   242.1    51.5
 -19  23   4    50.6    47.0
 -18  23   4    68.1    44.8
 -17  23   4   115.9    44.6   119.0    36.8
 -16  23   4   281.2    44.4   388.7    29.8
 -15  23   4    22.2    37.8    40.3    24.1
 -14  23   4   148.8    38.7   191.4    25.3
 -13  23   4   379.6    41.9   502.6    37.1
 -12  23   4   298.2    39.6   341.4    25.3
 -11  23   4   187.8    36.2   280.9    24.0
 -10  23   4   185.8    35.6   318.5    24.2
  -9  23   4   248.7    22.0   368.4    24.6
  -8  23   4   936.3    28.8  1381.5    36.8
  -7  23   4  1436.9    25.2  2214.1    40.8
  -6  23   4   387.4    19.1   588.9    33.2
  -5  23   4   451.9    25.3   694.7    33.1
  -4  23   4  1008.0    23.5  1569.2    35.8
  -3  23   4  1162.0    23.1  1972.5    35.9
  -2  23   4   913.1    22.7  1521.5    48.8
  -1  23   4   701.8    21.5  1238.8    45.5
   0  23   4   787.5    19.4
   1  23   4   503.7    18.2
   2  23   4   961.4    23.9
   3  23   4  1039.4    24.6
   4  23   4  1019.8    25.5
   5  23   4   302.9    20.2
   6  23   4   397.7    21.8
   7  23   4  1567.2    31.0
   8  23   4  1321.7    30.6
   9  23   4   208.7    19.4
  10  23   4   155.1    19.1
  11  23   4   202.2    19.8
  12  23   4   232.4    20.1
  13  23   4   307.8    21.7
  14  23   4   122.9    21.0
  15  23   4    19.7    20.4
  16  23   4   241.4    24.1
  17  23   4   143.3    23.7
  18  23   4    89.5    23.4
  19  23   4    45.8    23.7
  20  23   4   115.5    25.0
  21  23   4   139.1    26.0
  22  23   4   380.2    35.8   377.5    49.0
  23  23   4    33.1    42.3    -1.7    39.2
  24  23   4   -23.4    41.7     7.0    38.4
  25  23   4    39.9    41.7    23.5    39.5
  26  23   4    19.7    40.0    20.0    47.2
 -25  24   4    25.0    25.2    -5.7    42.8
 -24  24   4    10.8    25.5     8.9    38.8
 -23  24   4    35.9    26.6    53.3    41.1
 -22  24   4    72.6    27.5   100.9    43.3
 -21  24   4   252.7    37.5   314.1    48.4
 -20  24   4   104.9    49.6
 -19  24   4    19.6    47.4
 -18  24   4    37.1    44.3
 -17  24   4   161.6    46.1
 -16  24   4    99.8    42.9   151.3    36.4
 -15  24   4   274.2    44.1   340.3    29.0
 -14  24   4   199.0    42.0   293.6    27.3
 -13  24   4   363.6    43.3   540.3    37.9
 -12  24   4   346.5    40.9   509.7    37.2
 -11  24   4   278.2    38.8   435.6    35.1
 -10  24   4   231.1    36.4   342.5    25.0
  -9  24   4   244.0    19.5   330.5    24.5
  -8  24   4   452.6    21.0   701.8    33.5
  -7  24   4   949.8    23.6  1496.1    37.8
  -6  24   4   445.2    24.7   733.7    34.6
  -5  24   4   684.0    25.7  1075.7    35.5
  -4  24   4   273.3    16.2   384.2    31.8
  -3  24   4   301.8    16.7   462.5    31.0
  -2  24   4   867.1    23.0  1480.9    50.7
  -1  24   4   240.3    15.7
   0  24   4  1665.9    22.1
   1  24   4   225.1    13.5
   2  24   4  1084.9    24.8
   3  24   4   389.5    18.4
   4  24   4   375.1    20.3
   5  24   4   651.9    24.1
   6  24   4   608.9    24.1
   7  24   4   775.6    29.4
   8  24   4   478.4    27.5
   9  24   4   240.0    20.3
  10  24   4   240.2    20.7
  11  24   4   261.9    21.2
  12  24   4   372.8    23.6
  13  24   4   305.9    23.4
  14  24   4   112.7    20.9
  15  24   4   242.6    23.0
  16  24   4   115.6    22.5
  17  24   4   128.2    23.6
  18  24   4    55.9    23.7
  19  24   4    13.7    23.9
  20  24   4    83.8    25.1
  21  24   4   265.7    27.8
  22  24   4   104.4    26.1    80.0    42.6
  23  24   4    47.0    43.5    52.4    39.6
  24  24   4    -3.2    42.2    42.2    38.5
  25  24   4    12.6    40.9     1.5    39.0
 -25  25   4   -18.0    25.2    11.3    40.9
 -24  25   4    28.9    25.7    60.2    39.4
 -23  25   4   155.2    28.5   142.0    43.0
 -22  25   4    69.5    27.6    59.3    42.5
 -21  25   4   116.5    28.5   133.7    44.6
 -20  25   4    12.0    34.7
 -19  25   4    64.3    34.6
 -18  25   4    52.5    45.8
 -17  25   4   111.0    45.7
 -16  25   4    94.3    43.8
 -15  25   4   284.8    45.7   360.9    41.1
 -14  25   4   239.9    43.3   319.7    28.4
 -13  25   4   284.3    42.0   401.5    31.8
 -12  25   4   328.1    41.0   498.8    37.3
 -11  25   4   137.5    28.6   234.8    24.9
 -10  25   4   236.9    22.7   299.9    24.9
  -9  25   4   257.4    22.4   389.0    28.2
  -8  25   4   565.0    21.9   919.8    36.2
  -7  25   4   145.0    16.4   219.2    22.6
  -6  25   4   319.1    20.5   513.0    33.8
  -5  25   4   739.4    25.8  1194.0    36.3
  -4  25   4   392.6    21.4   680.2    33.4
  -3  25   4  1037.5    23.2  1692.4    37.0
  -2  25   4  1172.3    24.0
  -1  25   4   230.8    16.1
   0  25   4   759.6    22.5
   1  25   4   243.1    13.7
   2  25   4   847.0    25.1
   3  25   4   908.2    25.0
   4  25   4   328.1    18.0
   5  25   4   757.7    24.9
   6  25   4   261.9    17.3
   7  25   4   125.0    18.7
   8  25   4   405.6    25.0
   9  25   4   231.8    19.9
  10  25   4   212.3    20.2
  11  25   4   131.5    20.1
  12  25   4   250.4    22.3
  13  25   4   367.5    23.9
  14  25   4   280.4    24.2
  15  25   4   171.8    23.6
  16  25   4    86.4    23.0
  17  25   4   104.9    23.5
  18  25   4    69.6    23.9
  19  25   4    36.8    24.4
  20  25   4    58.3    24.9
  21  25   4    68.4    25.6
  22  25   4    40.1    30.8    59.2    41.9
  23  25   4   132.9    45.5   183.3    42.6
  24  25   4    61.1    43.0    94.8    39.8
  25  25   4   -18.3    40.8    -3.8    38.1
 -25  26   4    21.3    25.0    14.2    39.8
 -24  26   4    65.2    26.2    36.1    39.1
 -23  26   4    80.5    26.6   112.0    42.6
 -22  26   4    41.5    27.2    22.5    41.7
 -21  26   4   110.5    28.4    84.3    43.7
 -20  26   4    35.2    27.8
 -19  26   4    35.0    27.5
 -18  26   4    93.1    28.0
 -17  26   4   117.6    34.8
 -16  26   4    72.9    32.2
 -15  26   4   200.6    33.5
 -14  26   4    73.6    29.9   180.5    37.0
 -13  26   4   416.4    45.5   618.8    40.8
 -12  26   4   272.3    25.2   444.6    32.3
 -11  26   4   145.1    23.2   208.5    25.2
 -10  26   4   219.9    23.5   387.2    27.0
  -9  26   4   225.7    22.5   350.5    25.4
  -8  26   4   163.8    15.0   295.9    24.6
  -7  26   4    92.1    16.0   140.7    21.9
  -6  26   4   211.3    17.3   342.6    24.0
  -5  26   4   368.8    20.7   579.7    32.8
  -4  26   4   115.2    18.7   152.1    21.2
  -3  26   4   262.6    16.8   341.7    41.4
  -2  26   4  1267.2    23.9
  -1  26   4   272.5    16.2
   0  26   4  1954.5    25.2
   1  26   4   143.6    13.2
   2  26   4  1676.2    27.4
   3  26   4   290.9    17.5
   4  26   4   106.7    16.3
   5  26   4   525.5    24.5
   6  26   4   239.4    17.3
   7  26   4   122.6    18.9
   8  26   4   251.8    20.4
   9  26   4   183.3    20.1
  10  26   4   170.1    20.7
  11  26   4    78.9    20.5
  12  26   4   286.3    22.9
  13  26   4   330.2    24.0
  14  26   4    64.1    21.9
  15  26   4   249.9    24.9
  16  26   4   112.2    24.3
  17  26   4   154.8    25.4
  18  26   4   107.5    25.0
  19  26   4    60.8    25.2
  20  26   4    31.9    25.2
  21  26   4    98.8    26.0
  22  26   4    44.3    30.9    34.7    41.3
  23  26   4    90.7    31.6   130.4    41.9
  24  26   4    50.7    43.3    41.6    38.9
  25  26   4   -41.8    40.5    21.4    39.1
 -24  27   4    61.9    25.7    34.0    38.4
 -23  27   4   -14.9    25.9    15.9    40.1
 -22  27   4    13.2    26.2   -14.2    39.4
 -21  27   4    47.8    27.1    67.0    43.5
 -20  27   4    85.2    27.9
 -19  27   4    98.3    28.6
 -18  27   4   237.1    29.7
 -17  27   4    65.9    26.9
 -16  27   4    90.4    26.8
 -15  27   4   140.7    26.1
 -14  27   4    10.7    25.1
 -13  27   4   200.4    26.0   348.9    41.2
 -12  27   4   301.9    26.0   464.6    51.9
 -11  27   4    11.1    22.6     1.9    23.1
 -10  27   4   180.6    23.6   254.1    26.1
  -9  27   4   115.8    22.2   201.6    24.5
  -8  27   4   447.7    35.5   725.3    37.2
  -7  27   4   381.3    21.9   604.9    34.7
  -6  27   4    95.3    16.2   150.6    22.5
  -5  27   4   446.4    25.2   711.5    46.8
  -4  27   4   165.6    15.6   228.4    30.3
  -3  27   4    80.6    15.1
  -2  27   4   231.8    16.1
  -1  27   4   285.7    16.3
   0  27   4   572.4    21.7
   1  27   4   310.0    17.1
   2  27   4   273.2    17.0
   3  27   4    93.2    16.0
   4  27   4   130.4    16.6
   5  27   4   366.8    19.3
   6  27   4   144.2    17.2
   7  27   4   266.4    20.7
   8  27   4   385.3    23.4
   9  27   4   108.5    19.8
  10  27   4   156.4    21.0
  11  27   4    36.1    20.1
  12  27   4   260.7    23.7
  13  27   4   297.7    24.8
  14  27   4    10.7    21.8
  15  27   4   205.9    24.6
  16  27   4    84.0    23.9
  17  27   4    42.1    24.1
  18  27   4   218.3    26.7
  19  27   4   105.9    26.1
  20  27   4    71.6    26.3
  21  27   4    30.3    30.8
  22  27   4    10.3    30.0    65.7    41.6
  23  27   4    17.6    30.8    25.5    39.2
  24  27   4    25.0    42.2    59.6    38.3
 -24  28   4   134.0    26.6   135.5    40.8
 -23  28   4    20.7    26.0     8.5    39.3
 -22  28   4    35.8    26.3    59.6    41.9
 -21  28   4    30.1    27.6    38.6    42.8
 -20  28   4    95.7    28.6
 -19  28   4   163.6    29.3
 -18  28   4   286.4    30.5
 -17  28   4    43.0    27.2
 -16  28   4    79.0    27.4
 -15  28   4   183.0    27.7
 -14  28   4    77.7    25.2
 -13  28   4    35.6    23.9
 -12  28   4   278.7    26.6
 -11  28   4   139.4    24.5
 -10  28   4   213.6    23.5   358.0    38.6
  -9  28   4   284.0    28.2   426.4    51.5
  -8  28   4   144.2    25.9   194.1    34.4
  -7  28   4   187.9    17.0   290.3    35.2
  -6  28   4   214.7    17.7
  -5  28   4   138.1    17.1
  -4  28   4   622.0    22.7
  -3  28   4   217.1    16.3
  -2  28   4   360.5    20.7
  -1  28   4   572.1    22.5
   0  28   4   129.9    14.8
   1  28   4   545.8    26.3
   2  28   4   395.6    22.9
   3  28   4   198.3    16.9
   4  28   4   611.5    24.7
   5  28   4   133.4    16.9
   6  28   4   189.7    17.7
   7  28   4   217.1    20.8
   8  28   4   142.5    20.6
   9  28   4   415.4    25.0
  10  28   4   157.3    21.6
  11  28   4   143.4    22.4
  12  28   4   396.8    25.3
  13  28   4    58.1    22.5
  14  28   4    57.0    23.3
  15  28   4   193.2    25.6
  16  28   4    68.4    25.0
  17  28   4    66.0    25.2
  18  28   4   212.4    27.1
  19  28   4   140.0    26.4
  20  28   4    67.7    25.8
  21  28   4    27.9    31.0
  22  28   4    65.1    31.0    62.3    41.7
  23  28   4     5.2    30.7   -32.5    37.6
  24  28   4   101.0    31.4   103.8    39.5
 -24  29   4    54.1    25.6    79.1    38.6
 -23  29   4    17.4    25.2    13.1    39.2
 -22  29   4    77.6    26.6    64.1    41.8
 -21  29   4    81.2    27.9   176.8    45.4
 -20  29   4    14.0    27.3
 -19  29   4   150.4    29.3
 -18  29   4    78.9    28.5
 -17  29   4   112.6    28.6
 -16  29   4    44.7    27.2
 -15  29   4    92.3    26.6
 -14  29   4    77.0    26.8
 -13  29   4    40.7    25.3
 -12  29   4   169.1    24.7
 -11  29   4   -21.1    23.1
 -10  29   4   136.7    28.1
  -9  29   4    31.4    25.8
  -8  29   4    70.5    25.6
  -7  29   4    33.7    15.9
  -6  29   4   693.1    26.2
  -5  29   4    68.2    16.9
  -4  29   4   321.8    18.8
  -3  29   4   299.5    16.9
  -2  29   4   355.5    18.4
  -1  29   4   348.1    18.0
   0  29   4    31.3    14.3
   1  29   4   436.5    26.3
   2  29   4   244.8    20.2
   3  29   4   214.6    17.4
   4  29   4   277.0    18.0
   5  29   4    44.6    16.6
   6  29   4   522.8    26.0
   7  29   4    32.5    20.1
   8  29   4    90.9    20.7
   9  29   4    20.1    20.1
  10  29   4   174.5    22.5
  11  29   4     0.5    21.1
  12  29   4   136.1    23.6
  13  29   4    42.0    23.1
  14  29   4   100.9    24.4
  15  29   4    60.0    24.6
  16  29   4    91.9    25.8
  17  29   4    98.5    26.4
  18  29   4   109.8    26.8
  19  29   4   135.3    27.4
  20  29   4    25.4    31.3
  21  29   4    62.2    31.9
  22  29   4    55.3    31.2    68.5    41.3
  23  29   4   -17.1    30.0    14.7    38.4
  24  29   4    49.8    42.7    76.5    39.1
 -23  30   4    31.9    24.5    23.5    39.5
 -22  30   4    63.4    26.7   119.7    43.5
 -21  30   4    45.4    27.0    73.5    43.2
 -20  30   4    51.6    27.6
 -19  30   4    75.2    27.8
 -18  30   4    45.9    27.9
 -17  30   4    16.6    28.0
 -16  30   4    35.8    26.8
 -15  30   4   144.3    27.8
 -14  30   4    13.1    25.3
 -13  30   4   109.9    25.4
 -12  30   4   159.6    25.1
 -11  30   4    57.3    29.4
 -10  30   4   273.1    30.9
  -9  30   4    54.7    26.6
  -8  30   4   114.9    26.7
  -7  30   4     5.1    24.6
  -6  30   4   214.6    18.2
  -5  30   4   172.0    18.4
  -4  30   4   621.3    23.6
  -3  30   4   323.8    17.3
  -2  30   4   531.9    23.2
  -1  30   4   281.0    16.8
   0  30   4    10.1    14.2
   1  30   4   228.9    20.4
   2  30   4   567.0    28.6
   3  30   4   414.4    27.9
   4  30   4   796.6    26.5
   5  30   4   180.1    18.3
   6  30   4   267.5    19.5
   7  30   4    10.4    20.0
   8  30   4   194.6    22.5
   9  30   4    49.5    21.6
  10  30   4   197.2    23.5
  11  30   4    66.5    22.7
  12  30   4   161.3    24.2
  13  30   4   123.9    24.6
  14  30   4    11.1    24.3
  15  30   4   239.2    27.2
  16  30   4    44.5    25.8
  17  30   4    28.5    25.8
  18  30   4    61.8    27.2
  19  30   4    79.1    26.9
  20  30   4    28.5    31.1
  21  30   4    24.7    31.2
  22  30   4    58.0    31.4   101.5    41.7
  23  30   4     6.8    29.6   -13.2    37.4
 -23  31   4    59.4    25.3    72.5    39.9
 -22  31   4    65.9    26.2    66.5    41.0
 -21  31   4    51.4    26.9    77.8    43.3
 -20  31   4    85.6    28.0
 -19  31   4   246.1    29.9
 -18  31   4    80.8    28.7
 -17  31   4    51.5    28.8
 -16  31   4    57.5    28.7
 -15  31   4    81.0    27.5
 -14  31   4   104.7    27.2
 -13  31   4    23.1    25.9
 -12  31   4    62.1    31.5
 -11  31   4    27.8    29.3
 -10  31   4   270.9    31.3
  -9  31   4    74.7    27.9
  -8  31   4   400.1    30.6
  -7  31   4    10.3    25.6
  -6  31   4    30.2    16.7
  -5  31   4   232.7    19.2
  -4  31   4   266.4    17.7
  -3  31   4   379.9    21.3
  -2  31   4   441.2    23.5
  -1  31   4   366.1    20.6
   0  31   4   104.8    19.7
   1  31   4   337.9    22.2
   2  31   4   337.1    22.2
   3  31   4   297.2    21.9
   4  31   4   184.1    21.1
   5  31   4   299.9    19.4
   6  31   4    33.8    17.7
   7  31   4     2.4    20.9
   8  31   4   340.6    24.8
   9  31   4    82.5    23.0
  10  31   4   277.6    24.9
  11  31   4    70.3    23.2
  12  31   4   105.6    24.3
  13  31   4    75.7    24.7
  14  31   4    97.3    25.6
  15  31   4    32.2    25.6
  16  31   4    77.7    26.6
  17  31   4    60.4    26.8
  18  31   4    82.9    27.1
  19  31   4   197.6    34.4
  20  31   4    81.3    32.7
  21  31   4   -15.4    29.9
  22  31   4    19.7    30.4    51.6    40.2
  23  31   4    73.5    30.3    63.4    38.9
 -22  32   4    66.1    26.4    63.4    41.2
 -21  32   4    88.6    26.9
 -20  32   4    97.6    27.7
 -19  32   4    31.0    27.3
 -18  32   4    52.9    28.5
 -17  32   4    12.5    29.0
 -16  32   4    39.6    28.7
 -15  32   4    77.2    28.1
 -14  32   4   199.9    35.5
 -13  32   4    53.7    32.3
 -12  32   4    -2.7    30.8
 -11  32   4    50.4    30.0
 -10  32   4    68.8    29.6
  -9  32   4   115.8    29.0
  -8  32   4    68.4    27.7
  -7  32   4    97.6    27.3
  -6  32   4    43.7    26.4
  -5  32   4   140.5    18.8
  -4  32   4   282.6    20.3
  -3  32   4    79.7    16.4
  -2  32   4   234.9    17.3
  -1  32   4   274.8    17.4
   0  32   4    15.6    19.3
   1  32   4   296.4    22.4
   2  32   4   322.8    22.9
   3  32   4    78.2    20.6
   4  32   4   259.3    22.3
   5  32   4   134.7    21.6
   6  32   4    42.3    18.1
   7  32   4    51.8    21.7
   8  32   4    73.4    22.7
   9  32   4    93.4    23.4
  10  32   4    55.8    23.7
  11  32   4    61.2    24.2
  12  32   4     0.7    24.0
  13  32   4     7.2    24.5
  14  32   4   142.2    26.7
  15  32   4    89.0    26.7
  16  32   4    97.2    26.9
  17  32   4    80.1    26.9
  18  32   4    44.4    26.3
  19  32   4    66.0    31.8
  20  32   4   156.6    33.2
  21  32   4    37.7    30.2
  22  32   4    78.7    31.0   116.0    41.4
 -22  33   4     5.9    25.3     9.1    38.2
 -21  33   4    31.5    26.2
 -20  33   4   106.8    27.7
 -19  33   4    42.2    27.9
 -18  33   4    40.3    28.0
 -17  33   4    29.7    27.6
 -16  33   4    22.3    28.2
 -15  33   4     7.5    34.9
 -14  33   4    23.4    33.7
 -13  33   4     1.2    32.2
 -12  33   4   198.8    34.5
 -11  33   4   140.0    32.7
 -10  33   4    70.9    30.3
  -9  33   4    81.9    29.2
  -8  33   4    88.0    28.9
  -7  33   4    30.1    28.2
  -6  33   4    49.2    27.4
  -5  33   4   152.5    19.1
  -4  33   4    80.1    18.6
  -3  33   4    15.6    16.3
  -2  33   4   192.1    17.5
  -1  33   4   174.9    17.3
   0  33   4    26.3    20.3
   1  33   4   181.7    21.9
   2  33   4   130.9    21.5
   3  33   4    26.2    20.6
   4  33   4    57.7    20.9
   5  33   4    90.3    21.9
   6  33   4    27.0    25.7
   7  33   4    69.7    22.8
   8  33   4   116.8    23.7
   9  33   4    85.3    24.3
  10  33   4    88.8    24.5
  11  33   4   171.6    26.1
  12  33   4   189.2    26.8
  13  33   4    48.6    25.7
  14  33   4    14.3    26.0
  15  33   4    80.9    27.0
  16  33   4    43.0    26.7
  17  33   4    60.8    27.3
  18  33   4    65.3    32.0
  19  33   4    89.9    31.6
  20  33   4    46.6    30.7
  21  33   4    38.2    31.0
  22  33   4    28.6    29.8    11.7    38.1
 -22  34   4    42.9    44.3     1.9    40.3
 -21  34   4    14.0    25.6
 -20  34   4    57.6    26.2
 -19  34   4    28.3    27.0
 -18  34   4   141.1    36.2
 -17  34   4   151.5    36.7
 -16  34   4     6.9    35.2
 -15  34   4    36.5    35.0
 -14  34   4   105.3    35.2
 -13  34   4    11.7    33.3
 -12  34   4    34.7    32.8
 -11  34   4    82.9    32.4
 -10  34   4    21.8    30.3
  -9  34   4    42.4    29.8
  -8  34   4   153.9    31.1
  -7  34   4    61.9    29.3
  -6  34   4    19.0    27.9
  -5  34   4   108.9    27.9
  -4  34   4   157.3    19.8
  -3  34   4   110.5    17.4
  -2  34   4    51.6    16.8
  -1  34   4   483.0    30.6
   0  34   4   310.0    23.8
   1  34   4   527.7    32.4
   2  34   4    56.2    21.8
   3  34   4   123.7    22.6
   4  34   4   147.8    22.8
   5  34   4   235.3    23.8
   6  34   4    24.9    26.2
   7  34   4    36.3    26.8
   8  34   4   119.7    24.1
   9  34   4    66.3    24.3
  10  34   4    25.0    24.7
  11  34   4    77.1    25.7
  12  34   4    28.2    25.7
  13  34   4    17.5    26.3
  14  34   4   146.7    27.7
  15  34   4    71.8    27.0
  16  34   4    17.3    26.3
  17  34   4   106.5    27.4
  18  34   4   140.4    32.7
  19  34   4    18.2    31.1
  20  34   4    35.5    30.7
  21  34   4     0.1    29.6
 -21  35   4    69.7    32.8    54.0    40.5
 -20  35   4    70.4    32.4
 -19  35   4    54.9    33.9
 -18  35   4    97.3    35.0
 -17  35   4    78.3    35.6
 -16  35   4    76.1    35.7
 -15  35   4    86.5    36.8
 -14  35   4    59.7    35.5
 -13  35   4    73.0    34.7
 -12  35   4    32.8    33.2
 -11  35   4   171.6    34.3
 -10  35   4    13.0    30.9
  -9  35   4    56.2    31.7
  -8  35   4   265.4    33.0
  -7  35   4    74.4    29.5
  -6  35   4    28.8    28.5
  -5  35   4    59.5    27.9
  -4  35   4    55.6    19.1
  -3  35   4   176.8    18.6
  -2  35   4    95.2    17.6
  -1  35   4   210.8    23.0
   0  35   4   534.2    30.2
   1  35   4   216.7    23.7
   2  35   4   132.3    23.0
   3  35   4   164.0    23.8
   4  35   4    56.8    22.8
   5  35   4    59.9    23.1
   6  35   4    11.7    27.0
   7  35   4    89.1    29.2
   8  35   4   221.7    30.7
   9  35   4    56.3    24.8
  10  35   4    40.0    25.2
  11  35   4   131.2    26.6
  12  35   4    35.0    26.1
  13  35   4    80.5    26.7
  14  35   4    69.8    27.4
  15  35   4    53.3    27.6
  16  35   4    40.6    26.9
  17  35   4    29.5    32.2
  18  35   4    49.0    31.8
  19  35   4    40.4    30.5
  20  35   4    60.5    30.5
  21  35   4    34.7    30.5
 -20  36   4    81.3    33.5
 -19  36   4    72.5    33.6
 -18  36   4    37.6    33.8
 -17  36   4   124.3    36.1
 -16  36   4    79.1    36.3
 -15  36   4    49.7    35.5
 -14  36   4    64.7    35.3
 -13  36   4    66.8    35.0
 -12  36   4    23.7    33.3
 -11  36   4    85.5    33.4
 -10  36   4    93.2    33.7
  -9  36   4    70.6    32.5
  -8  36   4   116.3    32.7
  -7  36   4    39.9    30.4
  -6  36   4   102.0    30.0
  -5  36   4   109.9    29.1
  -4  36   4    94.1    28.2
  -3  36   4    59.0    17.7
  -2  36   4   102.4    22.3
  -1  36   4   136.6    22.5
   0  36   4   137.3    23.3
   1  36   4   198.6    24.5
   2  36   4    58.8    23.0
   3  36   4    50.5    23.6
   4  36   4    84.2    24.1
   5  36   4   102.7    24.4
   6  36   4    69.6    28.2
   7  36   4    33.0    29.1
   8  36   4    94.4    30.8
   9  36   4    82.8    31.1
  10  36   4   111.3    26.7
  11  36   4   154.3    33.4
  12  36   4     9.0    26.6
  13  36   4   134.1    28.2
  14  36   4    40.2    26.9
  15  36   4    52.8    27.1
  16  36   4    77.0    27.3
  17  36   4   102.8    31.8
  18  36   4    16.6    30.4
  19  36   4    10.9    30.0
  20  36   4    65.2    30.5
 -20  37   4    96.0    33.1
 -19  37   4    74.4    33.2
 -18  37   4    66.0    33.9
 -17  37   4    54.2    34.2
 -16  37   4    75.6    35.4
 -15  37   4    17.6    34.5
 -14  37   4   140.1    36.3
 -13  37   4    68.3    35.7
 -12  37   4    96.8    35.1
 -11  37   4    91.7    34.7
 -10  37   4    15.3    33.0
  -9  37   4    81.1    32.6
  -8  37   4   136.9    33.1
  -7  37   4    54.6    31.0
  -6  37   4    23.8    29.6
  -5  37   4   226.4    31.4
  -4  37   4    86.2    28.7
  -3  37   4   157.6    21.0
  -2  37   4   102.2    22.6
  -1  37   4    30.3    22.1
   0  37   4    70.2    23.2
   1  37   4    28.0    23.3
   2  37   4   110.8    24.5
   3  37   4   198.0    25.6
   4  37   4   110.8    24.9
   5  37   4   211.8    26.0
   6  37   4    64.6    29.6
   7  37   4    50.2    29.0
   8  37   4   214.2    32.5
   9  37   4    68.3    31.6
  10  37   4    34.9    32.5
  11  37   4    89.3    27.4
  12  37   4    60.4    27.4
  13  37   4    56.7    27.8
  14  37   4    70.4    27.5
  15  37   4    45.4    26.6
  16  37   4    59.5    31.5
  17  37   4    29.7    30.8
  18  37   4    45.3    30.7
  19  37   4    -9.4    29.5
  20  37   4    83.0    29.8
 -19  38   4    17.6    32.0
 -18  38   4    50.4    33.1
 -17  38   4    27.7    33.5
 -16  38   4    28.1    33.6
 -15  38   4   -12.5    33.3
 -14  38   4    62.0    35.5
 -13  38   4   140.6    36.2
 -12  38   4    47.7    34.5
 -11  38   4    86.4    35.7
 -10  38   4    46.8    33.6
  -9  38   4    37.1    32.8
  -8  38   4    84.5    32.8
  -7  38   4   150.6    32.7
  -6  38   4    43.4    30.3
  -5  38   4   124.7    30.5
  -4  38   4     6.7    28.0
  -3  38   4   108.5    49.8
  -2  38   4    85.0    23.1
  -1  38   4   295.3    25.6
   0  38   4   140.2    24.7
   1  38   4   378.4    27.5
   2  38   4    71.7    25.0
   3  38   4    86.1    25.2
   4  38   4    17.3    24.8
   5  38   4   195.8    32.3
   6  38   4    77.0    30.8
   7  38   4   160.4    32.6
   8  38   4    58.1    31.5
   9  38   4    44.1    32.4
  10  38   4    54.5    32.9
  11  38   4    60.5    33.7
  12  38   4    55.8    27.8
  13  38   4   129.9    28.0
  14  38   4    53.5    26.9
  15  38   4    -7.6    26.6
  16  38   4    28.9    31.3
  17  38   4    -1.9    30.4
  18  38   4     2.0    30.1
  19  38   4    -0.5    28.8
 -19  39   4   -28.4    33.1
 -18  39   4    41.4    32.2
 -17  39   4    30.1    33.1
 -16  39   4    17.9    33.2
 -15  39   4    41.3    34.3
 -14  39   4     4.9    34.0
 -13  39   4   177.4    36.6
 -12  39   4    43.8    34.3
 -11  39   4    36.3    35.0
 -10  39   4    84.0    34.9
  -9  39   4   131.2    34.6
  -8  39   4    54.0    32.6
  -7  39   4    20.2    32.1
  -6  39   4   159.4    32.4
  -5  39   4   195.8    31.9
  -4  39   4    50.1    48.8
  -3  39   4   104.2    49.9
  -2  39   4    63.1    23.1
  -1  39   4   129.0    24.4
   0  39   4   312.2    26.4
   1  39   4    98.9    25.0
   2  39   4    54.8    25.7
   3  39   4   153.4    26.6
   4  39   4    23.3    25.4
   5  39   4   156.4    32.6
   6  39   4   135.0    32.6
   7  39   4     9.4    31.6
   8  39   4    78.3    32.3
   9  39   4   213.9    34.2
  10  39   4   142.4    34.1
  11  39   4    59.8    33.6
  12  39   4    55.5    33.7
  13  39   4   123.9    34.6
  14  39   4    28.7    26.8
  15  39   4    19.9    31.1
  16  39   4   -12.3    30.5
  17  39   4   -16.4    29.0
  18  39   4    24.3    29.8
  19  39   4    34.2    41.3
 -18  40   4    80.7    32.2
 -17  40   4    79.8    33.4
 -16  40   4    50.9    33.1
 -15  40   4    31.3    34.1
 -14  40   4    19.1    33.2
 -13  40   4   148.5    36.2
 -12  40   4    48.0    34.5
 -11  40   4    75.0    35.4
 -10  40   4   128.0    35.3
  -9  40   4   332.1    36.9
  -8  40   4    56.1    33.8
  -7  40   4    30.7    32.8
  -6  40   4   148.4    32.8
  -5  40   4    15.0    30.6
  -4  40   4   -15.0    52.2
  -3  40   4   105.9    50.8
  -2  40   4    59.6    49.8
  -1  40   4   133.8    24.8
   0  40   4    31.5    24.1
   1  40   4   129.8    26.0
   2  40   4    33.3    25.6
   3  40   4    68.9    27.0
   4  40   4   -15.1    25.8
   5  40   4    31.0    31.0
   6  40   4   164.3    34.2
   7  40   4    31.8    32.2
   8  40   4    56.9    32.7
   9  40   4   266.4    35.7
  10  40   4    81.7    34.1
  11  40   4    83.8    34.2
  12  40   4    54.4    33.5
  13  40   4   171.8    34.6
  14  40   4   -26.6    43.4
  15  40   4    22.7    42.1
  16  40   4    44.1    30.8
  17  40   4    35.1    28.8
  18  40   4    58.0    28.4
 -17  41   4    18.6    31.5
 -16  41   4    16.7    33.1
 -15  41   4    78.5    34.6
 -14  41   4    18.1    33.2
 -13  41   4    28.7    33.9
 -12  41   4    88.3    34.5
 -11  41   4    20.3    34.2
 -10  41   4     6.9    34.1
  -9  41   4    99.5    34.8
  -8  41   4    88.5    33.6
  -7  41   4    46.3    32.5
  -6  41   4    89.1    32.8
  -5  41   4    28.4    53.5
  -4  41   4    72.7    52.6
  -3  41   4   -21.2    51.0
  -2  41   4    86.5    52.3
  -1  41   4   165.5    25.8
   0  41   4   120.9    25.7
   1  41   4   106.7    26.2
   2  41   4    68.0    26.5
   3  41   4    45.2    26.8
   4  41   4    28.9    32.0
   5  41   4    51.4    32.7
   6  41   4   -16.6    32.5
   7  41   4    23.8    32.8
   8  41   4    95.2    33.5
   9  41   4   104.5    33.5
  10  41   4    28.2    33.2
  11  41   4    45.2    33.4
  12  41   4    65.1    32.6
  13  41   4    32.7    31.7
  14  41   4     0.1    42.9
  15  41   4   139.2    44.5
  16  41   4    22.7    42.7
  17  41   4    19.8    41.7
 -16  42   4    37.5    31.9
 -15  42   4    23.4    32.6
 -14  42   4    12.6    33.0
 -13  42   4    37.6    33.1
 -12  42   4    -6.0    32.7
 -11  42   4    63.9    34.1
 -10  42   4     1.2    33.6
  -9  42   4   112.0    35.1
  -8  42   4   116.6    33.6
  -7  42   4    47.8    32.3
  -6  42   4   -21.4    54.7
  -5  42   4    91.0    58.0
  -4  42   4    99.1    55.4
  -3  42   4    42.1    53.3
  -2  42   4    26.8    54.4
  -1  42   4   183.9    38.5
   0  42   4   445.3    32.3
   1  42   4    95.9    26.4
   2  42   4    37.5    26.6
   3  42   4    12.8    27.1
   4  42   4    92.1    33.3
   5  42   4    72.3    33.0
   6  42   4    75.1    33.7
   7  42   4     9.8    33.1
   8  42   4   108.2    33.9
   9  42   4   124.7    33.7
  10  42   4    26.3    32.7
  11  42   4    11.0    31.7
  12  42   4    42.6    32.6
  13  42   4    62.0    44.9
  14  42   4   -26.3    41.8
  15  42   4    24.1    41.4
  16  42   4    11.1    41.3
  17  42   4    15.6    41.3
 -16  43   4    24.7    33.2
 -15  43   4    41.2    31.9
 -14  43   4   -15.2    31.6
 -13  43   4    42.5    32.3
 -12  43   4    21.1    32.9
 -11  43   4    74.3    34.2
 -10  43   4    61.9    33.8
  -9  43   4   112.4    34.0
  -8  43   4    80.2    32.7
  -7  43   4    26.3    59.2
  -6  43   4    25.4    59.7
  -5  43   4    87.9    55.7
  -4  43   4     1.2    56.2
  -3  43   4    15.0    53.3
  -2  43   4    70.9    57.1
  -1  43   4   204.2    57.1
   0  43   4   194.5    40.1
   1  43   4   214.2    27.7
   2  43   4   116.3    26.8
   3  43   4     9.2    27.2
   4  43   4    25.5    31.7
   5  43   4    28.5    32.9
   6  43   4    35.8    32.8
   7  43   4    74.8    33.4
   8  43   4    65.3    32.7
   9  43   4   131.7    33.7
  10  43   4     7.6    32.1
  11  43   4    69.9    31.9
  12  43   4    42.6    43.1
  13  43   4    53.8    43.5
  14  43   4    29.4    42.9
  15  43   4    -9.7    39.9
  16  43   4    46.7    42.2
 -15  44   4    45.2    32.0
 -14  44   4    21.0    31.8
 -13  44   4    46.7    32.0
 -12  44   4    42.0    32.2
 -11  44   4    66.8    33.0
 -10  44   4    36.1    32.3
  -9  44   4    54.5    32.3
  -8  44   4     0.5    58.5
  -7  44   4    84.0    55.9
  -6  44   4    -3.9    54.7
  -5  44   4    -9.8    53.7
  -4  44   4    49.6    56.2
  -3  44   4    62.8    58.5
  -2  44   4   270.5    61.9
  -1  44   4    52.2    55.3
   0  44   4   178.4    39.2
   1  44   4    41.9    36.6
   2  44   4   174.2    27.2
   3  44   4    73.1    31.8
   4  44   4    40.8    32.2
   5  44   4     1.6    31.4
   6  44   4    53.6    32.8
   7  44   4    83.0    33.6
   8  44   4     8.6    31.6
   9  44   4    58.8    32.2
  10  44   4    33.1    31.1
  11  44   4    63.8    32.8
  12  44   4    39.8    43.1
  13  44   4   -10.1    41.9
  14  44   4    60.7    42.8
  15  44   4    37.6    41.1
 -14  45   4    51.1    32.0
 -13  45   4    30.2    31.6
 -12  45   4    48.3    32.6
 -11  45   4    57.2    32.3
 -10  45   4    42.2    31.3
  -9  45   4    40.1    53.8
  -8  45   4    18.7    56.5
  -7  45   4    47.8    55.5
  -6  45   4    32.0    58.9
  -5  45   4    16.5    56.8
  -4  45   4    73.5    55.6
  -3  45   4   -46.5    54.6
  -2  45   4    90.9    57.9
  -1  45   4    21.9    54.6
   0  45   4    26.0    54.2
   1  45   4    16.4    36.5
   2  45   4   121.9    27.4
   3  45   4    -7.4    28.8
   4  45   4    82.1    32.0
   5  45   4    38.9    32.5
   6  45   4   -13.0    31.0
   7  45   4    62.6    32.7
   8  45   4     2.6    31.0
   9  45   4    27.0    31.1
  10  45   4    50.2    30.8
  11  45   4    44.2    42.8
  12  45   4    34.6    42.6
  13  45   4    25.3    41.7
  14  45   4    47.8    40.4
 -13  46   4   -11.4    33.1
 -12  46   4    -2.0    30.8
 -11  46   4    29.7    54.1
 -10  46   4    15.4    51.9
  -9  46   4   125.5    54.9
  -8  46   4   -10.1    53.0
  -7  46   4    38.9    59.0
  -6  46   4    34.3    53.6
  -5  46   4     7.9    56.1
  -4  46   4    79.1    58.8
  -3  46   4    60.3    55.5
  -2  46   4    60.2    55.4
  -1  46   4    84.5    55.9
   0  46   4   -50.0    53.6
   1  46   4    35.9    36.5
   2  46   4    82.5    35.9
   3  46   4     7.6    29.7
   4  46   4    66.3    29.9
   5  46   4    79.6    31.2
   6  46   4    -5.6    30.2
   7  46   4    34.9    30.0
   8  46   4    18.8    30.6
   9  46   4    78.0    30.6
  10  46   4    27.1    41.6
  11  46   4     8.5    42.1
  12  46   4   -60.0    39.5
  13  46   4    14.3    40.1
 -11  47   4    13.5    51.5
 -10  47   4   -40.3    50.2
  -9  47   4    37.2    51.6
  -8  47   4    47.5    52.9
  -7  47   4     5.2    52.4
  -6  47   4    29.1    53.2
  -5  47   4   126.3    57.4
  -4  47   4    78.5    54.9
  -3  47   4    12.5    55.2
  -2  47   4    87.5    54.4
  -1  47   4    53.6    54.6
   0  47   4     6.6    53.4
   1  47   4    98.1    56.1
   2  47   4    27.7    50.8
   3  47   4     6.2    46.2
   4  47   4    34.3    29.4
   5  47   4    54.6    30.9
   6  47   4    30.0    30.5
   7  47   4    40.4    29.2
   8  47   4    33.3    29.9
   9  47   4    34.3    39.8
  10  47   4   -51.7    40.4
  11  47   4    17.4    40.6
  12  47   4     7.9    41.0
 -10  48   4    70.7    51.3
  -9  48   4    34.5    51.5
  -8  48   4    58.1    52.9
  -7  48   4    21.8    51.2
  -6  48   4     7.5    55.9
  -5  48   4   -22.0    54.8
  -4  48   4    11.5    53.7
  -3  48   4    16.6    55.3
  -2  48   4    49.2    53.8
  -1  48   4    68.8    54.4
   0  48   4    34.5    53.0
   3  48   4    69.2    43.7
   4  48   4    -7.2    42.1
   5  48   4   -17.9    42.9
   6  48   4    45.4    29.2
   7  48   4    36.1    29.3
   8  48   4    42.0    39.8
   9  48   4    34.7    39.8
  10  48   4   -16.3    39.1
  -9  49   4    71.2    54.5
  -8  49   4    87.6    55.4
  -7  49   4    51.1    52.2
  -6  49   4    61.8    52.5
  -5  49   4    58.1    52.3
  -4  49   4    -3.3    50.7
  -3  49   4    21.9    51.6
  -2  49   4     1.3    55.0
  -1  49   4    -8.8    52.3
   0  49   4    46.7    52.0
   3  49   4    38.4    44.2
   4  49   4    24.9    43.2
   5  49   4    64.8    43.6
   6  49   4    28.2    43.1
   7  49   4   -14.9    38.0
   8  49   4    22.9    38.8
   9  49   4    29.6    43.6
  -7  50   4   -40.4    53.5
  -6  50   4    21.2    49.9
  -5  50   4    -1.9    53.6
  -4  50   4    33.6    53.2
  -3  50   4     3.7    53.2
  -2  50   4   -11.9    49.4
  -1  50   4    -9.0    51.6
   4  50   4    16.8    43.1
   5  50   4    59.8    43.3
  -4  51   4   -16.3    50.5
  -3  51   4    19.4    48.8
  -2  51   4    18.0    50.7
  -1  51   4    -2.6    48.9
 -28   0   5   108.6    51.0
 -27   0   5    -9.0    50.2
 -26   0   5    33.9    50.8
 -25   0   5    10.6    51.0
 -24   0   5   270.8    55.0
 -23   0   5   161.9    49.5
 -22   0   5  1814.8    77.2
 -21   0   5   133.7    21.3
 -20   0   5   172.1    21.0
 -19   0   5   172.0    20.9
 -18   0   5    95.4    18.8
 -17   0   5  1515.1    33.9
 -16   0   5   607.3    28.4
 -15   0   5    98.5    17.8
 -14   0   5  1482.5    32.6
 -13   0   5  3908.8    40.2
 -12   0   5  4689.4    40.4
 -11   0   5   157.1    12.9
 -10   0   5   321.8    17.5
  -9   0   5   628.1    22.3
  -8   0   5   344.8    33.2
  -7   0   5  1959.9    39.1
  -6   0   5 23720.9    85.2
  -5   0   5  1663.9    31.3
  -4   0   5  1312.7    26.8
  -3   0   5  1252.8    24.0
  -2   0   5    36.4    11.6
   2   0   5    61.5     9.4
   3   0   5  2031.1    19.4
   4   0   5  2879.6    15.8
   5   0   5  2364.0    15.6
   6   0   5 30345.6    46.0
   7   0   5  2718.7    19.3
   8   0   5   586.8    15.3
   9   0   5   863.0    15.7
  10   0   5   224.4    19.0
  11   0   5   232.0    15.1
  12   0   5  3926.7    51.3
  13   0   5  3716.8    55.3
  14   0   5  1520.3    44.8
  15   0   5   112.4    27.0
  16   0   5   558.6    40.4
  17   0   5  1336.9    46.6
  18   0   5    91.6    29.9
  19   0   5   154.4    32.1
  20   0   5   130.6    35.3
  21   0   5   102.3    36.4
  22   0   5  1607.6    64.8
  23   0   5   150.8    42.7
  24   0   5   147.0    44.7
  25   0   5    28.6    42.8
  26   0   5    66.5    44.5
 -28   1   5   347.6    56.6   373.5    60.0
 -27   1   5   117.8    52.8   132.5    53.2
 -26   1   5    85.4    52.0   116.5    53.8
 -25   1   5   233.6    54.2   204.5    55.5
 -24   1   5   254.8    55.0   313.2    56.1
 -23   1   5   551.0    65.5   628.4    61.4
 -22   1   5    58.1    45.1   143.5    47.9
 -21   1   5    44.3    43.1    41.2    20.1
 -20   1   5   351.3    28.1   328.0    27.4
 -19   1   5    30.5    18.3    54.5    19.2
 -18   1   5   201.7    20.5   214.5    21.1
 -17   1   5   226.1    19.4   250.4    20.6
 -16   1   5   330.3    23.9   313.7    24.0
 -15   1   5  1648.0    32.9  1629.5    32.8
 -14   1   5  2411.7    35.9  2480.2    36.7
 -13   1   5   659.0    28.1   696.3    27.4
 -12   1   5   320.0    22.0   314.9    22.6
 -11   1   5   811.1    20.0   844.8    20.7
 -10   1   5  1363.5    21.3  1396.4    21.3
  -9   1   5   816.6    23.2   841.0    23.2
  -8   1   5  4357.9    49.0  4564.8    50.5
  -7   1   5  4089.9    45.5  4473.0    48.3
  -6   1   5  6823.4    51.0  7295.7    53.0
  -5   1   5  1123.2    29.4  1243.0    29.3
  -4   1   5  1857.6    28.6  2043.7    29.5
  -3   1   5  1414.0    24.9  1487.6    24.9
  -2   1   5       0      -1  3230.7    28.8
  -1   1   5       0      -1 11677.6    44.2
[truncated: 1,422,672 more chars]
